# Supplementary material for: Crystal structure of [K(18-crown-6)]+ 2[Pt(CN)4]2−
Source: Acta Crystallogr E Crystallogr Commun. 2019 Nov 15;75(Pt 12):1871–4. doi: 10.1107/S2056989019015238 (PMC6895955; doi:10.1107/S2056989019015238)
Supplement: Supplementary file 1 [file e-75-01871-sup1.cif]

##############################################################################
#                                                                            #
# This CIF contains the data in a paper accepted for publication in          #
# Acta Crystallographica Section E. It conforms to the requirements of       #
# Notes for Authors for Acta Crystallographica Section E, and has been       #
# peer reviewed under the auspices of the IUCr Commission on Journals.       #
#                                                                            #
# Full details of the Crystallographic Information File format               #
# are given in the paper "The Crystallographic Information File (CIF):       #
# a New Standard Archive File for Crystallography" by S. R. Hall, F. H.      #
# Allen and I. D. Brown [Acta Cryst. (1991), A47, 655-685].                  #
#                                                                            #
# The current version of the core CIF dictionary is obtainable from          #
# ftp://ftp.iucr.org/pub/cif_core.dic.                                       #
#                                                                            #
# Software is freely available for graphical display of the structure(s)     #
# in this CIF. For information consult the CIF software page                 #
# http://www.iucr.org/resources/cif/software.                                #
#                                                                            #
# This file may be used for bona fide research purposes within the           #
# scientific community so long as proper attribution is given to the journal # 
# article from which it was obtained.                                        #
#                                                                            #
##############################################################################
data_I
_audit_creation_method
;
Olex2 1.2
(compiled 2018.05.29 svn.r3508 for OlexSys, GUI svn.r5506)
;
_journal_date_recd_electronic     2019-10-02
_journal_date_accepted     2019-11-12
_journal_name_full     'Acta Crystallographica, Section E'
_journal_year     2019
_journal_volume     75
_journal_issue     12
_journal_page_first     1871
_journal_page_last     1874
_journal_paper_category     GM
_journal_paper_doi     10.1107/S2056989019015238
_journal_coeditor_code     HB4322
_publ_contact_author_name     'Moritz Malischewski'
_publ_contact_author_address
;
Freie Universit\"at Berlin, Institut f\"ur Chemie und Biochemie -
 Anorganische Chemie, Fabeckstra\&se 34-36, 14195 Berlin, Germany
;
_publ_contact_author_email     'moritz.malischewski@fu-berlin.de'
_publ_contact_author_fax     ?
_publ_contact_author_phone     ?
_publ_section_title
;
Crystal structure of [K(18-crown-6)]^+^~2~[Pt(CN)~4~]^2-^
;
_publ_section_title_footnote     .
loop_
    _publ_author_name
    _publ_author_footnote
    _publ_author_address
    'Sellin, Malte' .
;
Freie Universit\"at Berlin,
Institut f\"ur Chemie und Biochemie - Anorganische Chemie,
Fabeckstrasse 34-36, 14195 Berlin, Germany
;
    'Malischewski, Moritz' .
;
Freie Universit\"at Berlin,
Institut f\"ur Chemie und Biochemie - Anorganische Chemie,
Fabeckstrasse 34-36, 14195 Berlin, Germany
;
_publ_section_synopsis
;
K~2~Pt(CN)~4~ becomes soluble in dichloromethane upon addition of two
equivalents of 18-crown-6. Crystals of [K(18-crown-6)]~2~ [Pt(CN)~4~] are
obtained upon layering the dichloromethane solution with diethylether. No
Pt...Pt interactions are observed in the crystal.
;
_chemical_name_systematic
;\
Di-\m-cyanato-1:2\k^2^<i>N</i>:<i>C</i>;2:3\k^2^<i>C</i>:<i>N</i>-\
dicyanato-2\k^2^<i>C</i>-\
bis(1,4,7,10,13,16-hexaoxacyclooctadecane)-1\k^6^<i>O</i>;3\k^6^<i>O</i>-\
1,3-dipotassium(I)-2-platinum(II)
;
_chemical_name_common     ?
_chemical_formula_moiety     'C28 H48 K2 N4 O12 Pt'
_chemical_formula_sum     'C28 H48 K2 N4 O12 Pt'
_chemical_formula_iupac     '[K2 Pt1 (C N)4 (C12 H24 O6)2]'
_chemical_formula_weight     905.99
_chemical_melting_point     ?
_space_group_crystal_system     monoclinic
_space_group_name_H-M_alt     'P 21/n'
_space_group_name_Hall     '-P 2yn'
loop_
    _space_group_symop_operation_xyz
    'x, y, z'
    '-x+1/2, y+1/2, -z+1/2'
    '-x, -y, -z'
    'x-1/2, -y-1/2, z-1/2'
_cell_length_a     11.7341(10)
_cell_length_b     13.7280(12)
_cell_length_c     11.8876(10)
_cell_angle_alpha     90
_cell_angle_beta     94.999(3)
_cell_angle_gamma     90
_cell_volume     1907.6(3)
_cell_formula_units_Z     2
_cell_measurement_reflns_used     9630
_cell_measurement_theta_min     2.34
_cell_measurement_theta_max     30.57
_cell_measurement_temperature     100(2)
_exptl_crystal_description     block
_exptl_crystal_colour     colourless
_exptl_crystal_size_max     0.443
_exptl_crystal_size_mid     0.436
_exptl_crystal_size_min     0.121
_exptl_crystal_density_diffrn     1.577
_exptl_crystal_density_meas     ?
_exptl_crystal_density_method     ?
_exptl_crystal_F_000     912
_exptl_absorpt_coefficient_mu     3.955
_exptl_absorpt_correction_type     multi-scan
_exptl_absorpt_process_details
;
(SADABS; Bruker, 2016)
;
_exptl_absorpt_correction_T_min     0.3062
_exptl_absorpt_correction_T_max     0.5644
_diffrn_ambient_temperature     100.08
_diffrn_source     ?
_diffrn_radiation_type     MoK\a
_diffrn_radiation_wavelength     0.71073
_diffrn_measurement_device_type     'Bruker APEXII CCD'
_diffrn_measurement_method     '\f and \w scans'
_diffrn_detector_area_resol_mean     ?
_diffrn_reflns_number     57788
_diffrn_reflns_av_R_equivalents     0.0470
_diffrn_reflns_av_unetI/netI     0.0233
_diffrn_reflns_theta_min     2.271
_diffrn_reflns_theta_max     30.571
_diffrn_reflns_theta_full     25.242
_diffrn_measured_fraction_theta_max     0.998
_diffrn_measured_fraction_theta_full     0.998
_diffrn_reflns_limit_h_min     -16
_diffrn_reflns_limit_h_max     16
_diffrn_reflns_limit_k_min     -19
_diffrn_reflns_limit_k_max     19
_diffrn_reflns_limit_l_min     -17
_diffrn_reflns_limit_l_max     16
_diffrn_standards_number     0
_refine_special_details     ?
_reflns_number_total     5839
_reflns_number_gt     4658
_reflns_threshold_expression     'I > 2\s(I)'
_refine_ls_structure_factor_coef     Fsqd
_refine_ls_matrix_type     full
_refine_ls_R_factor_all     0.0259
_refine_ls_R_factor_gt     0.0194
_refine_ls_wR_factor_gt     0.0461
_refine_ls_wR_factor_ref     0.0505
_refine_ls_goodness_of_fit_ref     1.049
_refine_ls_restrained_S_all     1.049
_refine_ls_number_reflns     5839
_refine_ls_number_parameters     215
_refine_ls_number_restraints     0
_refine_ls_hydrogen_treatment     constr
_refine_ls_weighting_scheme     calc
_refine_ls_weighting_details
              'w=1/[\s^2^(Fo^2^)+(0.0186P)^2^+1.9161P] where P=(Fo^2^+2Fc^2^)/3'
_atom_sites_solution_hydrogens     geom
_atom_sites_solution_primary     direct
_atom_sites_solution_secondary     ?
_refine_ls_shift/su_max     0.001
_refine_ls_shift/su_mean     0.000
_refine_diff_density_max     1.252
_refine_diff_density_min     -1.540
_refine_ls_extinction_method
;
SHELXL2018 (Sheldrick, 2015)
;
_refine_ls_extinction_coef     0.0120(4)
_refine_ls_extinction_expression
                                  'Fc^*^=kFc[1+0.001xFc^2^\l^3^/sin(2\q)]^-1/4^'
loop_
    _atom_type_symbol
    _atom_type_description
    _atom_type_scat_dispersion_real
    _atom_type_scat_dispersion_imag
    _atom_type_scat_source
    'C' 'C' 0.0033 0.0016
                         'International Tables Vol C Tables 4.2.6.8 and 6.1.1.4'
    'H' 'H' 0.0000 0.0000
                         'International Tables Vol C Tables 4.2.6.8 and 6.1.1.4'
    'K' 'K' 0.2009 0.2494
                         'International Tables Vol C Tables 4.2.6.8 and 6.1.1.4'
    'N' 'N' 0.0061 0.0033
                         'International Tables Vol C Tables 4.2.6.8 and 6.1.1.4'
    'O' 'O' 0.0106 0.0060
                         'International Tables Vol C Tables 4.2.6.8 and 6.1.1.4'
    'Pt' 'Pt' -1.7033 8.3905
                         'International Tables Vol C Tables 4.2.6.8 and 6.1.1.4'
_computing_data_collection
;
APEX2 (Bruker, 2016)
;
_computing_cell_refinement
;
SAINT (Bruker, 2016)
;
_computing_data_reduction
;
SAINT (Bruker, 2016)
;
_computing_structure_solution
;
SHELXS (Sheldrick, 2008)
;
_computing_structure_refinement
;
SHELXL2018 (Sheldrick, 2015)
;
_computing_molecular_graphics
;
<i>OLEX2</i> (Dolomanov <i>et al.</i>,  2009)
;
_computing_publication_material
;
publCIF (Westrip, 2010)
;
loop_
    _atom_site_type_symbol
    _atom_site_label
    _atom_site_fract_x
    _atom_site_fract_y
    _atom_site_fract_z
    _atom_site_U_iso_or_equiv
    _atom_site_adp_type
    _atom_site_calc_flag
    _atom_site_occupancy
    _atom_site_disorder_assembly
    _atom_site_disorder_group
    Pt Pt1 0.500000 0.500000 0.000000 0.01307(4) Uani d 1 . .
    K K1 0.81107(3) 0.50085(2) 0.38736(3) 0.01684(7) Uani d 1 . .
    O O5 0.93998(11) 0.65091(10) 0.29546(12) 0.0220(3) Uani d 1 . .
    O O2 0.71541(11) 0.34705(10) 0.50409(12) 0.0232(3) Uani d 1 . .
    O O4 0.97580(12) 0.45517(10) 0.23439(12) 0.0256(3) Uani d 1 . .
    O O3 0.82893(12) 0.31294(10) 0.30722(12) 0.0254(3) Uani d 1 . .
    O O1 0.68912(13) 0.54392(11) 0.57027(12) 0.0258(3) Uani d 1 . .
    O O6 0.84409(13) 0.68057(10) 0.50316(12) 0.0273(3) Uani d 1 . .
    C C2 0.34516(17) 0.47354(16) 0.05042(17) 0.0234(4) Uani d 1 . .
    N N2 0.25437(16) 0.45768(17) 0.07632(17) 0.0358(4) Uani d 1 . .
    N N1 0.61178(17) 0.50228(13) 0.25023(17) 0.0284(4) Uani d 1 . .
    C C9 0.99412(18) 0.53486(16) 0.15999(18) 0.0268(4) Uani d 1 . .
    H H9A 0.922679 0.549960 0.112661 0.032 Uiso calc 1 . .
    H H9B 1.054051 0.517845 0.109679 0.032 Uiso calc 1 . .
    C C1 0.56960(16) 0.50133(12) 0.15887(17) 0.0192(3) Uani d 1 . .
    C C5 0.68672(17) 0.26882(14) 0.42770(18) 0.0265(4) Uani d 1 . .
    H H5A 0.628172 0.290733 0.368065 0.032 Uiso calc 1 . .
    H H5B 0.654414 0.214014 0.468750 0.032 Uiso calc 1 . .
    C C10 1.03093(17) 0.62118(15) 0.23170(19) 0.0276(4) Uani d 1 . .
    H H10A 1.098625 0.603787 0.283356 0.033 Uiso calc 1 . .
    H H10B 1.052471 0.675460 0.182981 0.033 Uiso calc 1 . .
    C C4 0.61633(18) 0.38299(16) 0.5518(2) 0.0309(4) Uani d 1 . .
    H H4A 0.579757 0.329734 0.591811 0.037 Uiso calc 1 . .
    H H4B 0.560472 0.407414 0.491136 0.037 Uiso calc 1 . .
    C C6 0.79142(17) 0.23559(14) 0.37517(17) 0.0250(4) Uani d 1 . .
    H H6A 0.852386 0.218411 0.434705 0.030 Uiso calc 1 . .
    H H6B 0.773614 0.177181 0.328031 0.030 Uiso calc 1 . .
    C C8 0.9510(2) 0.36800(15) 0.1721(2) 0.0335(5) Uani d 1 . .
    H H8A 1.016517 0.350456 0.129004 0.040 Uiso calc 1 . .
    H H8B 0.882998 0.377767 0.117934 0.040 Uiso calc 1 . .
    C C14 0.7268(2) 0.62271(15) 0.64242(18) 0.0308(4) Uani d 1 . .
    H H14A 0.795873 0.603522 0.691114 0.037 Uiso calc 1 . .
    H H14B 0.666168 0.640928 0.691447 0.037 Uiso calc 1 . .
    C C11 0.97505(19) 0.72802(15) 0.37123(18) 0.0295(4) Uani d 1 . .
    H H11A 1.002946 0.783790 0.328515 0.035 Uiso calc 1 . .
    H H11B 1.038243 0.705558 0.425670 0.035 Uiso calc 1 . .
    C C12 0.8756(2) 0.75891(14) 0.43299(19) 0.0311(4) Uani d 1 . .
    H H12A 0.896408 0.816886 0.479879 0.037 Uiso calc 1 . .
    H H12B 0.810247 0.776359 0.378360 0.037 Uiso calc 1 . .
    C C7 0.9286(2) 0.28768(15) 0.2533(2) 0.0329(5) Uani d 1 . .
    H H7A 0.916538 0.225258 0.212284 0.039 Uiso calc 1 . .
    H H7B 0.994834 0.280173 0.310186 0.039 Uiso calc 1 . .
    C C3 0.65005(18) 0.46399(16) 0.63312(18) 0.0280(4) Uani d 1 . .
    H H3A 0.583590 0.484034 0.673536 0.034 Uiso calc 1 . .
    H H3B 0.711603 0.441769 0.689539 0.034 Uiso calc 1 . .
    C C13 0.7534(2) 0.70708(15) 0.5689(2) 0.0342(5) Uani d 1 . .
    H H13A 0.684720 0.724656 0.518624 0.041 Uiso calc 1 . .
    H H13B 0.775999 0.764336 0.616299 0.041 Uiso calc 1 . .
loop_
    _atom_site_aniso_label
    _atom_site_aniso_U_11
    _atom_site_aniso_U_22
    _atom_site_aniso_U_33
    _atom_site_aniso_U_12
    _atom_site_aniso_U_13
    _atom_site_aniso_U_23
    Pt1 0.01451(5) 0.01192(5) 0.01299(6) 0.00149(3) 0.00243(3) -0.00065(3)
    K1 0.01690(16) 0.01710(16) 0.01701(17) -0.00121(12) 0.00425(13) -0.00143(13)
    O5 0.0216(6) 0.0192(6) 0.0254(7) -0.0033(5) 0.0037(5) -0.0028(5)
    O2 0.0223(6) 0.0220(6) 0.0260(7) -0.0027(5) 0.0065(5) -0.0029(5)
    O4 0.0296(7) 0.0201(7) 0.0283(7) 0.0010(5) 0.0104(6) -0.0033(6)
    O3 0.0289(7) 0.0185(6) 0.0301(8) 0.0011(5) 0.0105(6) -0.0019(5)
    O1 0.0319(7) 0.0256(7) 0.0213(7) -0.0017(6) 0.0103(6) -0.0027(6)
    O6 0.0382(8) 0.0194(6) 0.0255(7) -0.0025(6) 0.0099(6) -0.0032(5)
    C2 0.0251(9) 0.0275(9) 0.0176(8) 0.0004(7) 0.0018(7) -0.0031(7)
    N2 0.0260(9) 0.0547(13) 0.0273(9) -0.0040(9) 0.0062(7) -0.0055(9)
    N1 0.0228(8) 0.0430(11) 0.0193(8) 0.0027(7) 0.0013(7) -0.0011(7)
    C9 0.0278(10) 0.0273(9) 0.0272(10) 0.0016(8) 0.0138(8) 0.0007(8)
    C1 0.0156(8) 0.0228(9) 0.0193(8) 0.0009(6) 0.0030(6) -0.0009(6)
    C5 0.0282(10) 0.0226(9) 0.0291(10) -0.0070(7) 0.0052(8) -0.0030(8)
    C10 0.0202(9) 0.0268(9) 0.0373(11) -0.0026(7) 0.0101(8) 0.0013(8)
    C4 0.0261(10) 0.0301(10) 0.0390(12) -0.0041(8) 0.0167(9) -0.0026(9)
    C6 0.0300(10) 0.0180(8) 0.0268(10) -0.0017(7) 0.0020(8) -0.0013(7)
    C8 0.0426(12) 0.0252(10) 0.0355(12) -0.0025(9) 0.0194(10) -0.0103(9)
    C14 0.0422(12) 0.0276(10) 0.0243(10) 0.0007(9) 0.0131(9) -0.0070(8)
    C11 0.0360(11) 0.0226(9) 0.0301(10) -0.0121(8) 0.0037(8) -0.0037(8)
    C12 0.0475(13) 0.0174(9) 0.0292(10) -0.0060(8) 0.0075(9) -0.0046(8)
    C7 0.0376(11) 0.0207(9) 0.0427(13) 0.0024(8) 0.0169(10) -0.0080(9)
    C3 0.0280(10) 0.0310(10) 0.0273(10) 0.0011(8) 0.0162(8) 0.0006(8)
    C13 0.0496(13) 0.0227(10) 0.0322(11) 0.0032(9) 0.0147(10) -0.0070(8)
_geom_special_details
;
 All esds (except the esd in the dihedral angle between two l.s. planes)
 are estimated using the full covariance matrix.  The cell esds are taken
 into account individually in the estimation of esds in distances, angles
 and torsion angles; correlations between esds in cell parameters are only
 used when they are defined by crystal symmetry.  An approximate (isotropic)
 treatment of cell esds is used for estimating esds involving l.s. planes.
;
loop_
    _geom_bond_atom_site_label_1
    _geom_bond_atom_site_label_2
    _geom_bond_site_symmetry_2
    _geom_bond_distance
    _geom_bond_publ_flag
    Pt1 C2 3_665 1.996(2) ?
    Pt1 C2 . 1.996(2) ?
    Pt1 C1 3_665 1.991(2) ?
    Pt1 C1 . 1.991(2) ?
    K1 K1 3_766 4.9761(9) ?
    K1 O5 . 2.8308(14) ?
    K1 O2 . 2.8133(14) ?
    K1 O4 . 2.8369(14) ?
    K1 O3 . 2.7642(14) ?
    K1 O1 . 2.7691(14) ?
    K1 O6 . 2.8354(14) ?
    K1 N1 . 2.732(2) ?
    K1 C4 . 3.527(2) ?
    O5 C10 . 1.422(2) ?
    O5 C11 . 1.427(2) ?
    O2 C5 . 1.428(2) ?
    O2 C4 . 1.425(2) ?
    O4 C9 . 1.435(3) ?
    O4 C8 . 1.424(2) ?
    O3 C6 . 1.427(2) ?
    O3 C7 . 1.425(2) ?
    O1 C14 . 1.426(2) ?
    O1 C3 . 1.426(3) ?
    O6 C12 . 1.429(2) ?
    O6 C13 . 1.421(3) ?
    C2 N2 . 1.155(3) ?
    N1 C1 . 1.154(3) ?
    C9 H9A . 0.9900 ?
    C9 H9B . 0.9900 ?
    C9 C10 . 1.501(3) ?
    C5 H5A . 0.9900 ?
    C5 H5B . 0.9900 ?
    C5 C6 . 1.497(3) ?
    C10 H10A . 0.9900 ?
    C10 H10B . 0.9900 ?
    C4 H4A . 0.9900 ?
    C4 H4B . 0.9900 ?
    C4 C3 . 1.503(3) ?
    C6 H6A . 0.9900 ?
    C6 H6B . 0.9900 ?
    C8 H8A . 0.9900 ?
    C8 H8B . 0.9900 ?
    C8 C7 . 1.503(3) ?
    C14 H14A . 0.9900 ?
    C14 H14B . 0.9900 ?
    C14 C13 . 1.500(3) ?
    C11 H11A . 0.9900 ?
    C11 H11B . 0.9900 ?
    C11 C12 . 1.493(3) ?
    C12 H12A . 0.9900 ?
    C12 H12B . 0.9900 ?
    C7 H7A . 0.9900 ?
    C7 H7B . 0.9900 ?
    C3 H3A . 0.9900 ?
    C3 H3B . 0.9900 ?
    C13 H13A . 0.9900 ?
    C13 H13B . 0.9900 ?
loop_
    _geom_angle_atom_site_label_1
    _geom_angle_atom_site_label_2
    _geom_angle_atom_site_label_3
    _geom_angle_site_symmetry_1
    _geom_angle_site_symmetry_3
    _geom_angle
    _geom_angle_publ_flag
    C2 Pt1 C2 3_665 . 180.0 ?
    C1 Pt1 C2 . . 91.47(8) ?
    C1 Pt1 C2 3_665 3_665 91.47(8) ?
    C1 Pt1 C2 . 3_665 88.53(8) ?
    C1 Pt1 C2 3_665 . 88.53(8) ?
    C1 Pt1 C1 3_665 . 180.0 ?
    O5 K1 K1 . 3_766 74.34(3) ?
    O5 K1 O4 . . 59.78(4) ?
    O5 K1 O6 . . 59.94(4) ?
    O5 K1 C4 . . 160.31(5) ?
    O2 K1 K1 . 3_766 96.09(3) ?
    O2 K1 O5 . . 170.43(4) ?
    O2 K1 O4 . . 118.28(4) ?
    O2 K1 O6 . . 117.20(4) ?
    O2 K1 C4 . . 22.59(4) ?
    O4 K1 K1 . 3_766 73.68(3) ?
    O4 K1 C4 . . 139.85(5) ?
    O3 K1 K1 . 3_766 95.19(3) ?
    O3 K1 O5 . . 119.15(4) ?
    O3 K1 O2 . . 61.00(4) ?
    O3 K1 O4 . . 59.77(4) ?
    O3 K1 O1 . . 121.99(4) ?
    O3 K1 O6 . . 165.50(5) ?
    O3 K1 C4 . . 80.51(5) ?
    O1 K1 K1 . 3_766 94.33(3) ?
    O1 K1 O5 . . 118.53(4) ?
    O1 K1 O2 . . 61.13(4) ?
    O1 K1 O4 . . 167.99(5) ?
    O1 K1 O6 . . 59.40(4) ?
    O1 K1 C4 . . 42.15(5) ?
    O6 K1 K1 . 3_766 70.44(3) ?
    O6 K1 O4 . . 115.57(4) ?
    O6 K1 C4 . . 101.40(5) ?
    N1 K1 K1 . 3_766 175.95(5) ?
    N1 K1 O5 . . 102.88(5) ?
    N1 K1 O2 . . 86.68(5) ?
    N1 K1 O4 . . 102.40(5) ?
    N1 K1 O3 . . 83.55(5) ?
    N1 K1 O1 . . 89.59(5) ?
    N1 K1 O6 . . 110.92(5) ?
    N1 K1 C4 . . 76.81(6) ?
    C4 K1 K1 . 3_766 106.82(4) ?
    C10 O5 K1 . . 116.61(11) ?
    C10 O5 C11 . . 111.15(15) ?
    C11 O5 K1 . . 115.51(11) ?
    C5 O2 K1 . . 109.45(11) ?
    C4 O2 K1 . . 108.12(11) ?
    C4 O2 C5 . . 110.99(15) ?
    C9 O4 K1 . . 111.94(11) ?
    C8 O4 K1 . . 113.54(11) ?
    C8 O4 C9 . . 110.80(17) ?
    C6 O3 K1 . . 117.58(11) ?
    C7 O3 K1 . . 118.16(11) ?
    C7 O3 C6 . . 112.30(15) ?
    C14 O1 K1 . . 118.68(12) ?
    C3 O1 K1 . . 117.32(11) ?
    C3 O1 C14 . . 111.44(16) ?
    C12 O6 K1 . . 113.75(11) ?
    C13 O6 K1 . . 114.36(12) ?
    C13 O6 C12 . . 111.85(16) ?
    N2 C2 Pt1 . . 177.97(18) ?
    C1 N1 K1 . . 146.76(17) ?
    O4 C9 H9A . . 110.2 ?
    O4 C9 H9B . . 110.2 ?
    O4 C9 C10 . . 107.64(17) ?
    H9A C9 H9B . . 108.5 ?
    C10 C9 H9A . . 110.2 ?
    C10 C9 H9B . . 110.2 ?
    N1 C1 Pt1 . . 178.81(18) ?
    O2 C5 H5A . . 109.7 ?
    O2 C5 H5B . . 109.7 ?
    O2 C5 C6 . . 109.75(16) ?
    H5A C5 H5B . . 108.2 ?
    C6 C5 H5A . . 109.7 ?
    C6 C5 H5B . . 109.7 ?
    O5 C10 C9 . . 109.71(16) ?
    O5 C10 H10A . . 109.7 ?
    O5 C10 H10B . . 109.7 ?
    C9 C10 H10A . . 109.7 ?
    C9 C10 H10B . . 109.7 ?
    H10A C10 H10B . . 108.2 ?
    K1 C4 H4A . . 159.0 ?
    K1 C4 H4B . . 82.0 ?
    O2 C4 K1 . . 49.29(9) ?
    O2 C4 H4A . . 109.8 ?
    O2 C4 H4B . . 109.8 ?
    O2 C4 C3 . . 109.49(17) ?
    H4A C4 H4B . . 108.2 ?
    C3 C4 K1 . . 82.54(11) ?
    C3 C4 H4A . . 109.8 ?
    C3 C4 H4B . . 109.8 ?
    O3 C6 C5 . . 108.32(16) ?
    O3 C6 H6A . . 110.0 ?
    O3 C6 H6B . . 110.0 ?
    C5 C6 H6A . . 110.0 ?
    C5 C6 H6B . . 110.0 ?
    H6A C6 H6B . . 108.4 ?
    O4 C8 H8A . . 109.9 ?
    O4 C8 H8B . . 109.9 ?
    O4 C8 C7 . . 108.77(18) ?
    H8A C8 H8B . . 108.3 ?
    C7 C8 H8A . . 109.9 ?
    C7 C8 H8B . . 109.9 ?
    O1 C14 H14A . . 110.2 ?
    O1 C14 H14B . . 110.2 ?
    O1 C14 C13 . . 107.71(17) ?
    H14A C14 H14B . . 108.5 ?
    C13 C14 H14A . . 110.2 ?
    C13 C14 H14B . . 110.2 ?
    O5 C11 H11A . . 109.9 ?
    O5 C11 H11B . . 109.9 ?
    O5 C11 C12 . . 109.03(17) ?
    H11A C11 H11B . . 108.3 ?
    C12 C11 H11A . . 109.9 ?
    C12 C11 H11B . . 109.9 ?
    O6 C12 C11 . . 109.03(17) ?
    O6 C12 H12A . . 109.9 ?
    O6 C12 H12B . . 109.9 ?
    C11 C12 H12A . . 109.9 ?
    C11 C12 H12B . . 109.9 ?
    H12A C12 H12B . . 108.3 ?
    O3 C7 C8 . . 107.85(17) ?
    O3 C7 H7A . . 110.1 ?
    O3 C7 H7B . . 110.1 ?
    C8 C7 H7A . . 110.1 ?
    C8 C7 H7B . . 110.1 ?
    H7A C7 H7B . . 108.4 ?
    O1 C3 C4 . . 108.13(17) ?
    O1 C3 H3A . . 110.1 ?
    O1 C3 H3B . . 110.1 ?
    C4 C3 H3A . . 110.1 ?
    C4 C3 H3B . . 110.1 ?
    H3A C3 H3B . . 108.4 ?
    O6 C13 C14 . . 109.05(17) ?
    O6 C13 H13A . . 109.9 ?
    O6 C13 H13B . . 109.9 ?
    C14 C13 H13A . . 109.9 ?
    C14 C13 H13B . . 109.9 ?
    H13A C13 H13B . . 108.3 ?
loop_
    _geom_hbond_atom_site_label_D
    _geom_hbond_atom_site_label_H
    _geom_hbond_atom_site_label_A
    _geom_hbond_site_symmetry_A
    _geom_hbond_distance_DH
    _geom_hbond_distance_HA
    _geom_hbond_distance_DA
    _geom_hbond_angle_DHA
    C3 H3A N1 3_666 0.99 2.54 3.510(3) 165
    C9 H9B N2 1_655 0.99 2.55 3.459(3) 152
_shelx_space_group_comment
;
The symmetry employed for this shelxl refinement is uniquely defined
by the following loop, which should always be used as a source of
symmetry information in preference to the above space-group names.
They are only intended as comments.
;
_shelx_estimated_absorpt_T_min     0.273
_shelx_estimated_absorpt_T_max     0.646
_shelx_hkl_file
;
  -2   0   0  973.60   57.79
  -2   0   0 1017.90   57.69
   2   0   0 1005.20   57.79
   2   0   0 1029.40   57.69
  -3   0   0    0.00    0.50
   3   0   0    0.20    0.40
   3   0   0    0.50    0.60
   3   0   0    0.30    0.50
  -3   0   0    0.90    0.50
  -3   0   0    0.30    0.20
  -3   0   0    0.40    0.50
   4   0   0 4118.09  220.68
  -4   0   0 3515.15  220.78
  -5   0   0    0.20    0.80
  -5   0   0    0.20    0.80
   5   0   0   -0.10    0.90
   5   0   0    1.20    1.10
  -5   0   0    1.10    0.80
   5   0   0    0.50    0.70
   6   0   0 4067.89  226.28
   6   0   0 4097.39  226.88
  -6   0   0 3793.52  226.18
  -6   0   0 3844.92  226.48
   7   0   0    1.50    1.60
   7   0   0    1.20    1.30
  -7   0   0    3.60    1.30
  -7   0   0    0.80    1.10
  -7   0   0    0.50    1.00
   7   0   0    0.50    0.90
  -8   0   0  428.16   26.20
   8   0   0  407.06   27.40
   8   0   0  454.05   25.30
  -8   0   0  420.96   25.80
  -8   0   0  449.66   25.60
   8   0   0  435.46   25.90
   9   0   0    1.30    1.80
   9   0   0   -1.40    1.30
  -9   0   0   -1.00    1.60
  -9   0   0    2.10    1.40
  -9   0   0    0.20    1.60
   9   0   0   -1.30    1.00
   9   0   0   -1.30    1.90
  10   0   0 1338.27   75.79
 -10   0   0 1297.07   75.39
  10   0   0 1331.27   77.19
 -10   0   0 1258.97   75.89
 -10   0   0 1292.47   76.09
  11   0   0    2.40    2.70
 -11   0   0   -3.40    1.60
 -11   0   0   -0.10    2.10
  11   0   0    0.30    2.40
 -11   0   0   -0.70    3.60
 -11   0   0   -1.60    2.30
  12   0   0  725.43   40.50
 -12   0   0  665.33   41.10
 -12   0   0  662.13   40.80
 -12   0   0  657.03   39.90
 -13   0   0   -0.50    3.20
  13   0   0   -2.10    3.10
 -13   0   0    9.90    5.10
 -13   0   0    0.40    3.10
 -14   0   0  264.47   22.20
 -14   0   0  358.26   23.20
  14   0   0  317.97   21.10
 -14   0   0  333.47   21.80
 -14   0   0  363.46   23.90
 -15   0   0   -0.40    4.40
 -15   0   0    5.00    3.60
 -15   0   0    3.10    4.40
 -16   0   0  644.24   42.90
 -16   0   0  667.33   43.30
 -16   0   0  697.53   41.70
   1  -1   0 1223.48   72.09
  -1   1   0 1285.77   72.09
   2  -1   0  185.48   10.90
  -2  -1   0  184.48   11.20
  -2  -1   0  196.98   11.30
  -2  -1   0  200.98   11.10
  -2  -1   0  189.68   11.10
   2  -1   0  168.28   11.10
   2  -1   0  192.38   11.20
   2  -1   0  196.18   11.00
   2   1   0  194.18   11.20
  -2   1   0  202.18   11.10
  -2   1   0  178.98   10.90
  -2   1   0  167.18   11.20
   2   1   0  191.18   11.10
   2   1   0  195.08   11.30
  -2   1   0  189.88   11.20
   3  -1   0  441.26   26.00
  -3  -1   0  409.26   26.00
   3  -1   0  456.65   25.60
   3  -1   0  445.76   25.70
  -3  -1   0  473.85   26.00
  -3  -1   0  454.85   25.80
  -3   1   0  423.26   25.90
  -3   1   0  456.75   25.70
   3   1   0  474.75   25.90
  -3   1   0  422.76   25.60
   3   1   0  494.55   26.20
  -3   1   0  376.86   25.90
   3   1   0  457.75   25.80
   4  -1   0   11.10    1.40
  -4  -1   0   13.10    1.50
   4  -1   0   10.50    1.30
  -4  -1   0    8.80    1.30
   4  -1   0   12.80    1.30
  -4   1   0   11.90    1.20
  -4   1   0   12.30    1.40
   4   1   0   10.00    1.50
  -4   1   0    9.10    1.30
   4   1   0   12.50    1.90
   5  -1   0  443.46   25.00
  -5  -1   0  422.76   25.40
   5  -1   0  427.46   24.90
   5  -1   0  430.66   25.50
  -5  -1   0  434.76   25.20
  -5  -1   0  415.36   25.10
  -5   1   0  409.56   25.30
  -5   1   0  480.55   24.90
  -5   1   0  412.26   24.90
   5   1   0  431.16   25.70
   5   1   0  437.86   25.30
  -5   1   0  395.96   25.30
   5   1   0  444.66   25.10
  -6  -1   0  100.69    6.50
   6  -1   0   94.49    7.00
  -6  -1   0  100.99    6.40
   6  -1   0   95.09    6.30
   6  -1   0   96.39    6.10
  -6  -1   0   97.79    6.90
   6   1   0   94.99    6.30
  -6   1   0   95.89    6.10
  -6   1   0  111.39    6.10
   6   1   0   97.99    7.30
   6   1   0   95.79    6.70
  -6   1   0   87.19    6.70
  -6   1   0   91.39    6.60
  -7  -1   0 1631.44   91.79
   7  -1   0 1584.44   91.49
   7  -1   0 1652.63   92.59
  -7  -1   0 1513.45   91.79
   7  -1   0 1591.84   91.49
   7  -1   0 1616.84   91.69
  -7  -1   0 1600.34   92.19
   7   1   0 1631.64   92.69
  -7   1   0 1562.44   92.09
   7   1   0 1637.54   91.59
  -7   1   0 1464.15   91.99
  -7   1   0 1566.34   91.39
   7   1   0 1672.33   92.09
  -7   1   0 1593.94   91.59
   8  -1   0    1.20    1.80
  -8  -1   0    0.80    1.50
   8  -1   0    0.70    0.90
  -8  -1   0    2.40    1.30
   8  -1   0   -1.80    1.40
  -8  -1   0    0.00    1.30
   8  -1   0    0.20    1.00
  -8   1   0    1.30    1.50
  -8   1   0    2.10    1.10
  -8   1   0    2.60    1.70
   8   1   0    0.20    1.10
   8   1   0    3.60    2.70
  -8   1   0   -0.30    0.60
   8   1   0   -3.30    1.50
  -9  -1   0 2012.70  120.19
  -9  -1   0 2037.30  120.59
  -9  -1   0 2128.39  120.09
   9  -1   0 2113.29  120.09
   9  -1   0 2187.48  121.39
   9   1   0 2197.78  120.59
   9   1   0 2110.69  121.49
  -9   1   0 1956.70  120.59
   9   1   0 2097.09  119.69
  -9   1   0 2017.30  120.69
  -9   1   0 2100.39  119.89
 -10  -1   0   17.00    3.90
  10  -1   0   13.50    2.40
 -10  -1   0   10.70    2.10
 -10  -1   0    7.60    2.20
  10  -1   0   16.20    3.40
 -10  -1   0   12.40    2.40
 -10   1   0   12.40    2.80
 -10   1   0    7.80    2.50
 -10   1   0   10.30    2.10
  10   1   0    8.90    2.80
  11  -1   0  411.66   26.60
 -11  -1   0  408.96   25.40
  11  -1   0  417.96   24.60
 -11  -1   0  393.26   24.40
 -11  -1   0  389.16   24.80
 -11   1   0  416.36   25.30
 -11   1   0  389.26   25.50
  11   1   0  422.96   25.10
 -12  -1   0    7.30    2.70
  12  -1   0   -0.80    3.90
 -12  -1   0    0.80    2.70
 -12  -1   0    3.50    4.20
  12  -1   0   -3.90    2.30
 -12  -1   0   -3.30    1.90
 -12   1   0    2.00    3.70
  12   1   0   -0.70    3.70
 -12   1   0   -3.80    2.80
 -12   1   0    3.70    2.80
 -13  -1   0 1132.89   71.89
 -13  -1   0 1348.67   73.49
 -13  -1   0 1167.48   72.19
 -13  -1   0 1152.78   71.09
  13  -1   0 1221.78   71.19
 -13   1   0 1141.79   72.49
 -13   1   0 1233.58   72.99
  13   1   0 1219.98   71.89
 -13   1   0 1217.68   71.99
 -13   1   0 1387.86   73.49
 -14  -1   0    4.30    4.00
 -14  -1   0   14.70    6.50
  14  -1   0    6.30    3.10
 -14  -1   0    4.80    3.70
 -14   1   0    4.90    4.10
  14   1   0    3.70    4.10
 -14   1   0   -0.50    4.10
 -14   1   0   14.30    3.80
 -14   1   0   14.50    5.50
 -15  -1   0  306.17   23.90
 -15  -1   0  363.86   24.30
 -15   1   0  355.16   23.30
  15   1   0  390.06   26.60
 -15   1   0  348.57   25.10
 -15   1   0  324.27   24.60
 -16  -1   0    3.40    4.70
 -16  -1   0    4.70    4.70
 -16  -1   0   -0.60    5.30
 -16   1   0   -1.10    5.60
 -16   1   0    3.50    5.00
 -16   1   0    5.50    4.70
   0  -2   0 5025.90  287.47
   0   2   0 4995.00  287.47
  -1  -2   0   13.40    1.30
  -1  -2   0   13.00    1.30
  -1  -2   0   12.50    1.40
  -1  -2   0   13.60    1.60
   1  -2   0   13.10    1.30
   1  -2   0   14.00    1.30
   1  -2   0   13.30    1.30
   1  -2   0   14.60    1.30
   1  -2   0   11.60    1.00
  -1  -2   0   12.70    1.30
   1   2   0   13.60    1.30
   1   2   0   12.20    1.30
  -1   2   0   12.90    1.40
  -1   2   0   12.30    1.40
  -1   2   0   12.00    1.00
  -1   2   0   14.00    1.30
   1   2   0   12.60    1.40
  -1   2   0   13.10    1.30
  -2   2   0 2482.95  142.29
  -3  -2   0  508.65   29.70
   3  -2   0  495.85   29.80
  -3  -2   0  472.05   29.80
   3  -2   0  487.55   29.60
  -3  -2   0  533.15   29.90
  -3  -2   0  527.15   29.80
   3  -2   0  520.35   29.80
   3   2   0  532.65   29.70
  -3   2   0  534.75   29.70
   3   2   0  491.15   29.40
   3   2   0  529.05   29.90
  -4  -2   0 2671.93  149.29
   4  -2   0 2481.55  149.39
  -4  -2   0 2763.42  149.59
  -4  -2   0 2803.92  149.39
   4  -2   0 2676.43  149.29
  -4  -2   0 2612.54  149.59
   4  -2   0 2607.64  149.49
   4   2   0 2744.03  149.29
  -4   2   0 2517.65  149.49
  -4   2   0 2271.07  149.39
   4   2   0 2677.83  149.49
  -4   2   0 2431.66  149.59
  -5  -2   0    1.00    0.90
   5  -2   0    0.10    0.60
   5  -2   0    1.20    0.80
  -5  -2   0    1.60    1.80
   5  -2   0    1.80    0.80
  -5  -2   0    0.90    1.10
  -5  -2   0   -0.40    1.00
   5  -2   0    1.20    1.00
  -5   2   0   -1.70    1.00
  -5   2   0   -1.00    1.10
   5   2   0   -0.20    1.10
   5   2   0    1.40    0.90
  -5   2   0   -0.50    0.60
  -5   2   0    0.00    1.20
  -6  -2   0 3223.88  168.78
  -6  -2   0 2937.31  168.48
   6  -2   0 2859.11  167.78
  -6  -2   0 2930.51  168.18
  -6  -2   0 2890.61  168.08
   6  -2   0 2963.10  168.58
  -6   2   0 2512.95  168.38
  -6   2   0 3162.28  167.98
  -6   2   0 2651.93  168.38
  -6   2   0 2969.40  168.68
   6   2   0 3053.19  168.48
   6   2   0 3034.50  168.08
   7  -2   0   19.20    2.30
  -7  -2   0   22.00    2.90
   7  -2   0   18.20    2.20
  -7  -2   0   23.80    3.40
  -7  -2   0   15.00    2.30
   7  -2   0   19.80    2.20
  -7  -2   0   21.40    2.70
   7  -2   0   15.80    2.50
  -7   2   0   22.30    2.40
  -7   2   0   13.60    2.40
   7   2   0   26.00    3.50
   7   2   0   18.90    2.60
  -7   2   0   15.70    2.60
  -8  -2   0 1069.59   64.19
  -8  -2   0 1114.29   64.69
   8  -2   0 1088.49   63.89
   8  -2   0 1099.39   63.69
  -8  -2   0 1250.37   65.29
   8  -2   0 1100.29   65.09
   8  -2   0 1100.79   63.79
  -8  -2   0 1094.49   64.29
  -8   2   0 1164.28   63.89
  -8   2   0 1055.29   64.69
   8   2   0 1138.09   63.99
  -8   2   0 1080.19   65.09
   8   2   0 1137.59   64.69
  -8   2   0 1023.90   64.59
   9  -2   0    1.30    1.40
  -9  -2   0    0.60    1.40
   9  -2   0    0.20    2.20
  -9  -2   0    0.00    1.70
  -9  -2   0    1.40    3.00
  -9  -2   0   -1.40    1.50
   9   2   0   -1.70    1.90
  -9   2   0   -2.20    1.70
  -9   2   0    0.80    0.90
  -9   2   0   -1.50    2.10
   9   2   0   -2.10    1.20
  -9   2   0    0.40    1.80
  10  -2   0 1724.03   98.29
 -10  -2   0 1616.94   96.89
 -10  -2   0 1640.74   97.29
  10  -2   0 1683.83   96.59
 -10  -2   0 1708.53   96.89
 -10   2   0 1610.04   97.59
 -10   2   0 1608.94   97.39
  10   2   0 1750.72   97.49
  10   2   0 1683.83   96.29
 -10   2   0 1663.63   98.09
 -10   2   0 1746.53   96.19
 -11  -2   0   69.89    7.40
  11  -2   0   68.79    5.60
 -11  -2   0   70.09    6.30
 -11  -2   0   75.09    8.90
  11  -2   0   64.09    8.50
 -11  -2   0   62.39    5.90
 -11   2   0   60.29    7.80
 -11   2   0   75.89    6.90
 -11   2   0   66.29    8.60
  11   2   0   74.69    7.30
 -12  -2   0  811.22   52.19
 -12  -2   0 1032.60   54.59
  12  -2   0  906.81   51.99
 -12  -2   0  858.11   53.09
 -12  -2   0  841.32   52.59
 -12   2   0  910.31   53.09
 -12   2   0  863.31   54.09
  12   2   0  965.30   53.29
 -12   2   0  841.32   53.59
 -13  -2   0   -0.30    3.10
 -13  -2   0    1.90    3.10
  13  -2   0    7.20    4.50
 -13  -2   0   -2.00    4.90
 -13  -2   0    1.30    2.50
 -13   2   0   -3.70    3.40
 -13   2   0   -1.60    3.20
  13   2   0   -4.50    3.50
 -13   2   0   -0.30    4.10
 -14  -2   0  297.87   21.60
 -14  -2   0  330.57   23.40
 -14  -2   0  299.27   20.10
 -14  -2   0  295.07   21.00
 -14   2   0  313.57   22.70
 -14   2   0  316.27   23.10
 -14   2   0  351.96   21.40
  14   2   0  326.17   21.70
 -15  -2   0    5.40    7.40
 -15  -2   0   -9.70    7.60
 -15  -2   0   -2.30    3.50
  15   2   0   -4.80    5.30
 -15   2   0    3.90    3.90
 -15   2   0    3.80    4.70
 -15   2   0  -12.40    4.60
 -16  -2   0  600.04   40.40
 -16  -2   0  661.23   39.80
 -16   2   0  603.74   41.60
 -16   2   0  627.54   41.00
 -16   2   0  666.83   40.00
   0  -3   0    1.90    0.80
   0  -3   0    0.00    0.50
   0  -3   0    2.00    0.80
   0  -3   0   -0.50    0.60
   0   3   0    0.40    0.60
   0   3   0    0.60    0.80
   0   3   0    0.70    0.70
   0   3   0    0.20    0.70
   0   3   0    0.80    0.60
  -1  -3   0 6460.55  378.36
   1  -3   0 6660.13  378.26
   1   3   0 6723.83  378.66
  -1   3   0 6520.15  378.36
  -2  -3   0   89.09    5.80
   2  -3   0   92.99    5.70
   2  -3   0   91.09    5.70
  -2  -3   0   90.19    5.70
   2  -3   0   87.39    5.30
   2  -3   0   87.99    5.70
   2  -3   0   90.69    5.60
  -2  -3   0   87.89    5.60
  -2   3   0   85.09    5.80
   2   3   0   82.29    5.60
  -2   3   0   90.39    5.80
  -2   3   0   96.59    5.70
   2   3   0   88.79    5.60
   2   3   0   94.99    5.90
  -2   3   0   86.69    5.30
  -2   3   0   88.49    5.80
   2   3   0   91.39    5.80
   3  -3   0 3028.20  167.58
  -3   3   0 2478.45  167.58
  -3   3   0 3025.40  167.48
  -3   3   0 2959.80  167.48
  -3   3   0 2962.20  167.58
   3   3   0 3082.69  167.48
   4  -3   0    8.50    1.40
  -4  -3   0   10.50    1.90
  -4  -3   0   10.90    1.50
   4  -3   0    8.00    1.20
   4  -3   0    9.30    1.50
  -4  -3   0    7.40    1.30
   4   3   0    8.00    1.60
  -4   3   0    7.80    1.20
   4   3   0    8.20    1.40
  -4   3   0    9.80    1.50
  -4   3   0    6.60    1.60
  -4   3   0    6.90    1.30
   4   3   0   10.60    1.30
  -5  -3   0  323.37   19.00
   5  -3   0  349.17   18.90
   5  -3   0  325.17   18.70
  -5  -3   0  310.57   18.80
  -5  -3   0  321.97   19.40
  -5  -3   0  313.57   19.20
   5  -3   0  336.47   19.20
   5   3   0  327.97   19.30
  -5   3   0  277.97   19.30
   5   3   0  300.17   18.30
  -5   3   0  270.97   18.90
  -5   3   0  313.57   19.20
   5   3   0  332.07   18.90
  -5   3   0  332.37   18.90
  -6  -3   0   73.39    6.10
   6  -3   0   65.09    5.50
  -6  -3   0   68.39    5.50
   6  -3   0   65.19    4.60
   6  -3   0   67.99    4.70
  -6  -3   0   64.09    4.90
  -6  -3   0   63.09    5.10
  -6   3   0   72.59    4.90
  -6   3   0   70.29    5.80
   6   3   0   65.69    4.90
  -6   3   0   48.20    5.70
   6   3   0   66.99    5.60
   7  -3   0 2297.47  134.79
   7  -3   0 2392.96  135.09
   7  -3   0 2407.76  135.99
  -7  -3   0 2386.16  135.79
  -7  -3   0 2283.77  135.49
   7  -3   0 2352.26  135.09
  -7  -3   0 2303.47  135.39
  -7  -3   0 2613.04  136.29
  -7   3   0 2222.38  135.99
  -7   3   0 2233.58  135.19
   7   3   0 2381.46  135.39
   7   3   0 2460.65  135.89
  -7   3   0 2296.27  135.99
   8  -3   0   94.09    7.80
   8  -3   0   99.29    6.10
  -8  -3   0   98.39    6.70
   8  -3   0   94.39    6.20
   8  -3   0   94.89    6.00
  -8  -3   0   96.19    7.50
  -8  -3   0  108.89    8.50
  -8  -3   0   92.29    7.00
  -8   3   0   91.79    8.20
   8   3   0   93.89    6.60
   8   3   0   92.39    7.60
  -8   3   0  106.59    6.60
  -8   3   0   72.09    7.80
  -8   3   0   82.09    7.20
  -9  -3   0  379.46   21.50
  -9  -3   0  325.47   20.00
   9  -3   0  318.87   19.20
   9  -3   0  329.77   19.70
   9  -3   0  317.57   19.10
   9  -3   0  316.87   20.90
  -9  -3   0  319.57   20.40
  -9  -3   0  322.67   19.80
  -9   3   0  292.47   20.30
  -9   3   0  318.87   21.20
  -9   3   0  303.07   20.90
   9   3   0  336.57   20.70
  -9   3   0  352.56   19.50
   9   3   0  334.67   19.60
 -10  -3   0   16.60    2.90
  10  -3   0   20.00    3.50
 -10  -3   0   27.50    4.10
 -10  -3   0   25.00    3.20
 -10   3   0   21.80    4.10
 -10   3   0   23.90    4.00
 -10   3   0   33.60    3.40
  10   3   0   31.10    4.10
  10   3   0   26.00    3.30
 -10   3   0   26.80    3.80
 -11  -3   0  398.06   26.20
 -11  -3   0  448.56   26.30
  11  -3   0  427.26   27.90
 -11  -3   0  443.96   27.00
  11   3   0  444.26   27.20
 -11   3   0  413.86   27.60
 -11   3   0  479.25   25.50
 -11   3   0  411.16   27.80
 -11   3   0  423.76   26.90
 -12  -3   0   36.80    6.00
 -12  -3   0   12.80    3.30
 -12  -3   0   21.30    3.50
 -12  -3   0   24.20    3.60
  12   3   0   19.70    4.70
 -12   3   0   22.30    4.60
 -12   3   0   24.70    4.30
 -12   3   0   19.70    5.70
 -12   3   0   24.60    3.00
 -13  -3   0 1153.38   71.89
 -13  -3   0 1128.99   71.49
 -13  -3   0 1410.86   73.69
 -13  -3   0 1160.28   72.29
  13  -3   0 1169.58   73.79
  13   3   0 1311.77   72.79
 -13   3   0 1248.88   72.59
 -13   3   0 1241.28   73.69
 -13   3   0 1211.08   73.69
 -14  -3   0    1.80    3.00
 -14  -3   0    1.80    3.50
 -14  -3   0   -7.20    5.70
 -14  -3   0    5.20    3.60
 -14   3   0    6.90    4.50
 -14   3   0    4.90    4.50
  14   3   0    1.20    5.40
 -14   3   0    5.30    4.00
 -15  -3   0  247.58   20.60
 -15  -3   0  251.17   16.80
 -15  -3   0  253.37   17.80
 -15  -3   0  230.08   18.30
 -15   3   0  247.78   19.90
 -15   3   0  251.97   20.90
 -16  -3   0    4.10    4.60
 -16   3   0   -1.40    5.00
 -16   3   0   11.70    6.40
 -16   3   0    3.50    5.40
   0  -4   0 9999.00  573.64
   1  -4   0  264.67   15.60
  -1  -4   0  259.67   15.50
   1  -4   0  249.48   15.50
  -1  -4   0  264.37   15.50
  -1  -4   0  271.77   15.70
   1  -4   0  271.37   15.50
   1  -4   0  251.27   15.30
  -1  -4   0  255.37   15.50
   1   4   0  256.17   15.60
  -1   4   0  266.97   15.50
   1   4   0  264.57   15.60
   1   4   0  262.07   15.60
  -1   4   0  266.17   15.70
  -1   4   0  254.37   15.60
   1   4   0  261.67   15.60
  -1   4   0  263.57   15.30
  -1   4   0  261.87   15.60
   1   4   0  241.08   15.60
  -2  -4   0 1076.49   61.69
   2  -4   0 1054.69   61.59
  -2  -4   0 1089.09   61.59
  -2  -4   0 1057.89   61.69
   2  -4   0 1078.79   61.59
   2  -4   0 1042.40   61.59
  -2  -4   0 1123.29   61.89
   2  -4   0 1014.30   61.29
   2  -4   0 1058.19   61.49
  -2  -4   0 1075.39   61.79
  -2   4   0 1085.89   61.69
   2   4   0 1091.09   61.69
   2   4   0 1120.59   61.79
  -2   4   0 1062.99   61.69
  -2   4   0 1036.00   61.29
  -2   4   0 1030.40   61.69
  -2   4   0 1098.79   61.79
   2   4   0 1040.20   61.59
   3  -4   0  191.98   11.40
   3  -4   0  188.18   11.50
   3  -4   0  181.68   10.90
  -3  -4   0  183.18   11.50
  -3  -4   0  183.98   11.50
   3  -4   0  190.28   11.60
  -3  -4   0  183.28   11.60
   3  -4   0  183.08   11.50
  -3   4   0  196.38   11.70
  -3   4   0  192.48   11.60
   3   4   0  201.48   11.70
  -3   4   0  199.38   11.50
  -3   4   0  181.78   11.60
  -3   4   0  187.28   11.60
   3   4   0  193.58   11.40
   3   4   0  177.28   11.50
   3   4   0  188.68   11.80
  -4  -4   0 1760.32  100.89
   4  -4   0 1786.62  100.59
  -4  -4   0 1796.92  100.69
   4  -4   0 1780.42  100.59
   4  -4   0 1898.81  100.89
  -4  -4   0 1751.42  100.79
   4  -4   0 1827.72  100.49
  -4  -4   0 1736.43  100.69
   4   4   0 1795.32  100.39
  -4   4   0 1526.25  100.79
   4   4   0 1760.72  100.99
  -4   4   0 1813.52  100.79
   4   4   0 1523.05  100.69
   4   4   0 1795.82  100.69
  -4   4   0 1712.83  100.79
  -4   4   0 1726.33  100.69
  -5  -4   0    6.30    1.50
   5  -4   0    9.70    1.70
  -5  -4   0   10.50    2.00
   5  -4   0   10.10    1.50
  -5  -4   0    8.00    1.60
  -5  -4   0   10.20    2.20
   5  -4   0   10.80    1.80
  -5   4   0    6.00    1.80
  -5   4   0    7.80    1.70
   5   4   0    9.30    1.70
  -5   4   0    9.00    1.80
   5   4   0    5.20    1.70
   5   4   0   11.40    1.70
  -6  -4   0 3667.63  212.98
   6  -4   0 3670.63  212.38
   6  -4   0 4196.38  212.58
  -6  -4   0 3680.13  212.98
  -6  -4   0 3659.13  212.78
   6  -4   0 3832.62  212.88
  -6  -4   0 3693.93  212.58
  -6   4   0 3963.40  212.68
   6   4   0 3859.11  212.68
  -6   4   0 3560.54  212.98
  -6   4   0 3169.98  212.98
   6   4   0 3789.92  213.18
  -6   4   0 3453.85  212.78
   7  -4   0    1.40    1.20
  -7  -4   0    2.10    1.50
  -7  -4   0    3.40    1.60
   7  -4   0    2.40    1.30
  -7  -4   0    2.30    1.60
   7  -4   0    1.80    1.50
  -7  -4   0    1.80    2.50
  -7   4   0    0.40    1.10
  -7   4   0   -1.50    1.60
   7   4   0    1.40    1.50
  -7   4   0    0.60    1.70
   7   4   0    1.60    1.90
  -7   4   0   -0.10    1.80
  -8  -4   0  782.92   46.40
   8  -4   0  794.72   45.50
  -8  -4   0  761.52   45.90
   8  -4   0  796.22   46.60
  -8  -4   0  756.12   46.10
  -8  -4   0  857.11   46.90
   8  -4   0  770.22   45.50
  -8   4   0  851.61   45.90
  -8   4   0  703.53   46.40
   8   4   0  829.52   46.70
   8   4   0  812.72   45.90
  -8   4   0  749.23   46.80
  -8   4   0  740.43   46.80
   9  -4   0   96.29    8.40
  -9  -4   0  103.99    7.60
   9  -4   0   98.09    6.30
  -9  -4   0   98.89    7.20
   9  -4   0   98.59    6.40
  -9  -4   0   88.79    8.00
   9   4   0   97.69    8.50
   9   4   0  102.19    7.20
  -9   4   0   99.59    9.10
  -9   4   0   86.79    8.70
  -9   4   0  107.89    7.10
 -10  -4   0 1872.31  111.19
 -10  -4   0 2182.08  112.19
 -10  -4   0 1789.12  110.59
 -10  -4   0 1825.12  110.79
  10  -4   0 1926.71  111.79
  10   4   0 1961.80  111.59
 -10   4   0 1898.11  111.79
 -10   4   0 1929.11  110.39
 -10   4   0 1847.92  111.99
  10   4   0 1938.01  110.39
 -11  -4   0   -0.20    2.30
 -11  -4   0   -0.10    2.10
 -11  -4   0   -0.90    2.30
 -11  -4   0   -2.10    3.80
  11  -4   0   -1.90    2.70
 -11   4   0   -0.60    1.30
  11   4   0   -5.00    3.00
 -11   4   0   -1.40    2.60
 -11   4   0   -1.60    3.20
 -11   4   0   -1.80    2.80
  11   4   0   -0.50    1.50
 -12  -4   0  853.21   58.49
 -12  -4   0  949.60   55.79
 -12  -4   0  911.81   55.79
  12   4   0 1024.90   56.99
 -12   4   0  928.81   56.79
 -12   4   0  841.62   59.79
 -12   4   0 1046.20   55.09
 -12   4   0  997.10   57.29
 -13  -4   0    5.40    3.10
 -13  -4   0   10.90    5.20
 -13  -4   0    2.50    2.90
 -13  -4   0    1.90    3.10
  13  -4   0    1.20    4.20
  13   4   0   11.00    5.20
 -13   4   0    1.20    3.80
 -13   4   0   -2.10    4.60
 -13   4   0    2.70    3.90
 -13   4   0    1.80    1.20
 -14  -4   0  400.66   24.60
 -14  -4   0  306.67   21.30
 -14  -4   0  321.17   22.30
 -14  -4   0  308.17   21.80
 -14   4   0  350.96   23.80
 -14   4   0  316.07   24.50
 -14   4   0  334.87   22.80
 -15  -4   0    6.90    4.10
 -15  -4   0    5.30    7.20
 -15  -4   0    1.10    3.80
  15   4   0   -9.60    6.40
 -15   4   0    5.70    5.80
 -15   4   0   -2.70    4.00
 -15   4   0    2.90    5.50
 -16  -4   0  645.24   40.90
 -16  -4   0  651.13   41.90
 -16  -4   0  626.84   42.10
 -16   4   0  703.43   43.30
 -16   4   0  723.03   42.90
 -16   4   0  685.73   44.80
   0  -5   0    0.40    1.00
   0  -5   0    3.30    1.20
   0  -5   0    0.90    0.80
   0  -5   0    1.40    1.00
   0   5   0    1.00    0.80
   0   5   0    1.60    0.90
   0   5   0    2.10    1.30
   0   5   0    2.20    1.00
   0   5   0    0.50    1.10
   0   5   0    1.70    1.20
   1  -5   0 1956.90  117.39
  -1  -5   0 2095.99  117.59
  -1  -5   0 2000.50  117.39
   1  -5   0 1968.80  117.09
   1  -5   0 2081.79  117.39
  -1  -5   0 2150.68  117.49
   1  -5   0 2092.69  117.39
  -1  -5   0 1956.80  117.29
   1   5   0 2143.99  117.49
  -1   5   0 2107.79  117.39
   1   5   0 2104.89  117.49
   1   5   0 2081.49  117.39
  -1   5   0 1976.10  117.49
   1   5   0 2028.10  117.49
  -1   5   0 2172.78  117.59
  -1   5   0 1918.81  117.39
  -1   5   0 2012.50  117.19
   1   5   0 1965.80  117.49
   1   5   0 1990.50  117.29
  -2  -5   0   95.99    6.50
   2  -5   0  102.29    6.60
  -2  -5   0   91.19    6.50
   2  -5   0   99.39    6.50
  -2  -5   0   98.19    6.80
   2  -5   0   82.99    6.20
  -2  -5   0   98.89    6.90
   2  -5   0  102.19    6.50
  -2  -5   0  101.89    6.60
   2  -5   0  101.59    6.30
  -2   5   0   93.19    6.50
   2   5   0   98.59    6.60
   2   5   0   91.59    6.40
  -2   5   0   95.89    6.10
  -2   5   0  104.49    6.80
   2   5   0   94.49    6.70
  -2   5   0   95.19    6.70
   2   5   0  101.49    6.70
  -3  -5   0 3693.13  226.08
   3  -5   0 4039.80  225.98
  -3  -5   0 3744.23  226.18
  -3  -5   0 4009.10  226.38
   3  -5   0 3988.30  225.98
  -3  -5   0 4124.39  226.48
   3  -5   0 4003.10  226.08
   3   5   0 3965.30  226.38
  -3   5   0 3971.10  226.28
   3   5   0 3797.02  226.08
  -3   5   0 3990.10  226.18
   3   5   0 3918.41  226.18
  -3   5   0 4057.79  226.28
  -4  -5   0    8.60    1.70
  -4  -5   0   15.90    2.10
  -4  -5   0   16.00    2.10
  -4   5   0   10.10    1.80
   4   5   0   14.20    2.30
   4   5   0   15.70    2.50
  -4   5   0   12.70    1.80
   4   5   0   14.10    2.10
   4   5   0   13.10    2.10
  -5  -5   0  465.55   28.60
  -5  -5   0  483.85   29.00
   5  -5   0  527.65   28.80
   5  -5   0  485.25   28.50
  -5  -5   0  485.65   28.80
   5  -5   0  485.15   28.60
  -5  -5   0  493.35   28.70
   5  -5   0  523.95   28.50
  -5   5   0  462.25   28.90
   5   5   0  493.75   28.30
  -5   5   0  484.65   28.80
   5   5   0  429.16   28.70
  -5   5   0  529.85   28.80
   5   5   0  515.95   28.80
   5   5   0  474.65   29.10
  -5   5   0  405.26   28.80
   6  -5   0  119.89    8.20
  -6  -5   0  119.39    8.30
  -6  -5   0  121.99    8.40
   6  -5   0  114.09    7.70
  -6  -5   0  111.29    8.00
   6  -5   0  127.59    8.10
  -6  -5   0  113.39    8.50
  -6   5   0  131.69    8.20
  -6   5   0  111.39    8.30
   6   5   0  108.09    7.40
  -6   5   0  117.99    8.60
   6   5   0  124.79    8.20
   6   5   0  111.59    8.70
   7  -5   0 1634.54   91.49
  -7  -5   0 1581.24   91.59
  -7  -5   0 1569.54   91.39
  -7  -5   0 1635.84   91.69
   7  -5   0 1782.12   91.09
  -7  -5   0 1518.35   91.09
   7  -5   0 1521.15   90.89
  -7   5   0 1346.87   91.69
  -7   5   0 1732.93   91.29
  -7   5   0 1511.05   91.49
   7   5   0 1569.64   91.79
   7   5   0 1666.13   91.29
  -7   5   0 1528.15   91.79
   7   5   0 1492.15   90.49
  -8  -5   0   31.20    3.70
  -8  -5   0   32.20    4.80
   8  -5   0   35.70    3.30
   8  -5   0   24.60    3.60
   8  -5   0   30.50    3.30
  -8  -5   0   36.30    4.00
  -8  -5   0   30.40    4.30
   8   5   0   35.30    4.00
  -8   5   0   24.60    3.90
  -8   5   0   20.80    3.50
  -8   5   0   24.60    3.60
  -8   5   0   18.20    3.30
   8   5   0   23.40    3.70
  -9  -5   0 1534.75   83.39
  -9  -5   0 1365.26   82.79
   9  -5   0 1418.56   81.69
   9  -5   0 1378.46   81.69
   9  -5   0 1520.65   83.09
  -9  -5   0 1347.67   82.19
  -9  -5   0 1424.56   82.49
  -9   5   0 1476.95   82.29
  -9   5   0 1332.27   83.19
   9   5   0 1530.25   83.39
   9   5   0 1457.25   82.29
  -9   5   0 1284.17   82.89
  -9   5   0 1391.76   83.39
 -10  -5   0    1.50    2.30
 -10  -5   0    1.40    2.30
  10  -5   0    1.00    2.10
 -10  -5   0    4.10    3.90
 -10  -5   0    1.10    1.90
  10   5   0    1.40    2.90
 -10   5   0    0.20    1.40
 -10   5   0    0.20    2.40
 -10   5   0    2.80    2.60
  10   5   0   -0.30    1.80
 -10   5   0   -3.20    3.10
 -11  -5   0  391.76   23.10
 -11  -5   0  321.67   21.10
 -11  -5   0  351.66   22.00
  11  -5   0  344.97   22.50
 -11  -5   0  326.57   21.30
 -11   5   0  342.17   23.30
 -11   5   0  290.97   22.00
  11   5   0  348.67   22.60
 -11   5   0  340.97   22.60
  11   5   0  342.07   20.50
 -11   5   0  344.17   20.70
 -12  -5   0    8.40    2.90
 -12  -5   0    1.90    2.90
 -12  -5   0    4.00    2.90
 -12  -5   0   11.90    4.70
 -12   5   0   -1.50    3.40
  12   5   0    1.70    4.40
 -12   5   0   -0.90    4.40
 -12   5   0    5.80    3.50
 -12   5   0    8.00    1.80
 -13  -5   0  749.92   46.10
  13  -5   0  787.92   47.40
 -13  -5   0  734.93   45.50
 -13  -5   0  716.93   45.40
 -13   5   0  734.83   47.80
 -13   5   0  840.62   44.60
 -13   5   0  707.93   46.70
 -13   5   0  808.82   47.20
 -14  -5   0   -3.30    5.70
 -14  -5   0   -0.40    3.60
 -14   5   0   -6.60    4.80
 -14   5   0   -5.00    3.90
  14   5   0  -11.80    5.40
 -14   5   0   -0.70    1.30
 -14   5   0   -0.10    4.10
 -15  -5   0  286.17   19.90
 -15  -5   0  269.97   20.00
 -15  -5   0  343.87   24.10
 -15  -5   0  284.77   21.10
 -15   5   0  286.77   24.30
 -15   5   0  315.07   22.70
 -15   5   0  290.37   21.80
 -16  -5   0    6.70    4.40
 -16  -5   0   -2.80    4.70
 -16  -5   0    6.20    4.50
 -16   5   0   -3.70    5.10
 -16   5   0   -0.90    6.80
 -16   5   0    3.20    5.90
   0  -6   0 7702.23  442.26
   0  -6   0 7643.33  442.26
   1  -6   0  266.77   15.70
  -1  -6   0  256.27   15.60
  -1  -6   0  261.57   15.90
   1  -6   0  256.57   15.60
   1  -6   0  257.47   15.30
  -1  -6   0  239.48   15.60
  -1  -6   0  256.27   15.80
   1  -6   0  262.47   15.80
   1   6   0  269.57   15.80
  -1   6   0  247.48   15.90
   1   6   0  275.77   15.90
   1   6   0  257.17   15.70
   1   6   0  245.68   15.60
  -1   6   0  265.67   15.90
  -1   6   0  248.68   15.70
  -1   6   0  259.97   15.40
   1   6   0  257.17   15.90
   1   6   0  229.38   15.80
  -2  -6   0 1259.77   75.29
  -2  -6   0 1359.86   75.59
  -2  -6   0 1293.77   75.19
   2  -6   0 1333.07   75.29
   2  -6   0 1338.37   75.29
   2  -6   0 1263.57   74.89
   2  -6   0 1275.67   75.29
  -2  -6   0 1361.86   75.59
  -2  -6   0 1282.87   75.29
   2  -6   0 1258.97   74.99
  -2   6   0 1260.17   74.89
  -2   6   0 1321.97   75.49
  -2   6   0 1318.57   75.39
   2   6   0 1346.47   75.49
  -2   6   0 1275.37   75.39
   2   6   0 1245.08   75.19
  -2   6   0 1321.97   75.49
   2   6   0 1345.97   75.39
   2   6   0 1287.17   75.49
   3  -6   0  122.09    8.00
   3  -6   0  124.39    8.10
  -3  -6   0  128.89    8.10
  -3  -6   0  114.29    8.20
  -3  -6   0  120.69    8.50
  -3  -6   0  128.59    8.80
  -3  -6   0  118.49    8.20
   3  -6   0  120.29    8.00
   3  -6   0  127.19    7.90
   3   6   0  115.79    7.90
  -3   6   0  118.09    7.50
   3   6   0  121.49    8.10
  -3   6   0  125.89    8.20
  -3   6   0  113.69    8.40
   3   6   0  129.69    8.50
  -3   6   0  114.39    8.30
   3   6   0  120.59    8.30
   4  -6   0 1443.26   82.09
   4  -6   0 1368.76   82.09
  -4  -6   0 1495.45   82.59
   4  -6   0 1325.87   81.39
  -4  -6   0 1376.16   82.19
  -4  -6   0 1527.45   82.69
  -4  -6   0 1371.26   82.29
   4  -6   0 1435.96   81.99
  -4  -6   0 1453.65   82.09
   4  -6   0 1478.65   82.19
  -4   6   0 1423.06   82.29
  -4   6   0 1452.85   82.39
   4   6   0 1293.37   81.99
  -4   6   0 1393.16   82.39
   4   6   0 1351.76   81.99
   4   6   0 1486.55   82.39
   4   6   0 1432.46   82.59
  -4   6   0 1457.45   82.19
  -4   6   0 1450.75   82.39
   5  -6   0   14.70    2.10
  -5  -6   0   16.40    2.40
  -5  -6   0   13.60    2.20
  -5  -6   0   11.60    2.10
   5  -6   0   16.30    2.60
   5  -6   0   15.50    2.10
   5  -6   0   13.00    2.00
  -5   6   0   17.60    2.60
   5   6   0   17.40    2.60
  -5   6   0   14.50    2.40
  -5   6   0   11.80    2.00
   5   6   0   17.80    2.70
   5   6   0   11.20    2.50
  -5   6   0   13.40    2.20
   5   6   0   13.80    2.30
  -6  -6   0 2187.48  130.69
  -6  -6   0 2250.67  130.39
  -6  -6   0 2241.58  130.49
   6  -6   0 2221.08  130.19
   6  -6   0 2461.25  130.59
  -6  -6   0 2312.57  130.49
   6  -6   0 2431.56  130.19
   6   6   0 2141.79  129.99
   6   6   0 2380.36  130.59
  -6   6   0 1983.90  130.69
   6   6   0 2280.77  131.09
  -6   6   0 2198.78  130.59
  -6   6   0 2167.78  130.79
  -6   6   0 2429.06  130.59
  -7  -6   0    4.90    2.10
   7  -6   0    5.70    1.90
   7  -6   0    5.40    1.60
  -7  -6   0    5.30    1.90
   7  -6   0    4.10    1.70
  -7  -6   0    7.10    2.60
  -7  -6   0    8.80    2.20
   7   6   0    7.50    2.10
  -7   6   0    3.90    1.60
   7   6   0    4.40    2.60
  -7   6   0    4.40    2.20
   7   6   0    4.90    1.10
  -7   6   0    2.10    2.10
  -8  -6   0  335.57   21.80
   8  -6   0  388.86   21.20
   8  -6   0  344.87   21.10
  -8  -6   0  346.87   22.10
  -8  -6   0  374.86   22.30
  -8  -6   0  339.47   21.50
  -8   6   0  353.26   22.20
  -8   6   0  398.26   21.80
   8   6   0  371.76   21.70
  -8   6   0  296.47   22.40
   8   6   0  338.77   20.60
   8   6   0  369.46   22.70
  -8   6   0  329.87   22.50
   9  -6   0   17.70    3.00
   9  -6   0   22.60    3.10
  -9  -6   0   22.70    3.40
  -9  -6   0   29.00    4.20
  -9  -6   0   25.10    4.40
   9  -6   0   20.80    2.50
  -9  -6   0   19.30    3.10
   9   6   0   29.20    4.20
  -9   6   0   30.10    4.30
   9   6   0   18.00    3.90
  -9   6   0   19.90    3.80
  -9   6   0   19.70    3.70
  -9   6   0   20.20    4.10
  10  -6   0 1021.10   58.49
 -10  -6   0  962.10   57.99
 -10  -6   0  952.30   58.19
 -10  -6   0 1053.99   58.89
 -10  -6   0  933.41   57.69
  10  -6   0  977.60   56.69
  10   6   0 1005.60   57.59
 -10   6   0  975.70   58.99
 -10   6   0  911.11   58.59
 -10   6   0  942.31   59.09
 -10   6   0 1046.10   57.69
  10   6   0 1038.30   58.99
 -11  -6   0   22.50    3.90
  11  -6   0   16.60    3.60
 -11  -6   0   23.90    3.50
 -11  -6   0   13.90    3.20
 -11  -6   0   24.90    5.20
 -11   6   0   27.40    4.50
  11   6   0   29.80    4.40
 -11   6   0   29.50    5.30
 -11   6   0   22.30    4.50
 -11   6   0   21.40    4.70
  11   6   0   14.60    5.20
 -12  -6   0  904.51   49.99
 -12  -6   0  778.82   48.20
 -12  -6   0  806.82   48.50
 -12  -6   0  795.92   48.90
 -12   6   0  817.42   49.80
 -12   6   0  877.61   47.90
 -12   6   0  713.63   49.40
  12   6   0  833.02   47.40
 -12   6   0  787.82   50.49
 -13  -6   0    4.10    3.20
 -13  -6   0    7.10    3.20
 -13  -6   0   12.30    5.50
  13  -6   0    4.10    4.00
  13   6   0    4.20    5.70
 -13   6   0    0.70    4.00
 -13   6   0    9.60    5.40
 -13   6   0    5.70    1.80
 -13   6   0   -1.40    4.10
 -14  -6   0  402.66   25.10
 -14  -6   0  388.16   25.70
 -14  -6   0  387.36   25.00
 -14   6   0  321.77   26.60
 -14   6   0  347.47   28.10
 -14   6   0  433.06   23.80
 -14   6   0  429.56   27.40
 -15  -6   0   -2.70    3.40
 -15  -6   0   -1.30    3.90
 -15  -6   0    5.80    4.10
 -15   6   0   -8.50    4.50
 -15   6   0  -11.10    5.80
 -15   6   0  -10.80    5.50
   0  -7   0   -0.10    1.00
   0  -7   0   -0.30    1.30
   0  -7   0    0.60    1.50
   0  -7   0   -0.50    1.50
   0   7   0    1.40    1.50
   0   7   0    3.40    1.50
   0   7   0    2.70    1.50
   0   7   0    1.70    1.60
   0   7   0    1.00    1.50
   0   7   0    0.00    1.10
  -1  -7   0 2080.99  115.29
   1  -7   0 2056.29  115.19
   1  -7   0 1944.61  114.79
  -1  -7   0 2064.79  115.39
  -1  -7   0 1960.00  114.99
   1  -7   0 2108.69  115.09
  -1  -7   0 1879.41  115.09
   1  -7   0 1872.31  114.99
   1   7   0 1994.70  115.19
  -1   7   0 1914.21  115.19
   1   7   0 1958.90  115.29
  -1   7   0 1981.40  115.29
   1   7   0 1904.11  114.99
  -1   7   0 2001.50  114.89
   1   7   0 2069.39  115.29
  -1   7   0 2107.39  115.39
  -1   7   0 2069.09  115.19
   1   7   0 2051.79  115.19
   1   7   0 1923.61  115.29
   2  -7   0   41.50    3.40
  -2  -7   0   46.90    4.80
   2  -7   0   41.20    4.30
   2  -7   0   37.80    4.00
  -2  -7   0   42.60    4.20
  -2  -7   0   40.30    4.10
  -2  -7   0   43.20    4.60
   2  -7   0   44.40    3.90
   2  -7   0   42.40    4.20
   2   7   0   42.00    4.00
  -2   7   0   41.60    4.60
   2   7   0   42.20    4.30
  -2   7   0   41.40    3.60
  -2   7   0   47.20    4.20
  -2   7   0   41.00    4.70
   2   7   0   46.40    4.40
  -2   7   0   46.30    4.60
   2   7   0   38.20    4.30
   3  -7   0 3217.88  177.38
  -3  -7   0 3081.89  177.28
   3  -7   0 2880.31  176.78
  -3  -7   0 3271.97  177.78
  -3  -7   0 3238.68  177.78
   3  -7   0 3139.49  177.38
   3  -7   0 2900.01  177.28
  -3  -7   0 2902.21  177.38
  -3  -7   0 2948.00  177.38
   3  -7   0 3051.89  177.08
  -3   7   0 3027.60  176.88
   3   7   0 3195.68  177.58
   3   7   0 3144.09  177.68
  -3   7   0 3256.87  177.68
  -3   7   0 3062.29  177.68
  -3   7   0 3111.89  177.48
   3   7   0 2943.31  177.18
  -3   7   0 2990.70  177.58
   3   7   0 3308.47  177.58
  -4  -7   0   12.10    2.70
   4  -7   0   12.00    1.80
  -4  -7   0    8.70    2.30
   4  -7   0   13.60    1.80
   4  -7   0   19.50    2.80
  -4  -7   0   14.20    2.40
  -4  -7   0   15.20    2.50
  -4  -7   0   13.80    2.30
   4  -7   0   12.60    2.10
   4  -7   0    9.80    1.80
   4   7   0   19.30    3.00
  -4   7   0    6.40    1.80
   4   7   0   14.30    2.30
   4   7   0   11.40    2.20
  -4   7   0   13.40    2.10
   4   7   0   10.60    1.70
  -4   7   0   11.10    2.00
  -4   7   0   15.50    2.60
   5  -7   0  606.14   35.60
  -5  -7   0  584.24   36.00
  -5  -7   0  626.54   36.00
   5  -7   0  594.14   35.80
  -5  -7   0  629.74   36.60
  -5  -7   0  578.54   36.10
  -5  -7   0  595.84   37.30
   5  -7   0  657.23   36.10
  -5   7   0  658.33   36.30
   5   7   0  639.24   36.20
   5   7   0  594.34   35.80
   5   7   0  528.15   35.80
  -5   7   0  591.94   36.30
  -5   7   0  618.14   36.20
  -5   7   0  622.54   36.30
   6  -7   0    5.40    1.70
   6  -7   0    1.70    1.50
   6  -7   0    3.90    1.70
  -6  -7   0    1.80    1.80
  -6  -7   0    3.30    2.10
  -6  -7   0    3.50    2.10
   6  -7   0    4.20    1.60
  -6  -7   0    1.30    1.60
   6   7   0    1.90    1.90
   6   7   0    2.50    1.20
  -6   7   0    2.40    1.60
   6   7   0    2.70    1.80
   6   7   0    0.50    2.10
  -6   7   0    1.00    1.70
  -6   7   0    1.30    1.70
  -6   7   0    3.00    2.10
  -7  -7   0 1778.52  101.69
   7  -7   0 1945.91  101.49
   7  -7   0 1839.82  101.69
   7  -7   0 1698.63  101.29
  -7  -7   0 1726.33  101.79
  -7  -7   0 1668.03  101.59
  -7  -7   0 1717.13  101.99
  -7   7   0 1812.12  101.79
   7   7   0 1744.03  101.19
   7   7   0 1830.52  101.79
  -7   7   0 1741.03  102.29
  -7   7   0 1758.12  102.09
   7   7   0 1781.22  102.49
  -7   7   0 1549.05  102.09
   8  -7   0   16.80    2.40
  -8  -7   0   17.50    3.10
  -8  -7   0   15.90    3.30
   8  -7   0   14.60    2.20
  -8  -7   0   11.80    2.40
  -8  -7   0    9.00    2.40
   8  -7   0   14.40    2.50
  -8   7   0   14.40    3.10
   8   7   0   13.90    2.80
  -8   7   0    9.30    2.40
   8   7   0    9.10    1.60
  -8   7   0    8.60    3.00
  -8   7   0    9.90    2.90
   8   7   0   15.00    4.00
  -9  -7   0 1749.62   97.89
  -9  -7   0 1587.34   97.49
   9  -7   0 1783.62   96.69
  -9  -7   0 1601.24   97.29
   9  -7   0 1622.74   96.69
  -9  -7   0 1617.04   97.69
   9  -7   0 1739.93   97.69
   9   7   0 1737.53   98.49
  -9   7   0 1625.94   98.09
  -9   7   0 1745.23   97.59
   9   7   0 1736.63   97.39
  -9   7   0 1594.94   98.39
 -10  -7   0    0.90    2.40
 -10  -7   0   -1.90    2.30
  10  -7   0    2.40    1.50
  10  -7   0    0.20    1.40
 -10  -7   0    0.60    2.40
 -10  -7   0    4.00    3.60
  10  -7   0    0.70    2.30
 -10   7   0   -2.90    2.80
 -10   7   0    0.00    3.10
  10   7   0    4.00    2.50
  10   7   0    0.90    4.10
 -10   7   0   -3.30    3.40
 -10   7   0    1.80    1.70
 -11  -7   0  333.57   22.80
 -11  -7   0  366.36   23.40
  11  -7   0  379.36   24.00
 -11  -7   0  404.76   24.50
 -11  -7   0  352.96   25.50
 -11   7   0  357.46   26.00
 -11   7   0  400.56   22.90
 -11   7   0  349.17   24.60
  11   7   0  391.06   22.80
 -11   7   0  344.87   24.70
 -12  -7   0   55.39    6.70
 -12  -7   0   53.69    7.90
 -12  -7   0   58.39    9.00
 -12  -7   0   41.20    6.10
 -12   7   0   36.60    6.40
  12   7   0   52.99    7.40
 -12   7   0   43.10    6.80
 -12   7   0   59.69    6.00
  12   7   0   64.09    5.70
 -12   7   0   36.80    6.00
 -13  -7   0 1206.58   66.19
 -13  -7   0 1065.09   64.59
  13  -7   0 1135.59   67.49
 -13  -7   0  979.30   66.29
 -13  -7   0 1060.89   64.99
 -13   7   0  976.10   65.89
 -13   7   0 1038.60   66.99
 -13   7   0 1134.99   66.19
 -13   7   0 1224.88   63.99
 -14  -7   0   -4.40    3.60
 -14  -7   0   -6.50    3.10
 -14  -7   0   -2.30    3.20
 -14  -7   0   -4.50    6.20
 -14   7   0   -1.90    4.50
 -14   7   0   -6.90    5.40
 -14   7   0   -6.30    4.90
 -15  -7   0  192.38   14.60
 -15  -7   0  191.58   15.80
 -15  -7   0  184.38   14.60
 -15   7   0  189.08   17.80
 -15   7   0  159.18   17.70
   0  -8   0 4258.97  254.07
   0  -8   0 4646.54  254.37
   0  -8   0 4549.65  254.17
   0  -8   0 4299.17  253.87
   0   8   0 4374.06  254.37
   0   8   0 4261.37  254.17
   0   8   0 4256.87  254.27
   0   8   0 4652.23  254.27
   0   8   0 4546.85  254.37
   0   8   0 4445.76  253.97
  -1  -8   0   39.60    4.00
  -1  -8   0   34.10    4.20
  -1  -8   0   42.80    4.80
   1  -8   0   42.30    4.60
   1  -8   0   44.70    4.70
  -1  -8   0   39.20    4.70
   1  -8   0   38.30    3.60
   1  -8   0   41.70    4.30
  -1   8   0   40.80    4.80
   1   8   0   34.40    4.80
  -1   8   0   41.60    4.70
  -1   8   0   40.10    4.40
  -1   8   0   39.70    4.80
  -1   8   0   38.00    4.00
   1   8   0   40.80    4.20
   1   8   0   42.40    4.40
  -1   8   0   36.50    4.60
   1   8   0   46.50    4.70
   1   8   0   42.60    4.50
   1   8   0   38.40    4.70
   2  -8   0 1798.42   99.79
   2  -8   0 1752.72   99.39
  -2  -8   0 1629.74   99.59
   2  -8   0 1646.14   99.69
  -2  -8   0 1615.24   99.69
   2  -8   0 1645.24   99.19
   2  -8   0 1777.22   99.69
  -2  -8   0 1808.82   99.99
  -2  -8   0 1691.13   99.99
   2   8   0 1819.12   99.99
  -2   8   0 1850.11  100.09
   2   8   0 1672.83   99.59
   2   8   0 1725.33   99.89
  -2   8   0 1765.22   99.79
  -2   8   0 1726.13  100.09
  -2   8   0 1656.63   99.89
   2   8   0 1773.32   99.99
  -2   8   0 1700.23   99.39
  -3  -8   0  109.59    7.90
   3  -8   0  113.29    7.60
   3  -8   0  112.49    7.90
   3  -8   0  120.19    8.10
  -3  -8   0  109.69    8.10
  -3  -8   0  100.49    8.50
  -3  -8   0  118.39    8.60
   3  -8   0  107.79    7.20
   3  -8   0  111.19    7.90
  -3  -8   0  106.99    8.00
   3   8   0  113.59    8.20
  -3   8   0  114.99    8.10
  -3   8   0  115.59    8.40
   3   8   0  119.09    8.30
   3   8   0  106.19    7.70
  -3   8   0  106.89    8.50
   3   8   0  111.99    8.50
  -3   8   0  110.49    7.30
  -3   8   0  110.99    8.40
  -4  -8   0 1496.15   88.99
   4  -8   0 1584.44   88.79
  -4  -8   0 1478.85   88.99
   4  -8   0 1431.16   88.19
  -4  -8   0 1542.75   88.89
   4  -8   0 1477.75   88.89
   4  -8   0 1559.84   88.69
  -4   8   0 1490.75   89.39
   4   8   0 1714.03   89.19
  -4   8   0 1639.74   89.39
  -4   8   0 1467.75   89.29
   4   8   0 1426.66   88.69
   4   8   0 1580.54   89.29
  -4   8   0 1618.34   89.09
   5  -8   0   13.10    2.30
   5  -8   0   15.20    1.70
  -5  -8   0   14.30    2.90
  -5  -8   0   15.70    2.90
  -5  -8   0   12.00    2.40
   5  -8   0   12.40    2.10
  -5  -8   0   16.60    2.80
  -5  -8   0   10.60    2.80
   5  -8   0   16.20    2.20
   5  -8   0   10.80    1.90
   5   8   0   12.60    2.70
  -5   8   0   11.80    2.80
   5   8   0   11.80    2.00
   5   8   0   12.40    2.50
  -5   8   0    8.50    2.40
   5   8   0   12.30    2.60
   6  -8   0 1223.08   66.59
  -6  -8   0 1150.78   66.59
  -6  -8   0 1198.28   67.49
  -6  -8   0 1179.28   67.29
  -6  -8   0 1097.19   66.89
   6  -8   0 1081.09   66.39
   6  -8   0 1112.49   66.49
  -6  -8   0 1071.19   66.69
   6  -8   0 1142.49   66.19
  -6  -8   0 1107.89   66.59
  -6   8   0 1075.99   67.09
  -6   8   0 1083.09   66.89
   6   8   0 1187.88   66.89
   6   8   0 1156.08   67.39
   6   8   0 1171.08   66.39
  -6   8   0 1250.47   66.99
  -6   8   0 1119.49   66.99
   7  -8   0    4.20    1.70
   7  -8   0    2.30    1.90
   7  -8   0    4.50    1.90
  -7  -8   0    5.10    2.40
  -7  -8   0    4.60    2.20
  -7  -8   0    4.20    2.80
  -7  -8   0    3.00    2.10
  -7  -8   0    6.10    2.70
   7  -8   0    3.10    2.10
   7   8   0    5.40    1.50
   7   8   0    5.70    2.70
  -7   8   0    3.90    2.00
  -7   8   0    4.60    2.40
   7   8   0    5.80    2.40
  -7   8   0    6.20    2.30
  -7   8   0    4.00    2.50
   8  -8   0  567.44   30.40
  -8  -8   0  494.55   30.90
   8  -8   0  495.35   30.20
  -8  -8   0  520.25   30.90
   8  -8   0  543.95   30.80
  -8  -8   0  498.15   31.20
  -8  -8   0  492.65   30.70
   8   8   0  488.75   30.00
   8   8   0  555.54   31.00
  -8   8   0  442.56   31.40
  -8   8   0  537.75   31.00
   8   8   0  496.95   31.80
  -8   8   0  510.75   31.40
  -8   8   0  471.25   31.60
  -9  -8   0   15.60    3.30
  -9  -8   0   15.90    3.50
   9  -8   0   13.20    2.60
   9  -8   0   16.50    2.50
  -9  -8   0   16.40    3.60
  -9  -8   0   16.60    3.10
   9  -8   0   16.50    2.60
   9   8   0   11.00    4.50
  -9   8   0   11.60    3.60
   9   8   0   15.00    3.20
  -9   8   0   13.30    2.60
   9   8   0   10.30    1.70
  -9   8   0    9.60    3.40
  -9   8   0   10.50    3.60
 -10  -8   0 1495.65   85.39
  10  -8   0 1420.96   83.89
  10  -8   0 1507.25   85.29
  10  -8   0 1439.36   83.79
 -10  -8   0 1388.96   85.09
 -10  -8   0 1449.15   85.39
 -10  -8   0 1404.66   84.79
 -10   8   0 1411.66   85.89
 -10   8   0 1372.66   86.29
 -10   8   0 1587.74   85.09
  10   8   0 1537.25   84.99
 -11  -8   0   19.60    3.60
 -11  -8   0   21.50    3.70
 -11  -8   0   22.10    4.60
 -11  -8   0   26.70    5.70
  11   8   0   25.30    5.60
 -11   8   0   23.50    5.10
 -11   8   0   15.20    4.90
 -11   8   0   17.00    4.50
  11   8   0   31.50    4.00
 -11   8   0   14.80    2.80
  12  -8   0  211.88   15.40
 -12  -8   0  199.98   15.20
 -12  -8   0  214.38   15.50
 -12  -8   0  180.28   14.90
 -12  -8   0  200.78   14.80
 -12   8   0  218.48   14.00
 -12   8   0  196.68   17.20
  12   8   0  217.28   13.70
 -12   8   0  177.18   16.00
 -12   8   0  180.58   17.60
 -13  -8   0   -1.80    3.10
 -13  -8   0   -1.30    5.10
 -13  -8   0   -1.10    3.50
 -13  -8   0    2.30    3.40
 -13   8   0    3.20    2.30
 -13   8   0   -6.50    4.80
 -13   8   0   -4.90    8.40
 -13   8   0    3.00    4.90
 -14  -8   0  260.77   18.80
 -14  -8   0  264.77   18.30
 -14  -8   0  248.78   17.70
 -14   8   0  235.58   22.80
 -14   8   0  276.07   21.30
 -14   8   0  232.78   20.30
 -15  -8   0   11.40    4.60
 -15  -8   0   13.00    4.50
 -15  -8   0    7.90    4.40
 -15   8   0    2.10    5.90
 -15   8   0   15.40    7.70
 -15   8   0    5.80    7.60
   0  -9   0    1.40    1.70
   0  -9   0    0.80    1.90
   0  -9   0   -0.10    1.80
   0  -9   0    1.20    1.50
   0   9   0    0.80    2.00
   0   9   0   -0.30    1.60
   0   9   0    0.80    1.80
   0   9   0    0.60    1.70
   0   9   0    2.10    2.20
   0   9   0    2.90    1.70
  -1  -9   0 2263.57  124.89
   1  -9   0 2272.97  124.69
  -1  -9   0 2312.37  124.99
   1  -9   0 2095.99  124.09
   1  -9   0 2130.89  124.99
   1  -9   0 2075.39  124.49
  -1  -9   0 2105.69  124.29
  -1  -9   0 2087.19  124.49
   1   9   0 2250.77  124.79
   1   9   0 2011.50  124.69
  -1   9   0 2101.79  124.79
   1   9   0 2303.07  124.79
   1   9   0 2138.79  124.49
  -1   9   0 2141.99  124.29
  -1   9   0 2142.59  124.79
   1   9   0 2065.39  124.69
  -1   9   0 2092.59  125.29
   1   9   0 2296.67  124.69
  -1   9   0 2144.99  124.89
  -1   9   0 2097.49  125.29
   2  -9   0    9.60    1.80
   2  -9   0   10.00    3.00
   2  -9   0    9.60    1.90
   2  -9   0    9.00    2.20
  -2  -9   0   10.00    3.80
  -2  -9   0    7.80    2.30
   2  -9   0   10.10    2.20
  -2  -9   0   10.10    2.40
   2   9   0   11.60    2.30
   2   9   0   10.90    2.80
  -2   9   0    4.60    2.30
  -2   9   0    8.70    2.70
   2   9   0    7.90    2.50
  -2   9   0    7.70    1.90
   2   9   0   11.20    2.20
  -2   9   0    4.40    1.90
   3  -9   0 2224.88  125.09
  -3  -9   0 2274.17  125.69
   3  -9   0 2027.40  124.49
   3  -9   0 2048.50  125.09
   3  -9   0 2263.97  125.19
  -3  -9   0 2121.39  125.19
  -3  -9   0 2058.39  125.19
   3  -9   0 2182.48  124.79
  -3  -9   0 2263.87  125.59
   3   9   0 2298.87  125.69
   3   9   0 2131.69  125.69
   3   9   0 2060.89  124.89
  -3   9   0 2049.09  125.39
   3   9   0 2203.68  125.29
  -3   9   0 2145.49  125.59
  -3   9   0 2254.27  125.39
  -3   9   0 2088.09  124.59
  -3   9   0 2327.67  125.69
  -4  -9   0    1.30    2.20
   4  -9   0    1.30    1.70
   4  -9   0    0.40    1.50
   4  -9   0    1.20    1.10
  -4  -9   0    1.90    2.10
  -4  -9   0   -1.20    1.70
  -4  -9   0    1.50    2.40
   4  -9   0    2.00    1.80
   4  -9   0    2.60    1.50
  -4  -9   0    1.00    1.90
  -4   9   0   -0.70    2.30
  -4   9   0    0.20    1.90
   4   9   0    2.90    1.90
   4   9   0    2.50    1.60
  -4   9   0    0.70    1.50
   4   9   0   -0.80    2.00
  -4   9   0    2.20    2.00
  -5  -9   0  415.76   25.70
   5  -9   0  439.46   25.50
  -5  -9   0  439.06   26.40
   5  -9   0  401.06   25.40
  -5  -9   0  449.76   26.50
  -5  -9   0  425.26   25.50
   5  -9   0  440.36   25.30
   5  -9   0  393.36   24.60
  -5  -9   0  383.46   25.60
   5  -9   0  426.16   25.50
  -5   9   0  393.96   26.10
   5   9   0  395.96   25.40
  -5   9   0  460.25   26.10
   5   9   0  427.96   25.60
   5   9   0  458.25   26.50
  -5   9   0  380.96   26.00
  -6  -9   0    7.10    2.60
   6  -9   0    5.10    2.00
   6  -9   0    5.50    1.80
  -6  -9   0    7.80    3.10
   6  -9   0    5.20    2.10
  -6  -9   0    2.00    2.50
  -6  -9   0    4.80    2.40
   6  -9   0    5.00    2.10
  -6  -9   0    4.40    2.20
  -6  -9   0    5.20    2.30
  -6   9   0    5.40    2.20
  -6   9   0    2.30    2.60
  -6   9   0    4.30    2.50
   6   9   0    7.50    3.20
   6   9   0    6.50    3.00
   6   9   0    4.30    2.40
   6   9   0    4.60    1.70
  -7  -9   0 1562.14   97.39
  -7  -9   0 1797.52   98.59
   7  -9   0 1584.24   97.09
  -7  -9   0 1589.94   97.69
  -7  -9   0 1713.63   97.39
  -7  -9   0 1615.24   97.49
  -7  -9   0 1745.73   98.29
   7  -9   0 1765.12   96.99
   7  -9   0 1636.44   97.79
  -7   9   0 1616.84   97.89
  -7   9   0 1871.71   97.89
   7   9   0 1658.83   97.09
   7   9   0 1724.33   97.99
   7   9   0 1690.43   98.69
  -7   9   0 1630.84   97.89
  -7   9   0 1644.74   98.09
   8  -9   0    9.50    2.30
   8  -9   0    7.40    2.30
  -8  -9   0    4.90    2.90
  -8  -9   0    9.20    3.00
  -8  -9   0   13.40    3.20
  -8  -9   0   12.30    3.80
  -8  -9   0    4.90    3.50
   8  -9   0   10.60    2.50
  -8  -9   0   10.70    2.80
  -8   9   0    7.20    3.30
  -8   9   0    6.10    2.80
   8   9   0   11.40    3.10
  -8   9   0    9.40    2.60
   8   9   0    5.80    1.80
   8   9   0    4.10    3.90
  -8   9   0    8.40    3.30
  -9  -9   0  983.10   60.09
  -9  -9   0  980.50   59.89
   9  -9   0 1001.30   58.99
   9  -9   0 1066.89   59.69
  -9  -9   0 1024.90   59.79
  -9  -9   0 1026.60   60.89
  -9  -9   0  993.30   59.59
   9  -9   0 1158.58   59.09
  -9   9   0  999.40   60.49
  -9   9   0  954.00   60.89
   9   9   0  936.11   58.79
   9   9   0  993.60   61.29
  -9   9   0 1148.49   60.09
  -9   9   0  904.31   60.59
 -10  -9   0    4.90    2.90
  10  -9   0    6.40    2.10
  10  -9   0    7.00    2.60
 -10  -9   0    7.70    4.30
 -10  -9   0    8.30    3.50
  10  -9   0    6.20    2.00
 -10  -9   0    7.10    3.90
  10   9   0    4.10    4.20
 -10   9   0    6.20    2.30
 -10   9   0    4.20    3.60
 -10   9   0    9.00    4.40
  10   9   0    7.80    1.40
 -10   9   0    9.40    4.10
 -11  -9   0  393.46   25.60
 -11  -9   0  352.26   23.90
 -11  -9   0  362.56   23.70
 -11  -9   0  347.27   23.30
 -11   9   0  342.57   24.80
 -11   9   0  384.06   23.40
  11   9   0  397.76   23.40
 -11   9   0  351.76   25.80
 -12  -9   0    1.10    3.80
 -12  -9   0    3.20    3.20
 -12  -9   0    2.30    3.00
 -12  -9   0   -5.20    4.10
  12  -9   0    0.20    3.20
 -12   9   0   -3.90    5.00
 -12   9   0    1.10    4.80
  12   9   0   -2.20    3.20
 -12   9   0   -2.10    2.30
 -12   9   0   -4.00    4.50
 -13  -9   0  728.53   44.30
 -13  -9   0  777.62   44.60
 -13  -9   0  695.63   43.60
 -13  -9   0  716.23   43.90
 -13   9   0  756.62   43.30
 -13   9   0  704.63   46.90
 -13   9   0  685.93   45.80
 -13   9   0  683.23   45.70
 -14  -9   0    9.20    4.20
 -14  -9   0    9.40    4.10
 -14  -9   0   11.00    4.70
 -14   9   0    1.50    6.10
 -14   9   0    8.40    6.70
 -14   9   0    4.70    5.50
   0 -10   0 1566.64   94.69
   0 -10   0 1699.63   95.39
   0 -10   0 1558.04   95.09
   0 -10   0 1728.63   95.19
   0  10   0 1569.24   95.39
   0  10   0 1603.54   95.29
   0  10   0 1571.74   95.29
   0  10   0 1773.72   95.59
   0  10   0 1673.43   94.99
  -1 -10   0   11.80    2.30
  -1 -10   0   15.40    3.00
   1 -10   0   16.50    3.10
   1 -10   0    8.80    2.50
  -1 -10   0   12.10    2.50
   1 -10   0   15.60    2.70
   1 -10   0   18.90    2.50
  -1 -10   0   18.80    3.30
   1  10   0   15.80    3.00
   1  10   0   15.10    2.90
   1  10   0   14.50    2.90
  -1  10   0    9.30    2.30
  -1  10   0   13.90    3.30
   1  10   0   13.60    3.10
  -1  10   0   10.10    2.50
  -1  10   0   15.70    3.20
   1  10   0   16.50    3.30
  -1  10   0    9.30    2.30
  -1  10   0   13.50    2.60
   1  10   0   11.10    2.30
   2 -10   0  866.71   53.09
   2 -10   0  966.40   53.19
  -2 -10   0  900.41   53.29
  -2 -10   0  946.61   53.69
   2 -10   0  936.51   52.79
   2 -10   0  865.31   52.59
   2 -10   0  836.32   53.79
  -2 -10   0  853.21   52.99
  -2 -10   0  916.21   53.49
   2  10   0  934.51   53.49
   2  10   0  946.81   53.69
  -2  10   0  986.30   53.69
   2  10   0  942.11   53.49
  -2  10   0  912.41   53.29
  -2  10   0  872.51   53.69
  -2  10   0  898.51   52.79
   2  10   0  857.01   52.99
  -2  10   0  881.41   53.69
  -2  10   0  844.52   53.39
  -3 -10   0  165.18   12.20
   3 -10   0  174.98   11.80
   3 -10   0  162.88   10.80
   3 -10   0  177.38   11.80
   3 -10   0  169.08   11.30
  -3 -10   0  174.48   12.50
  -3 -10   0  153.48   11.60
  -3 -10   0  159.18   11.90
   3  10   0  158.18   11.40
  -3  10   0  167.28   12.50
  -3  10   0  178.78   11.10
   3  10   0  183.78   12.30
   3  10   0  193.38   12.50
  -3  10   0  165.78   12.40
  -3  10   0  187.18   12.40
  -3  10   0  189.98   12.00
   4 -10   0  719.43   40.70
   4 -10   0  645.54   40.70
   4 -10   0  654.73   39.90
  -4 -10   0  710.83   41.40
   4 -10   0  715.13   40.80
   4 -10   0  718.13   40.50
  -4 -10   0  647.44   40.90
  -4 -10   0  689.93   40.90
  -4 -10   0  697.73   41.50
   4  10   0  686.83   41.40
  -4  10   0  699.03   41.50
   4  10   0  615.24   40.50
  -4  10   0  719.63   41.40
   4  10   0  711.63   41.30
  -4  10   0  658.43   41.30
  -4  10   0  697.33   41.00
   4  10   0  682.13   41.10
  -4  10   0  685.23   40.00
   5 -10   0   17.40    2.70
  -5 -10   0   12.30    3.20
  -5 -10   0    8.30    2.80
   5 -10   0   16.10    2.50
  -5 -10   0   16.50    3.40
   5 -10   0   18.20    2.90
  -5 -10   0   12.40    2.90
  -5 -10   0   15.70    3.00
   5 -10   0    8.70    2.60
   5 -10   0   15.70    1.80
   5  10   0   18.10    3.80
   5  10   0   14.00    2.80
  -5  10   0    8.20    3.20
  -5  10   0    8.40    3.00
   5  10   0   13.20    3.30
   5  10   0    7.80    2.30
  -5  10   0   10.90    2.60
  -6 -10   0 1284.27   76.69
  -6 -10   0 1288.07   75.99
  -6 -10   0 1330.07   75.79
  -6 -10   0 1360.56   76.79
   6 -10   0 1251.27   75.69
   6 -10   0 1348.17   75.39
  -6 -10   0 1276.37   76.19
  -6 -10   0 1259.47   75.89
   6 -10   0 1296.87   76.39
   6  10   0 1120.19   75.49
  -6  10   0 1256.37   76.49
  -6  10   0 1217.98   76.39
   6  10   0 1427.76   76.39
  -6  10   0 1476.75   76.59
   6  10   0 1293.27   75.79
   7 -10   0    1.50    2.00
  -7 -10   0   -0.20    2.40
   7 -10   0   -1.00    2.00
   7 -10   0    0.70    1.80
  -7 -10   0    2.60    2.80
  -7 -10   0    0.30    2.50
  -7 -10   0    0.70    2.50
  -7 -10   0   -0.10    3.20
  -7 -10   0   -0.10    2.60
   7  10   0   -0.70    1.60
  -7  10   0    0.30    2.20
  -7  10   0   -1.00    2.70
   7  10   0   -4.80    2.20
  -7  10   0    2.70    2.90
   7  10   0   -2.50    2.60
  -8 -10   0  465.35   29.50
  -8 -10   0  468.15   28.80
   8 -10   0  499.85   28.40
   8 -10   0  508.25   28.80
  -8 -10   0  509.45   30.80
  -8 -10   0  485.75   30.30
  -8 -10   0  443.66   28.90
  -8 -10   0  450.35   29.10
   8 -10   0  442.96   28.40
  -8  10   0  448.46   29.80
   8  10   0  435.76   28.40
   8  10   0  508.25   29.40
  -8  10   0  491.75   29.50
  -8  10   0  451.25   30.20
  -9 -10   0   -1.70    3.80
  -9 -10   0   -1.60    2.90
   9 -10   0    1.00    2.20
  -9 -10   0   -1.10    3.40
  -9 -10   0    0.70    2.60
  -9 -10   0    3.90    3.00
   9 -10   0   -1.10    2.00
  -9 -10   0    3.30    4.00
   9 -10   0   -2.40    2.10
  -9  10   0    1.20    3.00
  -9  10   0   -1.20    2.20
  -9  10   0   -2.60    3.20
   9  10   0   -0.50    1.60
   9  10   0    2.70    3.10
   9  10   0   -0.10    4.40
 -10 -10   0  930.21   55.79
 -10 -10   0  929.41   55.59
 -10 -10   0  953.30   55.49
  10 -10   0  958.70   54.19
  10 -10   0  887.31   54.29
  10 -10   0  948.51   55.39
 -10 -10   0  917.11   55.39
 -10 -10   0  933.91   56.89
 -10  10   0  901.41   56.49
  10  10   0  955.50   54.19
 -10  10   0  838.82   56.49
  10  10   0  997.80   55.59
 -10  10   0  976.30   55.59
 -10  10   0  912.51   57.19
 -11 -10   0    2.00    3.60
  11 -10   0   -1.70    2.80
 -11 -10   0    3.60    3.20
 -11 -10   0    2.30    3.20
  11  10   0    4.70    3.70
 -11  10   0   -0.10    4.70
 -11  10   0    4.00    2.70
 -11  10   0   -4.40    3.80
 -11  10   0   -4.80    4.20
  12 -10   0  621.34   39.00
 -12 -10   0  646.44   39.00
 -12 -10   0  683.93   38.90
 -12 -10   0  614.84   38.30
 -12 -10   0  637.94   38.80
 -12  10   0  526.75   41.80
  12  10   0  625.44   38.70
 -12  10   0  612.64   41.30
 -12  10   0  614.04   40.20
 -12  10   0  675.13   38.40
 -13 -10   0    4.20    3.80
 -13 -10   0    4.50    4.50
 -13 -10   0    5.00    3.90
 -13  10   0    0.60    6.30
 -13  10   0    5.50    3.20
 -13  10   0    0.60    5.10
 -13  10   0   -4.50    5.10
 -14 -10   0  156.78   14.60
 -14 -10   0  171.78   14.50
 -14 -10   0  145.89   13.60
 -14  10   0  190.68   18.80
 -14  10   0  179.98   21.00
 -14  10   0  147.79   16.90
   0 -11   0    3.90    2.70
   0 -11   0    0.90    2.10
   0 -11   0    5.80    2.00
   0 -11   0    0.80    2.20
   0  11   0    0.00    2.30
   0  11   0    2.50    2.50
   0  11   0    1.80    2.20
   0  11   0    1.30    2.40
   0  11   0    3.40    2.00
   1 -11   0 1650.73   95.59
   1 -11   0 1584.74   95.09
   1 -11   0 1744.03   95.89
  -1 -11   0 1723.53   95.99
  -1 -11   0 1743.03   95.79
  -1 -11   0 1562.44   95.59
   1 -11   0 1573.54   95.59
  -1 -11   0 1564.04   95.29
   1  11   0 1559.34   95.89
  -1  11   0 1586.24   95.99
   1  11   0 1558.54   95.59
   1  11   0 1788.02   95.99
  -1  11   0 1857.71   96.29
   1  11   0 1614.44   95.59
   1  11   0 1549.45   95.89
  -1  11   0 1672.63   95.39
   1  11   0 1722.23   95.99
  -1  11   0 1525.55   95.89
  -1  11   0 1727.73   95.89
  -1  11   0 1566.44   95.89
   2 -11   0   98.39    8.30
   2 -11   0  109.69    8.50
  -2 -11   0   96.49    8.70
  -2 -11   0   92.09    8.30
   2 -11   0   97.89    7.90
   2 -11   0  113.09    8.50
  -2 -11   0  100.19    8.00
   2 -11   0   96.29    7.30
  -2 -11   0  105.19    8.90
  -2  11   0  113.49    9.20
  -2  11   0  100.59    8.90
   2  11   0  109.39    8.70
   2  11   0   95.29    8.10
  -2  11   0  100.99    9.30
  -2  11   0  117.09    9.40
  -2  11   0  105.09    8.40
   2  11   0   93.19    8.60
  -2  11   0   94.49    7.70
   2  11   0   93.49    8.60
   3 -11   0 4997.30  304.37
  -3 -11   0 5058.69  304.97
   3 -11   0 5482.95  305.07
   3 -11   0 5649.63  304.67
  -3 -11   0 5593.14  305.57
  -3 -11   0 4919.51  305.07
   3 -11   0 5443.16  305.07
  -3 -11   0 5636.24  305.87
   3 -11   0 4915.91  305.07
  -3  11   0 5149.88  305.67
  -3  11   0 5154.38  304.57
   3  11   0 4999.50  304.87
  -3  11   0 5719.13  305.77
  -3  11   0 5401.36  305.37
  -3  11   0 5137.79  305.57
   3  11   0 5593.34  305.67
  -3  11   0 5092.69  305.87
   3  11   0 5616.94  305.57
   3  11   0 5415.26  305.47
  -4 -11   0   10.20    2.90
  -4 -11   0   12.10    3.10
  -4 -11   0    9.60    5.40
   4 -11   0   14.60    2.80
   4 -11   0   13.10    2.90
  -4 -11   0   11.70    3.60
   4 -11   0    8.00    3.50
   4 -11   0   12.40    2.30
   4 -11   0   13.20    2.10
  -4  11   0   14.60    2.90
   4  11   0   14.00    3.00
   4  11   0    9.70    2.50
   4  11   0   18.00    3.50
  -4  11   0   12.10    2.10
  -4  11   0   16.30    3.70
   4  11   0   11.70    3.30
  -4  11   0   11.80    3.20
  -4  11   0    6.10    2.40
   5 -11   0  244.18   14.90
  -5 -11   0  219.48   15.20
   5 -11   0  225.08   15.60
   5 -11   0  214.68   15.00
  -5 -11   0  217.88   15.90
  -5 -11   0  235.28   16.20
  -5 -11   0  215.78   15.30
   5 -11   0  217.38   13.80
  -5  11   0  221.88   16.00
   5  11   0  249.48   15.50
   5  11   0  195.58   14.60
   5  11   0  232.88   16.10
  -5  11   0  234.58   16.30
   5  11   0  235.38   15.60
  -5  11   0  253.87   16.00
  -6 -11   0   47.90    6.40
   6 -11   0   46.00    6.00
  -6 -11   0   71.29    8.10
  -6 -11   0   61.69    7.60
  -6 -11   0   47.80    6.70
   6 -11   0   60.29    6.30
  -6 -11   0   60.89    6.10
   6 -11   0   53.29    5.70
  -6 -11   0   46.10    6.90
   6  11   0   43.80    5.80
  -6  11   0   53.89    7.50
   6  11   0   61.49    6.90
  -6  11   0   53.39    7.30
  -6  11   0   57.39    7.80
   6  11   0   50.49    6.20
  -7 -11   0 1050.09   64.19
   7 -11   0 1158.78   63.69
  -7 -11   0 1088.69   63.69
   7 -11   0 1043.00   63.59
  -7 -11   0 1048.10   63.89
  -7 -11   0 1133.49   65.09
  -7 -11   0 1166.58   65.29
  -7 -11   0 1027.20   63.99
  -7  11   0 1079.39   64.39
  -7  11   0 1040.50   64.69
  -7  11   0 1013.80   64.69
   7  11   0 1170.98   64.49
  -8 -11   0    6.30    2.90
  -8 -11   0    1.60    2.60
  -8 -11   0    2.40    2.60
  -8 -11   0   10.00    4.40
  -8 -11   0    3.70    3.90
  -8 -11   0   -2.10    3.80
   8 -11   0    3.50    2.10
   8 -11   0    1.30    2.40
   8 -11   0    1.00    2.30
   8  11   0    5.50    3.40
  -8  11   0   -4.20    3.30
  -8  11   0    2.00    2.70
   8  11   0    4.00    2.10
   8  11   0    3.20    5.60
  -9 -11   0  955.70   55.09
   9 -11   0  972.90   54.89
  -9 -11   0  926.51   55.79
  -9 -11   0  893.81   55.39
  -9 -11   0  949.11   56.79
   9 -11   0 1011.50   54.59
  -9 -11   0  879.11   57.29
   9 -11   0  893.41   54.39
   9  11   0 1013.30   55.69
  -9  11   0  866.61   56.49
  -9  11   0  904.61   56.29
  -9  11   0  927.41   55.49
   9  11   0  858.81   54.39
  10 -11   0   -0.20    2.10
 -10 -11   0    3.90    3.70
 -10 -11   0    1.10    3.20
 -10 -11   0    0.40    3.10
 -10 -11   0    1.00    3.00
  10 -11   0    2.20    2.30
 -10  11   0   -1.60    4.40
  10  11   0   -1.30    1.70
  10  11   0    3.80    3.90
 -10  11   0    0.90    2.70
 -10  11   0   -0.40    4.30
  11 -11   0  211.28   13.30
 -11 -11   0  218.78   16.30
 -11 -11   0  206.48   15.60
 -11 -11   0  223.18   16.30
  11 -11   0  205.48   13.20
 -11  11   0  201.28   17.60
 -11  11   0  224.38   15.90
 -11  11   0  205.78   18.90
  11  11   0  253.97   16.20
 -12 -11   0    6.70    3.80
  12 -11   0   -3.20    4.10
 -12 -11   0    2.40    4.30
 -12 -11   0    2.80    3.90
 -12  11   0    6.10    5.00
 -12  11   0    9.20    5.50
 -12  11   0    7.60    3.20
 -12  11   0    2.60    5.70
 -13 -11   0  560.24   34.70
 -13 -11   0  589.04   35.50
 -13 -11   0  561.94   35.20
 -13  11   0  558.54   39.20
 -13  11   0  549.95   37.20
 -13  11   0  506.95   37.30
   0 -12   0 1134.99   63.19
   0 -12   0 1018.00   62.69
   0 -12   0 1000.80   62.19
   0 -12   0 1103.69   62.89
   0  12   0 1088.79   62.69
   0  12   0 1002.40   62.79
   0  12   0 1131.99   63.19
   0  12   0 1144.29   63.29
   0  12   0  998.40   63.09
   0  12   0 1017.20   63.09
  -1 -12   0    6.40    2.50
   1 -12   0   12.40    2.60
  -1 -12   0   10.20    2.50
  -1 -12   0   14.20    3.70
   1 -12   0   17.00    3.70
  -1 -12   0   10.30    3.20
   1 -12   0   11.70    3.20
   1 -12   0   10.60    2.80
   1 -12   0    9.00    2.90
  -1  12   0    6.90    3.10
   1  12   0   12.50    3.00
   1  12   0   15.60    3.50
  -1  12   0   12.10    3.60
   1  12   0   12.20    2.90
   1  12   0    9.60    3.00
   1  12   0   13.70    3.30
  -1  12   0    6.10    2.50
  -1  12   0    4.50    3.20
  -1  12   0   11.10    3.10
   1  12   0    8.00    3.30
  -2 -12   0  582.54   35.40
   2 -12   0  598.44   35.00
   2 -12   0  560.94   34.00
   2 -12   0  589.34   34.40
  -2 -12   0  541.45   34.50
   2 -12   0  544.15   34.80
  -2 -12   0  608.84   35.30
  -2 -12   0  536.45   34.80
   2  12   0  581.84   35.20
  -2  12   0  584.64   34.40
  -2  12   0  572.84   35.50
  -2  12   0  538.15   35.30
   2  12   0  612.94   35.30
   2  12   0  536.55   34.60
   2  12   0  605.44   35.40
  -2  12   0  587.04   35.60
   3 -12   0   14.00    3.20
   3 -12   0   12.10    2.30
  -3 -12   0   11.50    3.20
  -3 -12   0   10.70    3.20
   3 -12   0   11.30    2.80
   3 -12   0    5.90    2.70
  -3 -12   0    7.70    2.90
   3  12   0   11.30    3.30
  -3  12   0   12.10    3.60
   3  12   0   16.10    4.00
   3  12   0    8.60    2.70
  -3  12   0    8.30    3.70
  -3  12   0   12.60    4.40
   3  12   0   10.10    3.00
  -3  12   0   14.60    3.50
  -3  12   0   13.00    2.60
  -4 -12   0  526.25   32.10
   4 -12   0  497.75   31.40
  -4 -12   0  490.75   31.40
   4 -12   0  498.55   30.30
   4 -12   0  506.25   31.40
   4 -12   0  537.45   31.30
  -4 -12   0  462.35   31.40
  -4  12   0  561.04   32.30
   4  12   0  473.55   31.00
   4  12   0  523.75   31.80
   4  12   0  531.55   32.30
  -4  12   0  489.65   32.20
   4  12   0  538.75   32.00
  -4  12   0  500.95   32.20
  -4  12   0  568.94   31.90
  -5 -12   0    4.80    2.90
  -5 -12   0    8.40    3.40
   5 -12   0    7.40    2.40
   5 -12   0    4.30    2.70
   5 -12   0    5.10    1.70
   5 -12   0    7.90    2.70
  -5 -12   0   10.20    3.30
  -5  12   0   10.00    3.60
   5  12   0    7.80    2.90
   5  12   0    8.70    2.60
  -5  12   0    6.80    3.50
   5  12   0    9.80    3.30
  -5  12   0    6.10    2.80
   5  12   0    7.50    3.90
   6 -12   0 1127.99   60.39
   6 -12   0  992.00   60.29
   6 -12   0 1083.39   60.09
  -6 -12   0 1099.79   61.79
  -6 -12   0  951.10   60.49
  -6 -12   0 1081.09   61.59
  -6 -12   0  987.70   60.59
  -6 -12   0  972.80   60.79
   6  12   0  989.70   60.59
  -6  12   0 1057.49   61.19
   6  12   0 1114.19   61.19
   6  12   0  884.71   59.99
   6  12   0 1079.49   61.79
  -6  12   0  982.70   61.39
  -6  12   0  963.50   61.39
   7 -12   0   -2.10    2.50
   7 -12   0   -2.70    2.10
  -7 -12   0   -0.30    2.50
   7 -12   0   -4.50    2.40
  -7 -12   0    9.20    4.20
  -7 -12   0    0.70    2.70
  -7 -12   0    0.30    3.90
  -7  12   0   -1.40    2.70
   7  12   0    0.50    3.30
   7  12   0   -4.60    2.80
   7  12   0    0.70    2.20
  -7  12   0   -2.20    3.50
  -8 -12   0  248.08   18.50
  -8 -12   0  218.28   15.70
  -8 -12   0  190.58   15.60
   8 -12   0  240.78   14.40
   8 -12   0  205.48   14.40
   8 -12   0  229.88   14.70
  -8 -12   0  208.48   14.80
   8  12   0  235.58   16.00
   8  12   0  209.18   14.80
  -8  12   0  200.58   17.10
   8  12   0  179.38   14.40
  -8  12   0  226.48   16.00
  -8  12   0  215.08   16.70
   9 -12   0    2.20    2.90
  -9 -12   0    0.60    3.00
   9 -12   0    1.60    2.60
  -9 -12   0    0.90    3.20
   9 -12   0    2.30    2.60
  -9 -12   0    2.60    4.10
  -9 -12   0   -0.20    3.20
   9  12   0    0.00    3.00
   9  12   0    3.30    4.20
  -9  12   0   -2.90    4.00
  -9  12   0   -2.80    2.90
  10 -12   0 1053.69   56.59
 -10 -12   0  933.31   57.89
  10 -12   0  920.91   56.49
 -10 -12   0  966.50   57.39
 -10 -12   0  959.10   58.09
 -10 -12   0  951.40   57.69
  10  12   0 1032.10   58.19
 -10  12   0  935.91   59.59
  10  12   0  935.51   56.69
 -10  12   0  938.61   59.09
 -10  12   0 1001.00   58.29
  11 -12   0   -3.00    3.20
 -11 -12   0    0.10    4.30
 -11 -12   0    1.90    3.60
 -11 -12   0    0.50    3.50
  11 -12   0   -1.70    1.90
  11  12   0   -5.00    5.30
 -11  12   0   -6.20    5.10
 -11  12   0    1.30    5.20
 -12 -12   0  268.47   19.80
 -12 -12   0  276.27   19.30
 -12 -12   0  271.67   20.00
 -12  12   0  271.37   23.90
 -12  12   0  290.17   22.20
 -13 -12   0   -3.90    3.90
 -13 -12   0   -5.50    3.90
 -13 -12   0    2.20    4.90
 -13  12   0    0.80    6.70
 -13  12   0  -11.60    7.40
   0 -13   0    7.80    3.40
   0 -13   0    0.20    2.70
   0 -13   0    3.40    2.40
   0  13   0    2.10    2.80
   0  13   0    1.00    2.50
   0  13   0   -2.10    2.80
   0  13   0    1.00    2.70
   0  13   0    0.20    3.10
   1 -13   0 1124.09   68.79
   1 -13   0 1123.19   69.39
   1 -13   0 1219.88   69.79
   1 -13   0 1264.67   69.09
  -1 -13   0 1203.38   70.29
  -1 -13   0 1117.59   69.39
  -1 -13   0 1167.58   69.09
   1  13   0 1270.37   72.59
  -1  13   0 1135.09   69.89
   1  13   0 1344.27   70.29
   1  13   0 1119.09   69.39
  -1  13   0 1155.18   70.09
  -1  13   0 1199.18   69.19
  -1  13   0 1134.89   69.99
   1  13   0 1138.99   69.89
   1  13   0 1239.48   69.69
   1  13   0 1092.59   69.89
   2 -13   0   19.40    3.70
   2 -13   0   18.70    3.10
  -2 -13   0   14.10    4.00
  -2 -13   0   15.00    3.30
  -2 -13   0   18.80    4.00
   2 -13   0   16.20    2.90
   2 -13   0   14.90    3.70
  -2  13   0   16.00    4.20
   2  13   0   22.40    4.40
   2  13   0   19.40    3.40
   2  13   0   20.60    4.40
  -2  13   0   13.30    3.20
  -2  13   0   17.70    4.50
   2  13   0   21.40    3.90
  -2  13   0   17.80    4.30
  -3 -13   0 1404.96   86.99
   3 -13   0 1586.14   86.49
   3 -13   0 1552.44   86.99
   3 -13   0 1432.06   86.09
   3 -13   0 1425.06   86.99
  -3 -13   0 1519.55   87.49
  -3 -13   0 1397.46   86.79
   3  13   0 1377.56   86.69
   3  13   0 1623.64   87.69
  -3  13   0 1561.04   88.29
  -3  13   0 1448.16   87.89
   3  13   0 1528.65   87.69
  -3  13   0 1425.16   87.69
  -3  13   0 1477.45   86.39
   3  13   0 1597.44   91.29
  -3  13   0 1450.15   87.79
   4 -13   0   10.60    3.20
  -4 -13   0    6.30    3.50
  -4 -13   0    6.10    3.00
   4 -13   0    4.00    2.00
  -4 -13   0    1.50    3.00
   4 -13   0    5.00    2.30
   4 -13   0    6.20    2.90
  -4  13   0    3.10    4.20
  -4  13   0    4.10    3.60
   4  13   0    4.90    2.40
  -4  13   0    3.70    2.70
   4  13   0    6.70    3.00
  -4  13   0    6.60    3.30
   4  13   0    6.00    3.60
  -5 -13   0  657.03   43.00
   5 -13   0  787.42   42.80
   5 -13   0  704.53   41.80
   5 -13   0  750.22   42.80
  -5 -13   0  677.13   43.20
   5 -13   0  673.53   42.90
  -5 -13   0  763.52   44.10
  -5  13   0  716.73   44.20
  -5  13   0  762.42   44.00
   5  13   0  775.52   43.60
   5  13   0  640.44   42.50
  -5  13   0  665.93   44.00
   5  13   0  722.93   44.20
   6 -13   0    3.90    2.80
   6 -13   0    3.50    2.50
  -6 -13   0   12.50    4.80
  -6 -13   0    6.70    4.00
  -6 -13   0    1.10    2.70
   6 -13   0    5.20    2.60
   6 -13   0    1.50    2.90
  -6 -13   0    4.60    3.60
   6  13   0    4.90    3.10
  -6  13   0    5.20    3.00
  -6  13   0    0.70    3.70
   6  13   0    2.10    2.60
  -6  13   0    2.20    3.80
   6  13   0    5.20    4.40
   7 -13   0  972.90   51.09
  -7 -13   0  829.52   51.69
  -7 -13   0  865.51   51.89
   7 -13   0  860.81   51.29
  -7 -13   0  800.92   52.29
  -7  13   0  862.31   52.99
   7  13   0  893.91   51.89
  -7  13   0  942.61   52.59
   7  13   0  741.53   51.09
   8 -13   0   -2.10    2.60
   8 -13   0   -0.10    2.80
  -8 -13   0   -5.50    2.80
  -8 -13   0   -2.00    3.80
   8 -13   0   -1.30    2.40
  -8 -13   0    3.90    3.20
   8  13   0   -1.60    2.80
  -8  13   0   -1.30    4.30
  -8  13   0    7.10    4.60
   8  13   0    0.70    2.60
  -9 -13   0  763.12   46.50
   9 -13   0  850.41   45.50
   9 -13   0  750.32   45.30
  -9 -13   0  760.72   46.20
  -9 -13   0  733.43   46.50
  -9  13   0  770.82   47.80
  -9  13   0  741.63   48.10
   9  13   0  726.03   45.60
 -10 -13   0    5.40    3.80
 -10 -13   0   -1.90    3.50
  10 -13   0    2.20    2.70
  10 -13   0   -1.30    2.60
 -10 -13   0   -1.50    3.90
 -10  13   0   -3.10    5.00
 -10  13   0   -7.90    5.00
 -11 -13   0  270.77   19.50
 -11 -13   0  280.37   19.60
  11 -13   0  251.67   19.40
 -11 -13   0  258.37   18.80
 -11  13   0  273.07   21.70
 -11  13   0  272.67   23.20
 -12 -13   0   -3.00    3.70
 -12 -13   0    5.80    4.50
 -12 -13   0    6.40    5.00
 -12  13   0    5.60    7.40
 -12  13   0   -7.30    6.50
   0 -14   0 1247.48   68.49
   0 -14   0 1077.39   67.69
   0 -14   0 1118.69   67.09
   0  14   0 1249.18   67.89
   0  14   0 1099.09   67.99
   0  14   0 1092.79   68.29
   0  14   0 1135.99   68.49
   1 -14   0   -1.40    2.20
  -1 -14   0    0.50    3.20
   1 -14   0   -0.80    3.90
   1 -14   0   -3.70    2.80
  -1 -14   0    2.00    3.00
  -1 -14   0   -2.60    2.50
  -1 -14   0   -2.40    2.70
   1 -14   0   -1.60    2.40
  -1  14   0    2.60    3.60
  -1  14   0    5.00    3.70
  -1  14   0    1.20    2.50
   1  14   0    3.30    3.40
   1  14   0    2.20    3.50
   1  14   0    2.30    2.40
   1  14   0    1.60    3.50
   1  14   0    4.30    3.40
  -1  14   0    0.10    2.90
  -1  14   0    1.30    3.40
  -2 -14   0  581.44   42.70
  -2 -14   0  683.03   42.00
   2 -14   0  672.93   41.50
  -2 -14   0  703.53   42.60
   2 -14   0  772.82   41.90
   2 -14   0  688.83   42.50
  -2 -14   0  740.33   42.90
  -2  14   0  744.53   42.00
  -2  14   0  699.73   43.40
   2  14   0  686.63   42.30
  -2  14   0  710.33   43.40
  -2  14   0  686.83   43.20
   2  14   0  730.93   43.00
   3 -14   0  103.79    7.90
   3 -14   0  119.29   10.40
   3 -14   0  104.39    9.40
  -3 -14   0  102.79   10.70
  -3 -14   0   83.99   12.80
  -3 -14   0   89.49    9.10
   3 -14   0  102.39    8.60
  -3 -14   0  110.49   10.70
   3  14   0   94.49    9.00
  -3  14   0  105.59   10.00
  -3  14   0   95.19   10.90
  -3  14   0  103.19    8.40
  -3  14   0  111.39   11.00
   3  14   0  100.09   10.30
   4 -14   0 1099.49   57.39
   4 -14   0  935.21   56.69
  -4 -14   0 1033.30   58.79
   4 -14   0 1041.70   57.79
   4 -14   0  874.91   57.59
   4 -14   0  935.41   57.79
  -4 -14   0  952.80   58.09
  -4 -14   0  960.80   57.89
   4  14   0 1000.10   58.89
  -4  14   0 1056.79   58.99
   4  14   0  920.51   57.49
  -4  14   0  892.31   58.89
  -4  14   0  936.31   59.19
  -5 -14   0    9.40    3.80
  -5 -14   0    8.90    5.40
   5 -14   0    9.60    2.40
   5 -14   0   10.40    3.40
   5 -14   0    7.80    3.30
  -5 -14   0    9.80    4.20
   5 -14   0    6.10    2.80
   5  14   0    6.70    3.70
   5  14   0   10.40    3.40
  -5  14   0    7.90    4.00
  -5  14   0    9.00    4.50
  -5  14   0    7.00    3.40
   5  14   0   -0.90    4.10
  -5  14   0   12.90    6.60
  -6 -14   0  419.16   27.00
   6 -14   0  450.85   26.00
   6 -14   0  467.65   26.30
  -6 -14   0  391.86   26.60
   6 -14   0  387.26   26.10
  -6 -14   0  416.66   26.70
   6  14   0  451.85   27.30
   6  14   0  366.46   25.70
  -6  14   0  397.86   28.00
  -6  14   0  400.26   27.90
   6  14   0  414.36   27.00
  -6  14   0  415.26   28.70
   7 -14   0   60.59    7.30
  -7 -14   0   65.79    8.60
   7 -14   0   52.79    7.00
  -7 -14   0   61.69    7.10
  -7 -14   0   42.00    5.90
   7 -14   0   57.29    6.80
  -7  14   0   38.80    6.40
   7  14   0   63.49    8.60
   7  14   0   61.19    9.30
   7  14   0   49.70    6.80
  -7  14   0   43.80    7.10
  -8 -14   0  154.08   12.70
   8 -14   0  145.29   11.10
  -8 -14   0  140.89   12.30
   8 -14   0  162.28   11.00
  -8 -14   0  130.89   12.40
   8 -14   0  163.58   11.40
  -8  14   0  152.08   14.40
   8  14   0  113.89   10.70
   8  14   0  159.08   13.50
   8  14   0  122.99   12.10
  -8  14   0  127.29   14.80
   9 -14   0   10.40    3.40
  -9 -14   0    7.40    3.70
  -9 -14   0    8.50    4.50
  -9 -14   0   14.30    4.50
  -9  14   0   16.60    6.10
  -9  14   0    4.00    5.40
   9  14   0   11.80    5.40
   9  14   0    6.50    3.40
  10 -14   0  634.04   38.20
 -10 -14   0  615.94   39.80
 -10 -14   0  610.24   39.80
 -10 -14   0  673.03   39.70
 -10  14   0  663.23   41.90
 -10  14   0  635.44   42.40
 -11 -14   0    6.10    4.40
 -11 -14   0    7.40    4.10
 -11 -14   0   -0.10    5.30
 -11  14   0    4.10    6.30
 -11  14   0    1.70    7.20
   0 -15   0    2.00    2.70
   0 -15   0   -0.40    3.10
   0 -15   0    7.20    4.10
   0 -15   0    5.80    3.30
   0  15   0   -1.80    3.70
   0  15   0   -3.00    3.20
   0  15   0    4.50    4.10
   0  15   0   -1.00    3.70
   0  15   0    5.60    3.50
   0  15   0    9.10    4.00
   1 -15   0  589.64   37.20
   1 -15   0  647.64   37.70
  -1 -15   0  561.34   37.00
  -1 -15   0  630.94   37.80
   1 -15   0  559.44   36.00
   1 -15   0  566.44   39.00
  -1 -15   0  601.04   37.50
   1 -15   0  633.14   36.50
  -1 -15   0  555.54   36.30
  -1  15   0  555.34   37.80
  -1  15   0  543.25   37.40
   1  15   0  574.24   37.00
  -1  15   0  558.64   37.70
  -1  15   0  689.73   38.90
   1  15   0  645.34   37.90
  -1  15   0  669.03   38.20
   1  15   0  656.93   37.80
  -1  15   0  622.84   36.70
   1  15   0  528.25   37.60
   1  15   0  600.24   37.20
  -2 -15   0    2.20    3.20
  -2 -15   0   -1.40    3.50
  -2 -15   0    6.80    4.50
   2 -15   0    9.30    3.50
   2 -15   0    0.00    2.60
  -2  15   0    4.50    4.60
  -2  15   0   -0.20    2.80
  -2  15   0   -0.30    3.50
  -2  15   0    3.10    4.30
   2  15   0    3.50    3.60
   2  15   0   -2.30    3.80
   2  15   0   -0.10    2.90
   2  15   0    8.60    4.00
   3 -15   0 1967.00  107.79
   3 -15   0 1788.02  107.49
   3 -15   0 1718.23  109.89
  -3 -15   0 1805.42  108.59
  -3  15   0 1838.92  109.59
   3  15   0 2021.10  109.49
  -3  15   0 1889.51  107.79
   3  15   0 1986.40  109.29
   3  15   0 1933.81  109.29
  -3  15   0 1805.62  109.49
  -3  15   0 1726.13  109.19
   3  15   0 1792.12  108.19
  -4 -15   0    7.70    3.80
  -4 -15   0    7.10    4.10
   4 -15   0    5.90    2.60
   4 -15   0    7.60    4.00
   4 -15   0    8.20    3.10
   4  15   0   12.40    4.50
  -4  15   0    5.20    4.10
   4  15   0    5.60    3.50
   4  15   0    8.60    3.20
  -4  15   0    9.40    5.00
  -5 -15   0  219.08   16.80
   5 -15   0  268.97   16.30
   5 -15   0  217.78   16.40
   5 -15   0  236.08   14.80
  -5 -15   0  217.88   16.60
  -5  15   0  231.38   18.60
   5  15   0  205.88   15.80
   5  15   0  250.17   17.70
   5  15   0  231.68   17.20
  -5  15   0  229.88   18.80
  -5  15   0  247.38   18.70
  -6 -15   0  118.79   11.40
  -6 -15   0  127.59   11.50
   6 -15   0  131.99   10.70
  -6 -15   0  114.49   11.50
   6 -15   0  115.79   10.50
  -6  15   0  116.39   13.80
   6  15   0   98.39    9.90
  -6  15   0  118.09   13.20
   6  15   0  146.09   12.70
  -6  15   0  133.49   13.80
   7 -15   0  883.91   48.00
  -7 -15   0  771.22   48.60
   7 -15   0  756.62   47.90
   7 -15   0  879.11   48.00
  -7 -15   0  771.52   48.50
  -7 -15   0  754.92   48.50
  -7  15   0  760.82   50.59
  -7  15   0  753.82   49.80
   7  15   0  878.41   51.09
  -7  15   0  766.42   50.09
  -8 -15   0    1.00    3.20
   8 -15   0   -1.30    3.40
  -8 -15   0    1.30    3.80
  -8 -15   0   -3.70    4.10
   8 -15   0   -1.10    3.80
  -8  15   0   -4.10    5.20
  -8  15   0   -5.20    5.10
   8  15   0    3.50    3.50
  -9 -15   0  612.94   38.60
  -9 -15   0  597.84   38.60
   9 -15   0  610.94   37.30
  -9 -15   0  624.44   38.40
  -9  15   0  635.84   40.60
  -9  15   0  607.04   41.10
 -10 -15   0   -0.70    4.00
 -10 -15   0   -1.20    5.10
  10 -15   0   -3.80    5.30
 -10 -15   0    3.20    4.00
 -10  15   0    8.60    6.50
 -10  15   0   -6.70    6.20
   0 -16   0 1104.19   66.79
   0 -16   0 1062.79   65.89
   0 -16   0 1252.47   66.49
   0  16   0 1059.89   67.49
   0  16   0 1082.89   67.49
   0  16   0 1092.09   67.09
   0  16   0 1176.48   66.89
   1 -16   0   -0.60    2.90
  -1 -16   0   -2.10    3.30
   1 -16   0    2.60    3.00
   1 -16   0    4.10    4.00
  -1 -16   0    0.50    3.10
  -1  16   0    6.20    4.50
   1  16   0    2.10    4.20
  -1  16   0   -2.20    3.70
  -1  16   0    0.10    3.80
   1  16   0   -2.10    4.10
  -1  16   0    0.60    4.30
  -2 -16   0  375.26   24.30
   2 -16   0  389.46   23.40
   2 -16   0  393.66   24.60
  -2 -16   0  353.16   23.50
   2 -16   0  351.96   24.10
   2 -16   0  344.87   22.90
  -2  16   0  347.67   25.30
   2  16   0  399.76   24.90
  -2  16   0  353.76   25.20
   2  16   0  346.37   23.90
  -2  16   0  383.86   23.60
  -2  16   0  331.87   25.20
  -3 -16   0    8.10    3.80
   3 -16   0    6.90    2.80
   3 -16   0    1.60    2.90
   3 -16   0    8.50    4.00
   3 -16   0   19.70    4.80
  -3 -16   0    9.10    4.00
   3  16   0    3.30    3.90
  -3  16   0    8.70    3.10
  -3  16   0   10.60    5.80
  -3  16   0   14.10    4.90
  -3  16   0    1.70    4.90
  -4 -16   0  377.06   26.00
   4 -16   0  426.96   26.20
   4 -16   0  393.46   26.10
   4 -16   0  408.76   24.70
   4 -16   0  457.15   25.80
  -4 -16   0  378.76   26.30
  -4  16   0  387.06   28.00
   4  16   0  387.96   25.70
  -4  16   0  387.36   27.70
  -4  16   0  413.36   28.10
  -5 -16   0   -1.70    3.70
   5 -16   0   -2.80    3.60
   5 -16   0   -2.00    2.30
  -5 -16   0    0.10    3.50
   5 -16   0    1.90    3.80
   5 -16   0   -2.50    3.00
  -5  16   0    3.00    5.90
  -5  16   0   -4.30    4.70
   5  16   0    1.20    3.80
  -5  16   0   -0.30    4.50
  -6 -16   0  700.53   43.40
   6 -16   0  688.93   42.90
   6 -16   0  715.73   42.50
  -6 -16   0  685.03   43.30
  -6 -16   0  690.03   43.40
  -6  16   0  734.23   45.20
   6  16   0  632.64   42.40
  -6  16   0  721.73   45.70
   6  16   0  787.62   45.80
  -6  16   0  695.63   45.10
   7 -16   0   -3.70    3.60
  -7 -16   0   -1.10    3.60
  -7 -16   0    0.70    3.50
  -7 -16   0   -2.60    4.40
   7 -16   0   -5.60    3.50
   7  16   0   -5.50    3.90
  -7  16   0    5.50    5.40
  -7  16   0   -0.30    5.50
  -7  16   0   -0.20    6.20
   7  16   0   -2.60    4.10
   8 -16   0  210.68   15.40
  -8 -16   0  201.08   16.10
  -8 -16   0  193.98   16.10
  -8 -16   0  215.48   16.60
  -8  16   0  210.28   18.60
  -8  16   0  185.98   19.60
  -8  16   0  197.08   19.50
  -9 -16   0    4.30    4.40
  -9 -16   0    1.40    5.00
  -9 -16   0   13.30    5.10
   9 -16   0    7.60    4.20
  -9  16   0   -5.30    6.20
  -9  16   0    9.10    8.40
  -9  16   0    7.80    7.00
   0 -17   0    0.80    3.60
   0  17   0    4.80    5.00
   0  17   0    3.30    4.50
   0  17   0    1.40    4.80
   0  17   0   13.00    5.00
   1 -17   0  560.64   34.40
   1 -17   0  541.65   35.30
  -1 -17   0  566.54   35.50
  -1 -17   0  567.24   34.80
  -1  17   0  573.64   36.80
  -1  17   0  581.24   35.10
   1  17   0  566.94   35.60
  -1  17   0  529.65   36.50
   2 -17   0   -2.90    3.70
  -2 -17   0   -1.90    3.60
   2 -17   0   -1.00    2.90
  -2 -17   0    3.40    4.10
  -2  17   0    0.20    4.60
   2  17   0    1.40    4.20
  -2  17   0   -3.10    5.00
  -2  17   0    5.60    3.80
  -2  17   0    8.30    5.60
   3 -17   0  864.71   53.29
  -3 -17   0  888.41   54.09
   3 -17   0  909.81   54.49
  -3 -17   0  928.21   54.79
  -3  17   0  948.61   56.19
  -3  17   0  921.11   56.09
   3  17   0  922.61   54.29
  -3  17   0  818.72   55.69
  -4 -17   0    0.60    3.80
   4 -17   0   -2.20    3.00
  -4 -17   0    1.20    4.00
   4 -17   0    1.60    3.80
  -4  17   0    2.20    5.50
  -4  17   0    1.10    5.30
  -4  17   0   -1.00    4.70
   4  17   0   -3.20    3.90
  -5 -17   0  166.48   14.30
  -5 -17   0  174.08   14.10
   5 -17   0  150.88   13.50
  -5  17   0  172.88   16.70
   5  17   0  160.48   13.20
  -5  17   0  186.38   16.70
  -5  17   0  163.08   16.50
  -6 -17   0   -0.10    4.30
   6 -17   0    9.10    4.00
  -6 -17   0    6.00    4.70
  -6 -17   0    8.00    3.90
   6  17   0    8.40    4.90
  -6  17   0    7.10    5.60
  -6  17   0    7.30    6.10
  -6  17   0    8.80    6.80
  -7 -17   0  305.97   21.80
  -7 -17   0  312.67   21.80
  -7 -17   0  284.97   21.40
   7 -17   0  294.07   20.70
  -7  17   0  312.97   25.10
  -7  17   0  310.77   24.10
  -7  17   0  317.27   25.00
  -8 -17   0    6.40    4.10
  -8 -17   0   15.10    5.20
   8 -17   0    5.60    4.20
  -8 -17   0    0.80    5.60
  -8  17   0   16.90    8.00
  -8  17   0    9.60    6.90
  -8  17   0   18.10    7.30
   0 -18   0  937.61   52.59
   0 -18   0  856.31   52.99
   0 -18   0  844.42   52.09
   0  18   0  836.02   53.39
  -1 -18   0   -2.20    3.60
   1 -18   0   -3.80    3.50
   1 -18   0    5.80    4.20
  -1 -18   0    6.70    4.20
  -1 -18   0    3.00    4.40
   1 -18   0   -5.70    3.60
  -1  18   0    1.70    4.90
  -1  18   0    8.90    5.50
  -1  18   0    2.70    5.30
  -1  18   0    4.50    5.20
  -2 -18   0  346.67   22.70
   2 -18   0  337.37   23.30
   2 -18   0  336.57   22.20
  -2 -18   0  340.27   23.60
  -2  18   0  340.37   24.90
  -2  18   0  363.66   25.60
   2  18   0  335.57   23.60
  -2  18   0  350.06   25.60
  -2  18   0  314.37   22.70
   3 -18   0    4.90    3.50
  -3 -18   0    1.40    4.10
   3 -18   0   -1.80    4.00
  -3 -18   0    5.80    4.30
  -3  18   0   10.70    6.50
  -3  18   0    7.40    5.20
  -3  18   0   12.40    6.30
   3  18   0   -3.70    4.50
   4 -18   0  482.45   30.70
  -4 -18   0  460.45   30.40
  -4 -18   0  477.85   31.10
   4 -18   0  501.45   29.50
  -4  18   0  447.16   32.70
  -4  18   0  487.85   33.10
   4  18   0  453.55   30.30
  -4  18   0  477.55   33.00
  -5 -18   0   -7.90    4.30
  -5 -18   0    7.50    5.00
  -5 -18   0   -0.80    3.70
   5 -18   0    6.70    4.30
  -5  18   0    1.90    6.50
  -5  18   0   -1.80    5.80
   5  18   0    0.20    5.00
  -5  18   0    5.70    5.70
  -6 -18   0  434.06   28.00
  -6 -18   0  444.86   28.10
  -6 -18   0  394.76   28.20
   6 -18   0  403.76   27.20
  -6  18   0  439.66   31.00
  -6  18   0  391.16   30.50
  -6  18   0  416.96   30.70
   0 -19   0    5.80    4.30
   0 -19   0   -1.80    4.60
   0  19   0    4.60    6.00
   1 -19   0  330.07   23.20
  -1 -19   0  309.97   22.10
  -1 -19   0  352.86   23.60
   1 -19   0  329.77   22.20
   1  19   0  327.67   23.80
  -1  19   0  340.77   24.60
  -1  19   0  312.17   25.40
   2 -19   0   -4.50    4.40
  -2 -19   0   -1.80    4.30
  -2 -19   0    7.60    5.20
  -2  19   0    5.60    6.00
  -2  19   0   -2.10    6.40
   2  19   0   -7.10    5.60
  -2  19   0    5.20    6.30
  -3 -19   0  618.84   39.60
   3 -19   0  632.64   42.00
  -3 -19   0  598.94   38.70
   3 -19   0  630.74   39.10
  -3  19   0  660.53   41.20
  -3  19   0  586.04   41.40
  -3  19   0  607.34   41.40
  -4 -19   0   12.30    5.60
  -4 -19   0    9.10    5.00
   4 -19   0    2.10    4.70
  -4  19   0   13.10    6.30
  -4  19   0    9.20    6.70
  -4  19   0    4.20    7.40
 -16   0   1    0.70    5.50
 -16   0   1    4.10    4.70
 -16   0   1    4.20    5.20
 -15   0   1  281.67   23.30
 -15   0   1  345.97   23.70
 -15   0   1  348.37   22.50
 -14   0   1    1.10    3.50
  14   0  -1   -4.50    3.40
 -14   0   1   -0.50    3.80
 -14   0   1   -1.60    3.80
 -14   0   1   19.40    6.50
 -13   0   1  599.04   37.40
  13   0  -1  600.64   39.70
 -13   0   1  584.34   37.90
 -13   0   1  657.93   38.90
 -12   0   1   -0.40    2.70
  12   0  -1    2.60    2.80
  12   0  -1   -1.30    2.80
 -12   0   1   -0.20    4.30
 -12   0   1   -1.20    3.00
  11   0  -1 1454.95   87.79
  11   0  -1 1558.54   90.39
  11   0  -1 1535.55   88.59
 -11   0   1 1723.53   89.89
 -11   0   1 1444.66   88.99
 -11   0   1 1434.46   88.89
 -10   0   1   -3.10    1.70
  10   0  -1    2.20    2.60
 -10   0   1    1.30    2.00
  10   0  -1    1.00    1.50
  10   0  -1   -1.70    1.80
 -10   0   1   -0.50    3.10
 -10   0   1   -2.20    2.00
   9   0  -1  139.69    8.80
   9   0  -1  129.89   10.40
  -9   0   1  122.89    9.30
  -9   0   1  131.89    8.80
  -9   0   1  117.79    9.60
   9   0  -1  135.29    9.20
  -9   0   1  151.38   10.90
   8   0  -1    1.60    1.40
  -8   0   1   -0.30    1.60
  -8   0   1   -0.70    1.20
   8   0  -1   -0.50    1.40
  -8   0   1    0.20    1.60
   7   0  -1 4545.65  247.88
  -7   0   1 3989.80  247.88
  -7   0   1 4246.67  248.08
   7   0  -1 4519.35  248.58
  -6   0   1    2.70    1.20
  -6   0   1    0.20    0.50
   6   0  -1   -1.20    1.00
   6   0  -1    0.00    1.10
   6   0  -1    0.60    1.00
  -6   0   1   -0.80    1.10
  -6   0   1   -0.70    0.90
   5   0  -1 3192.58  182.08
   5   0  -1 3303.87  181.68
   5   0  -1 3264.77  181.68
  -5   0   1 3105.29  181.78
  -5   0   1 2985.40  181.68
   4   0  -1   -0.10    0.80
   4   0  -1   -0.60    0.70
  -4   0   1    0.50    0.40
   4   0  -1    0.10    0.40
  -4   0   1    0.20    0.70
   4   0  -1   -0.50    0.70
  -4   0   1    0.30    0.80
   2   0  -1    0.70    0.40
  -2   0   1    0.20    0.50
   2   0  -1    0.00    0.30
  -2   0   1    1.40    0.90
   2   0  -1    0.10    0.40
   2   0  -1    0.80    0.50
  -2   0   1    0.00    0.30
  -2   0   1    0.30    0.50
   1   0  -1 6673.63  344.97
  -1   0   1 5332.37  345.27
  -2   0  -1    0.20    0.50
   2   0   1    0.30    0.40
  -2   0  -1    0.70    0.50
   3   0   1   58.39    3.90
  -3   0  -1   60.49    4.10
  -3   0  -1   53.79    3.80
  -3   0  -1   61.49    3.60
   3   0   1   58.59    4.20
  -4   0  -1    1.00    0.50
  -4   0  -1    0.20    0.90
   4   0   1    0.40    0.80
   4   0   1    0.30    0.70
  -4   0  -1   -0.30    0.60
  -5   0  -1 1992.80  113.59
  -5   0  -1 1797.42  113.39
   5   0   1 2082.49  114.09
  -5   0  -1 2006.60  113.79
   5   0   1 2020.20  113.69
  -6   0  -1   -0.10    1.00
   6   0   1    1.00    1.20
   6   0   1   -0.80    1.10
  -6   0  -1    1.40    0.80
  -6   0  -1   -0.10    0.50
  -6   0  -1    1.00    0.90
   7   0   1  715.93   41.50
  -7   0  -1  713.43   41.80
   7   0   1  738.03   42.30
  -7   0  -1  673.63   41.30
  -7   0  -1  719.83   41.40
  -8   0  -1    0.90    1.50
   8   0   1   -1.00    1.80
  -8   0  -1    0.60    1.20
   8   0   1   -0.30    1.50
  -8   0  -1    2.40    1.30
   9   0   1 1440.16   79.99
  -9   0  -1 1308.37   79.69
  -9   0  -1 1365.06   80.19
  -9   0  -1 1405.56   79.59
 -10   0  -1    2.90    1.70
 -10   0  -1   -1.50    1.90
 -10   0  -1   -1.40    1.50
  10   0   1   -0.40    1.90
 -11   0  -1  859.61   51.69
 -11   0  -1  882.51   52.09
  11   0   1  893.61   51.59
 -11   0  -1  874.31   51.09
  12   0   1   -3.60    2.50
 -12   0  -1    0.90    1.90
 -12   0  -1   -2.10    2.30
 -12   0  -1   -2.40    2.30
 -13   0  -1  557.14   35.90
 -13   0  -1  557.64   34.40
  13   0   1  580.94   35.00
 -13   0  -1  550.34   35.30
 -13   0  -1  658.33   36.90
 -14   0  -1    8.70    5.50
 -14   0  -1    8.70    4.70
 -14   0  -1    2.80    3.20
 -14   0  -1   -1.10    3.70
 -15   0  -1  657.63   43.30
 -15   0  -1  723.53   42.60
 -15   0  -1  705.53   44.20
 -16   0  -1    5.30    4.10
 -16   0  -1   -3.00    5.20
 -16   0  -1    1.90    4.60
 -16  -1   1  213.28   16.10
 -16  -1   1  177.08   17.80
 -16  -1   1  207.38   17.80
 -16   1   1  188.78   18.20
 -16   1   1  203.88   16.20
 -16   1   1  195.98   18.50
 -15  -1   1    4.30    4.20
 -15  -1   1    6.10    4.60
 -15   1   1    1.90    4.40
 -15   1   1    4.00    4.10
  15   1  -1    0.80    5.20
 -15   1   1   -0.10    4.60
  14  -1  -1  839.72   50.29
 -14  -1   1  808.32   51.69
 -14  -1   1  952.30   53.39
 -14  -1   1  806.62   51.29
 -14   1   1  799.62   52.19
 -14   1   1  852.11   51.39
  14   1  -1  859.91   51.09
 -14   1   1  890.81   52.59
  13  -1  -1    7.10    4.60
 -13  -1   1   14.80    5.70
 -13  -1   1    9.90    3.70
 -13  -1   1    7.00    3.80
  13  -1  -1    7.00    3.30
 -13   1   1   17.60    5.40
 -13   1   1   15.00    3.70
 -13   1   1    9.80    4.00
 -13   1   1    7.80    4.10
  12  -1  -1  836.22   50.29
 -12  -1   1  952.40   52.59
 -12  -1   1  790.22   50.89
 -12  -1   1  801.52   51.09
 -12   1   1  981.00   52.39
  12   1  -1  833.92   50.79
 -12   1   1  842.22   50.99
 -12   1   1  816.22   51.39
  12   1  -1  809.72   49.40
 -12   1   1  900.41   51.89
 -11  -1   1    9.40    4.10
 -11  -1   1    1.30    2.10
  11  -1  -1    1.10    2.80
  11  -1  -1    0.40    1.60
 -11  -1   1    1.10    2.20
  11  -1  -1    0.10    1.60
  11  -1  -1    3.30    2.30
 -11  -1   1    3.90    2.60
 -11   1   1    0.60    2.40
  11   1  -1    1.90    2.50
 -11   1   1    0.50    2.50
  11   1  -1   -1.20    1.80
  11   1  -1    4.40    3.40
 -10  -1   1  697.63   41.80
 -10  -1   1  827.02   43.60
 -10  -1   1  664.33   42.10
  10  -1  -1  724.03   43.50
  10  -1  -1  707.03   41.80
  10  -1  -1  717.93   41.50
 -10  -1   1  675.33   42.40
 -10   1   1  702.73   42.40
  10   1  -1  722.73   41.70
  10   1  -1  729.43   43.60
 -10   1   1  657.63   42.50
  10   1  -1  718.23   42.30
  -9  -1   1   36.00    4.10
   9  -1  -1   37.40    3.80
  -9  -1   1   37.50    5.10
  -9  -1   1   43.70    4.40
   9  -1  -1   27.40    4.00
   9  -1  -1   43.00    5.90
  -9   1   1   44.80    3.00
   9   1  -1   47.40    6.10
   9   1  -1   39.80    4.00
  -9   1   1   38.20    4.80
   9   1  -1   32.00    4.60
  -9   1   1   28.80    3.90
  -8  -1   1 2115.99  123.59
  -8  -1   1 2031.90  123.09
   8  -1  -1 2196.18  123.09
  -8  -1   1 2035.80  123.29
  -8  -1   1 2483.05  124.29
   8  -1  -1 2163.58  123.09
   8   1  -1 2173.38  123.49
  -8   1   1 2019.00  123.59
  -8   1   1 2140.69  122.59
   8   1  -1 2115.99  123.19
  -8   1   1 2063.59  123.69
   8   1  -1 2156.18  124.49
  -7  -1   1    1.10    1.30
   7  -1  -1    1.10    1.20
   7  -1  -1    2.00    1.60
   7  -1  -1    1.30    1.20
  -7  -1   1    2.10    2.30
  -7  -1   1    3.00    1.40
  -7  -1   1    0.40    1.10
  -7   1   1    2.10    0.70
   7   1  -1    1.70    1.50
   7   1  -1   -0.20    1.40
  -7   1   1    1.20    1.50
   7   1  -1    1.00    1.30
  -7   1   1    2.50    1.50
  -6  -1   1  130.59    7.90
  -6  -1   1  124.09    8.00
   6  -1  -1  124.39    8.60
  -6  -1   1  128.19    8.90
   6  -1  -1  124.49    7.80
  -6  -1   1  122.39    8.20
   6  -1  -1  127.99    8.00
  -6   1   1  128.89    7.60
   6   1  -1  120.09    8.10
  -6   1   1  107.39    8.30
   6   1  -1  125.59    8.00
  -6   1   1  112.89    8.40
   6   1  -1  123.19    8.70
  -5  -1   1    2.90    1.10
  -5  -1   1    4.10    1.10
   5  -1  -1    2.80    1.10
  -5  -1   1    5.20    2.20
  -5  -1   1    3.80    1.00
   5  -1  -1    2.00    1.10
   5  -1  -1    4.30    0.90
  -5   1   1    3.10    0.70
  -5   1   1    2.60    1.10
   5   1  -1    2.50    1.10
   5   1  -1    1.70    1.00
   5   1  -1    4.60    1.20
  -5   1   1    2.80    1.30
  -4  -1   1 5706.83  328.97
  -3  -1   1    2.70    0.70
   3  -1  -1    4.40    0.70
   3  -1  -1    3.70    0.60
   3  -1  -1    2.60    0.80
  -3  -1   1    4.80    1.50
  -3  -1   1    5.90    0.90
  -3  -1   1    4.30    0.80
   3  -1  -1    4.10    1.00
   3   1  -1    3.10    0.70
   3   1  -1    3.00    0.50
  -3   1   1    3.20    0.60
   3   1  -1    3.40    0.80
   3   1  -1    5.30    0.90
  -3   1   1    4.50    1.10
  -3   1   1    1.00    0.80
   2  -1  -1 4173.38  233.58
  -2  -1   1 3893.31  233.38
  -2   1   1 4192.08  233.78
   2   1  -1 3989.40  233.58
   1  -1  -1   31.00    1.80
  -1  -1   1   28.20    1.80
   1  -1  -1   24.90    1.90
  -1  -1   1   28.10    2.10
   1  -1  -1   28.30    1.90
  -1  -1   1   23.60    1.90
   1  -1  -1   25.50    1.90
  -1  -1   1   27.50    1.80
  -1   1   1   29.90    2.00
  -1   1   1   25.70    1.90
   1   1  -1   26.80    1.90
   1   1  -1   27.20    1.90
  -1   1   1   27.40    1.80
  -1   1   1   25.20    1.90
   1   1  -1   26.00    1.80
   1   1  -1   26.30    2.10
   0  -1   1  500.55   30.90
   0  -1   1  569.54   30.90
   0  -1  -1  511.05   30.80
   0  -1   1  552.54   30.80
   0  -1   1  583.24   30.80
   0   1  -1  480.25   30.80
   0   1   1  542.15   30.80
   1  -1   1    0.50    0.20
  -1  -1  -1    0.40    0.30
  -1  -1  -1    0.60    0.40
   1  -1   1    0.40    0.30
  -1   1  -1    0.40    0.30
   1   1   1    0.70    0.30
  -1   1  -1    0.90    0.20
  -1   1  -1    0.70    0.20
   1   1   1    0.60    0.50
  -1   1  -1    1.00    0.20
  -3  -1  -1  612.74   34.80
  -3  -1  -1  574.24   34.40
  -3  -1  -1  593.64   34.40
  -3  -1  -1  606.34   34.70
   3  -1   1  614.94   34.70
  -3   1  -1  589.64   34.40
   3   1   1  610.44   34.70
  -3   1  -1  595.14   34.60
  -3   1  -1  624.24   34.40
  -3   1  -1  565.64   34.40
   4  -1   1 1395.46   79.59
  -4  -1  -1 1422.76   79.59
   4  -1   1 1392.16   79.19
  -4  -1  -1 1346.77   78.99
  -4  -1  -1 1417.56   79.19
  -4  -1  -1 1403.36   79.39
  -4   1  -1 1283.47   79.09
  -4   1  -1 1389.86   79.19
   4   1   1 1421.66   79.49
  -4   1  -1 1336.67   79.39
  -5  -1  -1    3.20    1.20
   5  -1   1    4.60    1.20
   5  -1   1    6.30    1.10
  -5  -1  -1    6.50    1.20
  -5  -1  -1    8.00    1.40
   5   1   1    6.10    1.40
  -5   1  -1    3.70    1.00
  -5   1  -1    7.20    1.10
   6  -1   1 2439.86  138.39
  -6  -1  -1 2426.16  137.69
  -6  -1  -1 2358.36  137.89
  -6  -1  -1 2443.66  138.19
   6  -1   1 2405.86  137.69
  -6   1  -1 2287.77  137.99
  -6   1  -1 2463.15  137.59
  -6   1  -1 2284.17  137.69
   6   1   1 2509.45  138.09
  -7  -1  -1   -0.60    1.20
  -7  -1  -1    2.40    1.00
   7  -1   1    0.10    1.40
   7  -1   1   -0.60    1.00
  -7  -1  -1   -0.60    1.30
  -7   1  -1    0.40    1.30
  -7   1  -1   -0.60    0.70
  -7   1  -1    2.90    1.20
   7   1   1    0.50    1.50
  -7   1  -1    0.10    0.90
  -8  -1  -1 3475.45  204.78
   8  -1   1 3703.53  205.88
  -8  -1  -1 3566.94  205.38
  -8  -1  -1 3461.85  204.88
   8  -1   1 3596.04  204.88
  -8   1  -1 3352.96  204.98
  -8   1  -1 3464.75  205.28
  -8   1  -1 3594.94  204.68
   8   1   1 3798.32  205.28
  -8   1  -1 3721.73  204.48
   9  -1   1   79.59    7.50
   9  -1   1   78.29    5.90
  -9  -1  -1   79.99    6.80
  -9  -1  -1   75.19    5.80
  -9  -1  -1   76.49    5.90
  -9   1  -1   78.19    6.80
  -9   1  -1   77.19    5.50
   9   1   1   76.89    6.40
  -9   1  -1   74.29    6.10
  10  -1   1  332.87   20.50
 -10  -1  -1  292.27   19.30
  10  -1   1  318.47   18.70
 -10  -1  -1  298.57   18.60
 -10  -1  -1  302.17   18.70
 -10   1  -1  308.87   18.30
  10   1   1  310.77   19.20
 -10   1  -1  295.07   19.40
 -10   1  -1  291.57   19.10
 -11  -1  -1   48.00    7.00
  11  -1   1   38.20    4.70
 -11  -1  -1   41.70    4.50
 -11  -1  -1   39.00    6.00
 -11  -1  -1   37.20    4.70
 -11   1  -1   35.20    5.10
  11   1   1   33.90    4.40
 -11   1  -1   31.10    5.00
 -11   1  -1   36.90    4.00
 -12  -1  -1 1226.48   74.69
 -12  -1  -1 1301.17   75.29
 -12  -1  -1 1325.47   74.39
 -12   1  -1 1274.47   75.39
 -12   1  -1 1275.77   75.09
  12   1   1 1210.38   75.69
 -12   1  -1 1310.57   74.19
 -12   1  -1 1320.27   76.19
 -13  -1  -1    2.60    4.50
 -13  -1  -1   -3.30    1.90
 -13  -1  -1   -2.60    2.90
 -13  -1  -1    0.50    2.80
 -13   1  -1    1.80    3.50
 -13   1  -1    2.00    2.80
 -13   1  -1    9.50    4.50
  13   1   1   -0.10    3.40
 -14  -1  -1  675.83   39.70
 -14  -1  -1  586.94   38.20
 -14  -1  -1  585.34   36.70
 -14  -1  -1  594.24   37.70
 -14   1  -1  569.74   39.20
 -14   1  -1  580.04   38.50
 -14   1  -1  671.83   39.40
 -14   1  -1  632.94   37.70
  14   1   1  642.24   37.70
 -15  -1  -1   10.00    3.80
 -15  -1  -1   12.50   10.10
 -15  -1  -1   -4.40    3.50
 -15  -1  -1    3.10    4.60
 -15   1  -1    7.20    3.90
 -15   1  -1    0.60    4.30
 -15   1  -1   -3.00    4.50
 -16  -1  -1  271.67   18.70
 -16  -1  -1  233.58   20.00
 -16  -1  -1  256.97   21.00
 -16   1  -1  255.47   20.80
 -16   1  -1  222.28   21.00
 -16   1  -1  286.27   18.80
 -16  -2   1    6.00    4.60
 -16  -2   1   -1.70    4.90
 -16   2   1    3.20    5.50
 -16   2   1   -6.60    4.90
 -16   2   1    5.60    4.90
 -15  -2   1  352.76   26.50
 -15  -2   1  380.06   26.20
 -15   2   1  427.56   26.30
  15   2  -1  427.96   27.60
 -15   2   1  369.76   27.30
 -15   2   1  392.46   27.40
 -14  -2   1    6.30    4.10
 -14  -2   1    0.00    5.60
 -14  -2   1   -1.30    3.60
  14  -2  -1    4.90    2.80
 -14   2   1    3.00    3.90
 -14   2   1   -0.50    4.10
  14   2  -1   -0.50    4.50
 -14   2   1   -4.10    3.90
 -13  -2   1  538.55   34.90
  13  -2  -1  554.74   33.40
 -13  -2   1  549.85   34.60
 -13  -2   1  615.64   36.30
 -13  -2   1  495.05   33.80
  13  -2  -1  545.15   36.50
 -13   2   1  576.64   34.80
 -13   2   1  568.04   35.90
  13   2  -1  554.04   34.70
 -13   2   1  530.95   35.50
 -13   2   1  650.83   36.50
 -12  -2   1    2.30    4.60
 -12  -2   1   -5.10    2.10
 -12  -2   1   -2.00    2.80
 -12  -2   1   -1.90    2.70
  12  -2  -1   -3.70    2.80
  12  -2  -1   -0.10    2.20
  12   2  -1   -2.20    3.30
 -12   2   1   -1.40    3.60
 -12   2   1   -3.50    3.10
  12   2  -1   -0.80    1.70
 -12   2   1    4.20    3.10
 -11  -2   1 1942.91  113.99
  11  -2  -1 1993.40  113.69
  11  -2  -1 1931.61  113.39
  11  -2  -1 2025.00  115.69
 -11  -2   1 1959.00  114.59
 -11  -2   1 1873.71  114.19
  11  -2  -1 1886.61  113.39
 -11   2   1 2031.10  115.39
 -11   2   1 1954.00  115.09
  11   2  -1 2069.49  114.69
 -11   2   1 2069.69  113.09
  11   2  -1 1945.41  113.59
 -11   2   1 1970.90  114.69
 -10  -2   1   14.00    2.50
 -10  -2   1   15.70    2.90
 -10  -2   1   16.70    2.70
  10  -2  -1   14.50    3.60
  10  -2  -1   17.50    2.30
  10  -2  -1   13.30    2.40
  10  -2  -1   17.60    2.30
 -10  -2   1   16.80    4.40
 -10   2   1   18.90    3.30
  10   2  -1   16.60    3.80
  10   2  -1   18.20    2.70
 -10   2   1    9.00    3.00
  10   2  -1   13.00    3.10
 -10   2   1   19.50    2.50
 -10   2   1    9.30    2.90
  -9  -2   1  723.43   44.70
  -9  -2   1  866.91   46.00
  -9  -2   1  721.23   44.40
   9  -2  -1  768.02   45.50
   9  -2  -1  717.33   44.10
   9  -2  -1  753.22   44.10
   9  -2  -1  774.32   44.10
  -9  -2   1  737.03   44.30
   9   2  -1  739.93   45.70
  -9   2   1  760.52   45.40
  -9   2   1  704.13   45.10
  -9   2   1  784.02   43.80
   9   2  -1  763.12   44.30
   9   2  -1  802.72   44.90
  -9   2   1  740.53   44.90
  -8  -2   1    0.20    2.90
   8  -2  -1   -1.20    1.20
  -8  -2   1    0.40    1.40
  -8  -2   1    0.90    1.50
  -8  -2   1    0.00    1.40
   8  -2  -1   -2.50    1.30
  -8   2   1    0.80    0.90
  -8   2   1    0.10    1.80
   8   2  -1   -0.40    1.70
   8   2  -1    0.00    1.50
   8   2  -1   -0.40    1.70
  -8   2   1   -0.90    1.90
  -8   2   1   -1.90    1.80
  -7  -2   1  911.41   54.79
   7  -2  -1  944.31   54.49
  -7  -2   1  938.01   54.99
  -7  -2   1  945.31   54.79
   7  -2  -1  977.70   55.49
   7  -2  -1  999.30   54.79
  -7  -2   1 1038.90   55.89
   7   2  -1  948.91   55.09
   7   2  -1  923.71   55.59
  -7   2   1  848.02   55.09
  -7   2   1  862.21   55.29
   7   2  -1  953.60   54.79
  -7   2   1  936.91   55.39
  -7   2   1  975.80   54.49
   6  -2  -1   47.20    4.50
  -6  -2   1   39.80    3.70
   6  -2  -1   44.00    3.30
   6  -2  -1   45.70    3.90
  -6  -2   1   45.10    3.80
  -6  -2   1   44.80    4.20
  -6  -2   1   51.99    5.40
   6   2  -1   41.40    4.10
  -6   2   1   42.10    4.30
  -6   2   1   46.40    4.60
   6   2  -1   44.20    4.70
  -6   2   1   32.90    4.60
  -6   2   1   45.90    3.50
   6   2  -1   42.10    3.80
   5  -2  -1 3334.97  188.88
  -5  -2   1 3508.15  189.18
  -5  -2   1 3226.18  188.58
  -5  -2   1 3253.57  188.68
  -5   2   1 3268.17  188.88
   5   2  -1 3282.47  188.98
   5   2  -1 3330.27  188.78
   5   2  -1 3388.36  188.58
  -5   2   1 3018.30  188.98
  -4  -2   1   28.50    2.80
  -4  -2   1   26.00    2.60
  -4  -2   1   30.80    3.60
   4  -2  -1   25.00    2.90
   4  -2  -1   29.90    3.00
   4  -2  -1   29.20    2.50
   4  -2  -1   26.10    2.10
  -4  -2   1   29.20    2.50
  -4   2   1   22.70    3.30
  -4   2   1   32.90    3.00
  -4   2   1   31.70    2.50
   4   2  -1   29.50    2.90
   4   2  -1   30.40    2.70
  -4   2   1   21.40    2.80
   4   2  -1   27.70    3.10
   3  -2  -1 2146.39  113.89
  -3  -2   1 2049.49  113.59
  -3  -2   1 1975.20  113.49
   3  -2  -1 1838.12  113.79
   3  -2  -1 2059.89  113.59
  -3  -2   1 2008.00  113.89
  -3  -2   1 1965.20  113.59
   3   2  -1 1776.52  113.79
  -3   2   1 1841.72  113.59
   3   2  -1 2033.80  113.59
  -3   2   1 2000.80  113.59
  -3   2   1 2068.89  113.49
   3   2  -1 1980.50  113.69
   3   2  -1 1970.00  113.69
   2  -2  -1   18.70    1.80
   2  -2  -1   12.60    1.50
  -2  -2   1   15.20    2.00
  -2  -2   1   15.70    1.50
   2  -2  -1   13.20    1.50
   2  -2  -1   11.70    1.80
  -2  -2   1   12.60    1.50
   2   2  -1   14.60    1.60
  -2   2   1   13.70    1.80
  -2   2   1   12.30    1.70
  -2   2   1   14.30    1.60
   2   2  -1   11.40    1.90
  -2   2   1   16.00    1.60
   2   2  -1   14.40    1.70
   2   2  -1   12.10    1.60
  -1  -2   1 1146.99   66.99
   1  -2  -1 1185.68   67.09
  -1  -2   1 1156.58   67.09
  -1  -2   1 1178.48   67.09
  -1  -2   1 1118.29   66.99
   1  -2  -1 1153.58   66.99
   1  -2  -1 1188.08   67.09
  -1  -2   1 1189.58   66.99
  -1   2   1 1145.09   67.09
  -1   2   1 1192.88   67.09
   1   2  -1 1122.79   67.09
  -1   2   1 1151.78   66.99
   1   2  -1 1219.48   67.09
   1   2  -1 1195.78   66.99
   0  -2   1  105.29    6.50
   0  -2  -1  114.79    6.50
   0  -2  -1  106.19    6.50
   0  -2  -1  100.79    6.50
   0  -2   1  108.29    6.70
   0  -2   1   92.49    6.40
   0  -2  -1  111.09    6.50
   0  -2   1  107.39    6.40
   0  -2   1  110.99    6.50
   0  -2  -1  103.49    6.50
   0   2   1  112.19    6.50
   0   2  -1  104.29    6.50
   0   2   1  110.69    6.50
   0   2  -1  103.69    6.50
   0   2   1  107.29    6.50
   0   2   1  108.19    6.50
   0   2  -1  104.89    6.40
   0   2  -1  113.19    6.50
   1  -2   1 2907.61  167.28
  -2  -2  -1 1672.13   97.99
  -2  -2  -1 1749.92   97.79
   2  -2   1 1754.92   97.89
  -2   2  -1 1509.35   97.89
   2   2   1 1789.52   98.09
  -2   2  -1 1770.72   97.89
  -3  -2  -1 1580.04   88.99
   3  -2   1 1538.45   88.99
  -3  -2  -1 1554.74   89.09
  -3  -2  -1 1587.54   88.89
  -3   2  -1 1529.65   88.89
   3   2   1 1588.54   89.19
  -3   2  -1 1579.14   89.09
   3   2   1 1515.15   88.79
  -3   2  -1 1481.15   89.09
  -4  -2  -1    6.00    1.20
  -4  -2  -1   11.60    1.60
   4  -2   1    7.80    1.20
  -4  -2  -1    7.20    1.40
  -4  -2  -1   11.20    1.10
  -4  -2  -1    9.60    1.40
   4   2   1    9.40    1.50
   4   2   1   11.50    1.30
  -4   2  -1    6.90    1.20
   4   2   1    9.10    1.10
  -4   2  -1    7.30    1.30
  -4   2  -1    7.80    1.30
  -5  -2  -1 2571.74  145.49
  -5  -2  -1 2512.95  145.29
   5  -2   1 2517.05  145.29
   5   2   1 2631.24  145.39
  -5   2  -1 2378.96  145.19
  -5   2  -1 2475.25  145.39
   5   2   1 2622.64  144.79
   6  -2   1    3.50    1.40
  -6  -2  -1    4.30    1.40
  -6  -2  -1    4.10    1.40
  -6  -2  -1    3.90    1.10
   6   2   1    5.20    0.90
  -6   2  -1    3.80    1.40
  -6   2  -1    5.70    0.90
  -6   2  -1    3.30    1.60
  -6   2  -1    2.50    1.20
   6   2   1    6.10    1.80
  -7  -2  -1  856.31   49.90
   7  -2   1  862.01   50.39
  -7  -2  -1  860.11   50.29
  -7  -2  -1  884.81   49.70
  -7  -2  -1  985.30   50.49
   7  -2   1  862.51   49.50
  -7   2  -1  853.71   50.49
  -7   2  -1  829.82   49.60
   7   2   1  878.31   50.19
  -7   2  -1  761.52   49.90
  -7   2  -1  808.02   50.09
  -7   2  -1  850.21   49.60
  -8  -2  -1    0.40    1.50
  -8  -2  -1    2.60    1.60
  -8  -2  -1    2.80    2.40
   8  -2   1    1.00    1.60
  -8  -2  -1    0.70    1.40
   8  -2   1    2.20    1.20
  -8   2  -1   -0.80    1.90
  -8   2  -1    2.60    1.00
   8   2   1    1.90    1.90
  -8   2  -1    0.20    1.50
  -8   2  -1   -1.00    1.60
  -8   2  -1    1.50    1.00
  -9  -2  -1 1177.48   70.09
  -9  -2  -1 1378.66   71.19
  -9  -2  -1 1226.58   70.29
  -9  -2  -1 1210.58   70.69
   9  -2   1 1251.27   71.29
  -9   2  -1 1092.19   70.49
  -9   2  -1 1234.18   69.69
  -9   2  -1 1138.19   70.59
  -9   2  -1 1194.68   69.69
  -9   2  -1 1172.68   71.19
   9   2   1 1249.57   70.79
 -10  -2  -1   23.50    3.50
 -10  -2  -1   17.90    2.80
 -10  -2  -1   21.10    3.20
 -10  -2  -1   26.90    4.50
  10  -2   1   22.40    3.80
 -10   2  -1   18.60    3.80
 -10   2  -1   20.20    3.10
 -10   2  -1   13.40    3.00
  10   2   1   23.00    3.60
 -10   2  -1   18.40    2.30
 -10   2  -1   18.60    2.60
 -11  -2  -1  786.42   48.00
  11  -2   1  827.02   49.20
 -11  -2  -1  808.62   47.40
 -11  -2  -1  909.01   48.90
 -11  -2  -1  767.32   47.40
 -11   2  -1  760.22   48.20
 -11   2  -1  797.92   47.90
  11   2   1  854.01   48.20
 -11   2  -1  758.82   48.80
 -12  -2  -1   17.50    3.50
 -12  -2  -1   27.60    3.70
 -12  -2  -1   48.20    7.80
 -12  -2  -1   28.70    3.50
 -12   2  -1   25.00    4.00
 -12   2  -1   17.30    4.00
  12   2   1   26.20    4.50
 -12   2  -1   16.30    4.40
 -13  -2  -1  288.87   20.10
 -13  -2  -1  313.37   19.70
 -13  -2  -1  288.37   20.80
 -13  -2  -1  373.26   22.50
 -13   2  -1  323.47   20.60
 -13   2  -1  269.47   26.20
  13   2   1  327.47   21.00
 -13   2  -1  315.27   22.60
 -14  -2  -1    3.30    2.80
 -14  -2  -1    6.80    6.10
 -14  -2  -1    2.90    3.20
 -14  -2  -1   -0.80    3.50
  14   2   1    1.90    4.70
 -14   2  -1    1.50    4.40
 -14   2  -1    7.60    3.40
 -14   2  -1    2.20    4.30
 -15  -2  -1  652.43   41.90
 -15  -2  -1  639.64   40.40
 -15  -2  -1  674.63   41.40
 -15  -2  -1  718.43   43.50
 -15   2  -1  674.33   42.90
 -15   2  -1  693.93   41.60
 -15   2  -1  672.03   43.40
 -16  -2  -1   13.00    4.60
 -16  -2  -1   -1.00    4.30
 -16   2  -1   -1.80    4.80
 -16   2  -1  -11.50    5.50
 -16   2  -1    2.90    4.50
 -16  -3   1   98.69   13.60
 -16  -3   1  104.49   12.20
 -16   3   1  116.09   15.90
 -16   3   1   92.09   14.30
 -16   3   1  116.79   13.20
 -15  -3   1    0.80    4.50
 -15  -3   1    3.50    4.00
 -15   3   1    9.60    5.00
 -15   3   1   -2.70    4.80
 -15   3   1    6.40    4.80
  15   3  -1    3.50    5.40
 -14  -3   1  743.93   48.70
 -14  -3   1  891.31   50.49
 -14  -3   1  782.32   48.60
 -14  -3   1  734.83   47.90
 -14   3   1  794.22   49.70
 -14   3   1  820.42   50.29
 -14   3   1  867.51   49.30
 -13  -3   1   14.80    3.50
 -13  -3   1   16.60    6.00
 -13  -3   1   14.70    3.80
 -13  -3   1   13.40    3.90
  13  -3  -1   17.50    4.70
 -13   3   1   14.10    4.50
 -13   3   1   24.10    4.70
  13   3  -1   18.70    4.90
 -13   3   1   11.40    4.50
 -12  -3   1  524.75   29.90
 -12  -3   1  393.26   28.40
 -12  -3   1  428.16   28.00
  12  -3  -1  464.95   26.80
 -12  -3   1  422.46   27.70
  12   3  -1  441.86   27.00
  12   3  -1  456.65   28.70
 -12   3   1  443.86   29.20
 -12   3   1  486.95   28.80
 -12   3   1  449.06   30.10
 -12   3   1  478.25   26.60
  11  -3  -1    2.50    2.60
 -11  -3   1    0.00    2.10
  11  -3  -1    0.30    1.60
 -11  -3   1   -0.10    2.00
 -11  -3   1    5.70    4.10
 -11  -3   1   -1.20    2.30
 -11   3   1   -1.10    2.90
 -11   3   1    0.10    1.10
 -11   3   1    1.60    2.80
  11   3  -1   -1.50    2.00
  11   3  -1    3.40    2.90
 -11   3   1   -2.50    3.10
  10  -3  -1  383.76   23.90
  10  -3  -1  351.36   21.90
  10  -3  -1  382.66   22.00
 -10  -3   1  355.36   22.40
  10  -3  -1  361.36   21.80
 -10  -3   1  356.96   22.50
 -10  -3   1  352.46   22.90
  10   3  -1  391.86   23.30
 -10   3   1  351.46   23.90
 -10   3   1  393.26   21.90
  10   3  -1  374.96   22.30
 -10   3   1  357.36   23.10
 -10   3   1  363.46   23.70
  -9  -3   1  118.19    8.30
  -9  -3   1  112.69    8.30
  -9  -3   1  113.99    8.90
   9  -3  -1  123.69    8.00
   9  -3  -1  115.49    7.50
   9  -3  -1  121.19    9.50
   9  -3  -1  113.49    7.80
  -9   3   1  103.09    8.90
  -9   3   1  131.89    7.80
   9   3  -1  119.49    8.30
  -9   3   1  107.59    9.50
   9   3  -1  116.89    9.10
  -9   3   1  106.69    9.80
   8  -3  -1 2287.87  123.99
   8  -3  -1 2093.89  123.89
   8  -3  -1 2094.79  123.49
  -8  -3   1 2440.16  125.19
  -8  -3   1 2079.09  124.09
  -8  -3   1 2087.99  124.09
  -8  -3   1 2140.69  124.39
  -8   3   1 2311.97  123.79
  -8   3   1 2138.39  124.89
  -8   3   1 1861.81  124.49
   8   3  -1 2204.58  124.59
   8   3  -1 2175.98  124.19
  -8   3   1 2096.29  124.89
  -7  -3   1  482.75   28.90
  -7  -3   1  477.55   28.90
   7  -3  -1  494.95   29.50
   7  -3  -1  493.25   28.30
  -7  -3   1  523.05   29.80
   7  -3  -1  468.85   28.70
  -7  -3   1  480.05   29.10
   7  -3  -1  534.95   28.90
  -7   3   1  455.05   29.50
   7   3  -1  488.05   29.30
  -7   3   1  446.36   29.60
  -7   3   1  492.35   28.70
   7   3  -1  499.95   29.00
  -6  -3   1  636.14   38.90
  -6  -3   1  648.74   38.80
   6  -3  -1  677.43   39.30
  -6  -3   1  703.03   39.70
   6  -3  -1  754.72   39.10
   6  -3  -1  654.23   38.30
  -6  -3   1  654.73   39.10
   6  -3  -1  644.84   38.80
  -6   3   1  583.24   39.40
  -6   3   1  698.43   38.80
   6   3  -1  674.43   39.20
  -6   3   1  643.84   39.30
   6   3  -1  672.53   39.00
   5  -3  -1    8.70    1.60
  -5  -3   1   16.80    3.00
   5  -3  -1   14.20    2.10
  -5  -3   1   17.30    2.70
  -5  -3   1    9.40    1.50
   5  -3  -1   13.40    1.30
  -5  -3   1   16.50    2.40
   5  -3  -1   14.60    2.30
  -5   3   1   14.70    2.30
   5   3  -1   13.20    2.10
  -5   3   1    9.50    2.00
  -5   3   1   11.20    2.00
   5   3  -1   12.20    1.80
  -5   3   1    9.20    1.70
  -4   3   1 4435.86  254.47
   3  -3  -1    3.20    0.80
   3  -3  -1    3.30    1.00
  -3  -3   1    3.70    1.30
  -3  -3   1    5.40    1.20
   3  -3  -1    3.90    1.00
  -3  -3   1    5.20    0.90
   3  -3  -1    4.20    1.00
   3  -3  -1    3.00    0.90
  -3  -3   1    2.70    0.80
   3   3  -1    2.00    1.00
   3   3  -1    4.60    1.40
  -3   3   1    4.70    1.20
  -3   3   1    2.50    0.80
  -3   3   1    3.30    1.00
  -3   3   1    2.00    0.70
   3   3  -1    3.40    1.10
  -2  -3   1 3638.14  212.38
   2  -3  -1 3794.22  212.48
   2   3  -1 3765.22  212.88
  -2   3   1 3526.35  212.48
  -1  -3   1   49.99    3.80
  -1  -3   1   52.79    3.90
   1  -3  -1   52.29    3.70
   1  -3  -1   51.69    3.60
   1  -3  -1   56.19    3.80
  -1  -3   1   50.99    3.60
   1  -3  -1   50.19    3.50
   1  -3  -1   51.49    3.70
  -1  -3   1   53.69    3.80
  -1  -3   1   55.69    3.70
   1  -3  -1   55.79    3.80
   1   3  -1   50.49    3.60
  -1   3   1   53.69    3.70
   1   3  -1   57.79    3.80
  -1   3   1   51.79    3.50
   1   3  -1   49.00    3.80
  -1   3   1   54.49    3.80
  -1   3   1   55.59    3.90
   0  -3   1 6157.78  349.27
   0  -3  -1 5993.30  349.27
   0   3  -1 6165.78  349.47
   0   3   1 6012.60  349.37
  -1  -3  -1   70.79    4.50
  -1  -3  -1   69.19    4.60
   1  -3   1   70.99    4.50
  -1  -3  -1   64.39    4.70
   1  -3   1   70.39    4.20
  -1  -3  -1   67.79    4.70
   1  -3   1   68.09    4.50
  -1  -3  -1   68.99    4.60
   1  -3   1   61.99    4.20
   1   3   1   65.89    4.70
  -1   3  -1   58.69    4.70
  -1   3  -1   69.19    4.20
  -1   3  -1   69.79    4.50
   1   3   1   71.79    4.50
   1   3   1   71.09    4.60
   1   3   1   74.89    4.50
   1   3   1   68.29    4.20
   1   3   1   67.79    4.60
   2  -3   1 1651.63  104.29
  -2  -3  -1 1899.61  104.49
   2  -3   1 1918.21  104.19
   2  -3   1 1880.81  104.39
  -2  -3  -1 1814.82  104.49
  -2  -3  -1 1795.42  104.39
  -2  -3  -1 1579.94  104.39
   2   3   1 1914.91  104.39
   2   3   1 1909.71  104.59
  -2   3  -1 1742.03  104.29
  -2   3  -1 1823.42  104.39
  -2   3  -1 1895.61  104.29
  -3  -3  -1  195.48   11.50
   3  -3   1  196.18   11.40
  -3  -3  -1  189.98   11.60
  -3  -3  -1  191.78   11.50
   3  -3   1  200.28   11.40
  -3  -3  -1  198.38   11.90
   3  -3   1  190.48   11.70
   3  -3   1  191.78   11.60
  -3   3  -1  178.58   11.70
  -3   3  -1  200.28   11.60
   3   3   1  196.28   11.60
   3   3   1  192.08   11.90
   3   3   1  189.48   11.50
   4  -3   1  788.82   45.80
   4  -3   1  797.02   45.40
   4  -3   1  788.02   45.80
  -4  -3  -1  804.62   45.70
   4  -3   1  772.12   45.50
  -4  -3  -1  824.42   45.50
  -4  -3  -1  799.12   46.00
  -4  -3  -1  725.53   45.70
  -4   3  -1  820.52   45.60
   4   3   1  797.72   46.10
  -4   3  -1  778.02   45.70
   4   3   1  815.52   45.60
   4   3   1  759.72   45.50
  -4   3  -1  786.12   45.90
  -5  -3  -1    8.80    1.70
   5  -3   1   12.20    1.20
  -5  -3  -1   10.30    1.70
   5  -3   1    8.70    1.50
  -5  -3  -1   10.90    1.50
   5  -3   1    9.60    1.30
  -5  -3  -1   12.50    2.30
   5   3   1   12.50    1.40
  -5   3  -1    6.60    1.60
  -5   3  -1   10.10    1.80
   5   3   1   13.90    2.20
  -5   3  -1    8.20    1.60
   5   3   1   13.30    1.90
  -6  -3  -1 1599.94   92.99
  -6  -3  -1 1662.43   92.69
   6  -3   1 1620.04   93.09
  -6  -3  -1 1634.34   93.29
  -6  -3  -1 1715.63   93.29
  -6   3  -1 1497.25   93.09
   6   3   1 1657.93   92.49
  -6   3  -1 1431.66   92.79
  -6   3  -1 1631.94   93.29
   6   3   1 1659.73   93.19
  -7  -3  -1    9.30    2.00
  -7  -3  -1    7.80    2.60
  -7  -3  -1    6.80    1.90
   7  -3   1    6.70    1.80
  -7  -3  -1    7.20    1.50
  -7   3  -1    6.30    1.30
  -7   3  -1    3.60    1.70
  -7   3  -1    4.30    1.80
   7   3   1    2.20    2.00
  -7   3  -1    4.20    1.70
   7   3   1    7.40    1.20
  -8  -3  -1 3025.10  177.28
  -8  -3  -1 3287.27  177.88
  -8  -3  -1 2958.80  176.98
   8  -3   1 3102.69  177.78
  -8  -3  -1 3005.70  177.58
  -8   3  -1 2874.21  177.58
  -8   3  -1 2943.21  177.78
   8   3   1 3048.09  176.48
  -8   3  -1 3405.46  176.98
   8   3   1 3193.98  177.68
   9  -3   1  118.99    9.80
  -9  -3  -1  124.59    8.50
  -9  -3  -1  132.39    9.60
  -9  -3  -1  134.39   10.30
  -9  -3  -1  117.99    8.80
   9   3   1  133.19    9.60
  -9   3  -1  120.39    9.70
  -9   3  -1  106.79    9.00
  -9   3  -1  135.09   10.30
  -9   3  -1  140.69    8.40
 -10  -3  -1  665.93   36.10
 -10  -3  -1  560.44   34.40
 -10  -3  -1  584.34   35.20
  10  -3   1  584.94   35.80
 -10  -3  -1  565.14   34.60
 -10   3  -1  554.24   35.40
 -10   3  -1  528.45   34.90
  10   3   1  607.84   35.40
 -10   3  -1  618.94   34.10
 -10   3  -1  558.34   35.80
  11  -3   1    6.60    3.20
 -11  -3  -1   10.00    2.30
 -11  -3  -1    9.00    2.80
 -11  -3  -1    7.70    2.60
 -11  -3  -1   13.20    4.60
 -11   3  -1    6.20    3.00
  11   3   1   10.90    3.50
 -11   3  -1   10.40    2.90
 -11   3  -1    7.80    1.40
 -11   3  -1    5.40    3.50
 -12  -3  -1 1457.55   93.29
 -12  -3  -1 1519.55   92.09
 -12  -3  -1 1618.34   92.09
 -12   3  -1 1615.84   93.49
 -12   3  -1 1631.94   92.79
 -12   3  -1 1740.23   91.29
  12   3   1 1746.13   93.19
 -12   3  -1 1344.77   95.29
 -13  -3  -1   -1.90    2.70
 -13  -3  -1    0.30    2.60
 -13  -3  -1   -3.50    2.30
 -13  -3  -1   -3.60    4.30
  13   3   1   -0.20    4.00
 -13   3  -1    2.30    3.10
 -13   3  -1   -3.00    3.90
 -14  -3  -1  662.03   42.90
 -14  -3  -1  813.02   45.40
 -14  -3  -1  694.23   44.00
 -14  -3  -1  692.63   43.50
  14   3   1  798.12   46.00
 -14   3  -1  706.93   45.00
 -14   3  -1  743.43   44.10
 -14   3  -1  680.43   45.60
 -15  -3  -1    0.60    4.40
 -15  -3  -1    7.10    3.30
 -15  -3  -1    1.10    3.60
 -15  -3  -1   -3.60    6.60
  15   3   1   10.00    6.20
 -15   3  -1    2.40    4.40
 -15   3  -1    3.00    4.10
 -16  -3  -1  291.47   19.30
 -16  -3  -1  222.88   21.60
 -16  -3  -1  250.27   20.00
 -16   3  -1  271.47   20.10
 -16   3  -1  255.17   22.80
 -16   3  -1  286.77   21.80
 -16  -4   1   -2.80    4.70
 -16  -4   1    2.60    4.40
 -16   4   1    0.60    5.70
 -16   4   1   -4.60    6.00
 -15  -4   1  362.46   26.60
 -15  -4   1  389.36   26.30
 -15  -4   1  454.05   30.70
 -15   4   1  405.66   27.70
 -15   4   1  389.46   28.70
  15   4  -1  389.16   27.70
 -15   4   1  407.96   27.30
 -14  -4   1   -3.20    6.10
 -14  -4   1   -6.20    3.10
 -14  -4   1    2.50    3.20
 -14   4   1   -7.20    4.20
 -14   4   1   -2.00    4.50
  14   4  -1   -3.20    4.30
 -14   4   1   -2.10    3.90
 -13  -4   1  487.05   32.20
 -13  -4   1  510.75   32.10
 -13  -4   1  505.65   32.60
  13  -4  -1  503.55   34.00
  13   4  -1  509.05   30.80
 -13   4   1  540.45   34.40
 -13   4   1  539.35   33.50
 -13   4   1  544.85   33.70
 -13   4   1  570.54   30.70
 -12  -4   1   23.50    5.70
 -12  -4   1   16.50    3.40
 -12  -4   1   15.20    3.40
 -12  -4   1    9.20    4.50
 -12   4   1   14.90    2.10
  12   4  -1   17.30    4.60
 -12   4   1   24.90    4.70
  12   4  -1   20.50    3.00
 -12   4   1   20.90    4.60
  11  -4  -1 1779.02   98.29
 -11  -4   1 1588.34   96.89
  11  -4  -1 1612.74   96.09
 -11  -4   1 1642.34   96.89
 -11  -4   1 1588.64   97.19
  11  -4  -1 1643.64   96.09
 -11   4   1 1793.52   96.29
 -11   4   1 1764.22   98.09
  11   4  -1 1664.63   96.59
 -11   4   1 1635.64   97.79
  11   4  -1 1725.03   97.79
 -11   4   1 1603.24   98.29
  10  -4  -1    1.80    2.40
  10  -4  -1   -0.90    1.50
 -10  -4   1    1.80    2.30
 -10  -4   1   -2.20    1.90
  10  -4  -1   -0.90    1.60
 -10  -4   1    5.00    2.10
 -10  -4   1   -1.60    3.70
  10   4  -1   -3.00    2.60
 -10   4   1    0.10    1.30
 -10   4   1   -0.50    3.20
  10   4  -1    0.80    1.90
 -10   4   1    1.10    2.60
 -10   4   1   -1.10    2.60
   9  -4  -1 1088.29   61.59
   9  -4  -1 1110.39   62.79
  -9  -4   1 1068.99   61.99
  -9  -4   1  991.00   61.89
  -9  -4   1 1024.50   62.29
   9  -4  -1 1021.70   61.59
   9   4  -1 1080.69   61.99
  -9   4   1 1051.79   63.09
  -9   4   1 1104.89   61.69
  -9   4   1 1062.39   62.89
   9   4  -1 1084.29   62.69
  -8  -4   1   12.90    2.20
  -8  -4   1   10.60    2.20
   8  -4  -1   13.10    2.30
  -8  -4   1   17.40    3.90
  -8  -4   1   12.30    2.40
   8  -4  -1    5.40    2.40
   8  -4  -1    7.70    1.90
  -8   4   1    8.80    2.40
   8   4  -1   13.50    3.00
   8   4  -1   10.50    2.30
  -8   4   1    8.60    1.60
  -8   4   1    5.20    2.50
  -8   4   1    9.80    2.70
  -7  -4   1 1385.96   81.39
  -7  -4   1 1382.46   81.39
  -7  -4   1 1514.85   82.29
   7  -4  -1 1376.86   81.29
  -7  -4   1 1384.96   81.59
   7  -4  -1 1492.95   81.89
   7   4  -1 1463.55   81.99
  -7   4   1 1298.07   81.99
   7   4  -1 1479.25   81.59
  -7   4   1 1485.85   81.29
  -7   4   1 1363.36   81.99
  -7   4   1 1255.97   81.79
   6  -4  -1  240.48   14.10
  -6  -4   1  218.68   13.80
  -6  -4   1  226.18   14.00
  -6  -4   1  225.08   13.70
   6  -4  -1  223.18   12.80
   6  -4  -1  212.18   13.50
   6  -4  -1  242.88   13.90
  -6  -4   1  222.78   14.40
  -6   4   1  182.28   14.30
   6   4  -1  213.18   13.00
  -6   4   1  234.78   13.70
  -6   4   1  211.28   14.20
   6   4  -1  214.88   14.10
   6   4  -1  228.98   13.90
  -6   4   1  198.08   14.00
   5  -4  -1 3481.45  178.78
  -5  -4   1 3076.79  178.48
   5  -4  -1 3286.87  178.48
  -5  -4   1 3100.59  178.58
  -5  -4   1 3094.59  178.78
  -5  -4   1 3003.10  178.38
   5  -4  -1 3060.69  178.38
  -5   4   1 2914.91  178.68
   5   4  -1 2694.83  178.68
  -5   4   1 3000.80  178.68
   5   4  -1 3160.08  178.58
  -5   4   1 3419.06  178.48
   5   4  -1 3137.09  178.78
   4  -4  -1  517.75   31.50
   4  -4  -1  559.04   32.00
   4  -4  -1  575.54   32.40
  -4  -4   1  557.94   32.10
  -4  -4   1  561.94   32.20
   4  -4  -1  547.75   32.10
  -4  -4   1  547.35   32.10
  -4  -4   1  548.15   32.30
  -4   4   1  534.45   32.30
   4   4  -1  533.35   32.30
  -4   4   1  633.34   32.30
  -4   4   1  535.85   32.20
   4   4  -1  582.14   32.30
  -4   4   1  477.05   32.40
   4   4  -1  502.45   32.30
  -3  -4   1 1286.57   73.29
   3  -4  -1 1296.17   73.19
  -3  -4   1 1275.77   73.39
   3  -4  -1 1294.37   73.19
  -3  -4   1 1241.48   73.19
   3  -4  -1 1218.28   72.79
  -3  -4   1 1292.07   73.29
   3  -4  -1 1289.77   73.19
   3  -4  -1 1272.27   73.29
  -3   4   1 1278.77   73.29
  -3   4   1 1255.37   73.39
  -3   4   1 1202.48   73.29
   3   4  -1 1303.87   73.39
   3   4  -1 1339.27   73.49
  -3   4   1 1247.58   73.39
   3   4  -1 1224.88   73.29
   2  -4  -1    0.20    0.90
   2  -4  -1    1.00    0.70
   2  -4  -1    0.90    0.70
  -2  -4   1    0.10    1.00
   2  -4  -1    0.30    0.70
   2  -4  -1    0.10    0.70
  -2  -4   1    0.80    0.80
  -2  -4   1    0.80    1.00
   2  -4  -1    0.60    0.90
  -2  -4   1    0.80    0.90
  -2  -4   1    1.60    1.10
   2   4  -1    0.50    1.00
  -2   4   1    0.90    0.70
   2   4  -1    0.40    1.00
   2   4  -1    1.30    1.10
  -2   4   1    0.10    1.00
  -2   4   1    1.20    0.90
  -1  -4   1 9561.24  549.74
   1  -4  -1 9506.35  549.65
   1   4  -1 9527.55  550.04
  -1   4   1 9725.13  549.85
   0  -4   1   14.40    1.80
   0  -4  -1   18.10    2.20
   0  -4  -1   17.80    2.00
   0  -4   1   19.50    2.00
   0  -4   1   18.50    2.30
   0  -4   1   18.10    2.20
   0  -4  -1   17.90    2.10
   0  -4  -1   18.40    2.20
   0  -4  -1   16.60    2.10
   0   4  -1   16.50    2.20
   0   4   1   17.90    2.20
   0   4   1   16.70    2.10
   0   4  -1   17.40    2.30
   0   4   1   17.60    2.00
   0   4  -1   18.00    1.90
   0   4   1   16.80    2.20
   0   4  -1   16.60    2.10
   0   4   1   19.40    2.20
   0   4  -1   16.00    2.30
  -1  -4  -1 2166.58  124.39
  -1  -4  -1 2184.98  124.49
  -1  -4  -1 2084.49  124.39
  -1  -4  -1 2150.58  124.39
  -1  -4  -1 2145.19  124.39
   1  -4   1 2219.88  124.29
   1  -4   1 2172.48  124.29
   1  -4   1 2182.08  124.29
  -1   4  -1 2206.88  124.29
  -1   4  -1 2089.19  124.39
   1   4   1 2136.69  124.39
   1   4   1 2195.88  124.39
   1   4   1 2125.89  124.39
   1   4   1 2232.68  124.39
  -1   4  -1 2157.18  124.59
   1   4   1 2213.58  124.39
  -2  -4  -1  206.18   12.40
  -2  -4  -1  199.68   12.30
  -2  -4  -1  208.48   12.20
   2  -4   1  187.28   11.90
  -2  -4  -1  199.78   12.50
   2  -4   1  210.28   12.00
   2  -4   1  209.18   12.30
   2  -4   1  204.28   12.10
  -2  -4  -1  202.68   12.00
   2  -4   1  205.68   12.10
   2   4   1  196.98   12.40
  -2   4  -1  197.78   12.30
   2   4   1  219.68   12.30
  -2   4  -1  200.78   12.20
   2   4   1  186.88   12.20
  -2   4  -1  209.28   11.90
  -2   4  -1  202.98   12.30
   2   4   1  192.98   11.90
  -2   4  -1  206.28   12.10
  -3  -4  -1  859.51   50.49
  -3  -4  -1  867.91   49.99
  -3  -4  -1  969.60   50.19
   3  -4   1  836.02   50.19
  -3  -4  -1  857.11   50.29
   3  -4   1  882.21   49.99
  -3  -4  -1  911.61   50.49
   3  -4   1  873.71   50.29
   3  -4   1  881.41   50.09
  -3   4  -1  841.82   49.80
  -3   4  -1  875.91   50.19
  -3   4  -1  832.12   50.39
  -3   4  -1  867.61   50.29
  -3   4  -1  857.21   50.19
   3   4   1  906.61   50.19
   3   4   1  729.93   49.99
   3   4   1  892.51   50.29
   3   4   1  891.01   50.59
   4  -4   1    5.20    1.00
   4  -4   1    3.80    1.10
  -4  -4  -1    5.80    1.30
  -4  -4  -1    7.90    1.40
   4  -4   1    3.80    1.10
   4  -4   1    3.80    1.10
  -4  -4  -1    4.60    1.50
   4   4   1    4.10    1.70
   4   4   1    4.60    0.80
  -4   4  -1    3.50    1.30
   4   4   1    5.40    1.20
  -4   4  -1    4.80    1.40
  -4   4  -1    3.50    1.30
  -4   4  -1    4.80    1.20
  -5  -4  -1 3078.19  176.98
  -5  -4  -1 3049.40  176.48
  -5  -4  -1 3097.19  176.48
  -5  -4  -1 3009.30  176.68
   5  -4   1 3104.29  176.58
   5  -4   1 3102.59  176.28
  -5   4  -1 3133.79  176.58
   5   4   1 3197.38  176.48
   5   4   1 2906.91  176.18
   5   4   1 3130.69  176.98
  -5   4  -1 3044.70  176.78
  -6  -4  -1   17.60    2.60
  -6  -4  -1   19.50    2.80
   6  -4   1   10.90    1.80
  -6  -4  -1   15.00    2.30
   6  -4   1   12.60    2.00
  -6  -4  -1    9.40    1.80
  -6   4  -1    9.50    1.90
  -6   4  -1   10.70    2.30
   6   4   1   14.80    1.70
   6   4   1   13.80    3.30
  -6   4  -1   12.80    1.80
  -6   4  -1   12.70    2.00
  -7  -4  -1  586.84   35.10
  -7  -4  -1  575.34   34.50
  -7  -4  -1  599.34   34.90
  -7  -4  -1  590.84   35.10
   7  -4   1  595.24   35.00
   7   4   1  589.64   35.20
   7   4   1  613.54   34.30
  -7   4  -1  541.25   34.70
  -7   4  -1  532.25   35.20
  -7   4  -1  654.43   34.70
  -7   4  -1  588.24   35.20
  -8  -4  -1   11.60    3.10
  -8  -4  -1    5.40    2.10
   8  -4   1    5.40    2.00
  -8  -4  -1   11.20    2.20
  -8  -4  -1    8.60    1.90
   8   4   1    9.40    1.60
  -8   4  -1    5.10    2.30
  -8   4  -1    5.60    2.60
  -8   4  -1    5.30    2.20
   8   4   1    7.60    2.70
  -8   4  -1    6.20    1.50
  -9  -4  -1 1938.61  113.79
   9  -4   1 2014.50  114.69
  -9  -4  -1 1953.20  113.99
  -9  -4  -1 2206.48  114.79
  -9  -4  -1 1919.91  114.39
  -9   4  -1 1919.61  114.69
  -9   4  -1 1699.03  114.09
   9   4   1 2084.59  114.69
   9   4   1 2036.50  113.19
  -9   4  -1 1968.00  113.69
  -9   4  -1 1972.70  114.89
 -10  -4  -1   -2.60    1.90
 -10  -4  -1    0.70    2.20
 -10  -4  -1    0.10    1.60
 -10  -4  -1   -1.60    3.10
  10  -4   1    0.40    2.10
 -10   4  -1   -0.80    1.20
 -10   4  -1   -0.40    2.20
 -10   4  -1   -1.60    2.40
  10   4   1    1.10    3.00
 -10   4  -1    0.20    2.50
 -11  -4  -1  280.17   19.40
 -11  -4  -1  346.87   21.00
  11  -4   1  298.37   20.20
 -11  -4  -1  282.07   18.50
 -11  -4  -1  290.57   18.80
 -11   4  -1  280.07   20.50
  11   4   1  311.87   19.90
 -11   4  -1  271.27   19.90
 -11   4  -1  311.27   18.10
 -12  -4  -1   10.10    3.20
 -12  -4  -1    9.40    2.70
 -12  -4  -1   10.60    4.80
 -12  -4  -1    7.50    2.90
 -12   4  -1    7.80    3.30
 -12   4  -1    8.20    1.70
  12   4   1    8.90    3.90
 -12   4  -1    1.90    3.10
 -12   4  -1    3.30    4.40
 -13  -4  -1  230.18   15.30
 -13  -4  -1  204.18   15.10
  13  -4   1  229.68   17.90
 -13  -4  -1  222.78   16.30
 -13  -4  -1  266.77   18.00
 -13   4  -1  238.38   13.70
 -13   4  -1  208.48   16.10
 -13   4  -1  194.28   18.00
 -14  -4  -1    2.20    3.30
 -14  -4  -1    3.80    5.80
 -14  -4  -1    6.70    3.20
 -14  -4  -1    1.30    3.00
 -14   4  -1    0.00    4.00
  14   4   1    5.70    4.80
 -14   4  -1   -2.80    3.90
 -14   4  -1   -5.20    4.70
 -15  -4  -1  477.25   33.90
 -15  -4  -1  513.45   33.40
 -15  -4  -1  491.75   32.90
 -15  -4  -1  614.74   35.50
 -15   4  -1  523.65   35.90
 -15   4  -1  507.15   33.80
 -15   4  -1  540.65   34.80
  15   4   1  552.24   34.70
 -16  -4  -1    3.00    4.20
 -16  -4  -1   -0.20    3.70
 -16  -4  -1   10.30    4.50
 -16   4  -1  -13.70    6.00
 -16   4  -1   -2.30    4.90
 -16   4  -1    2.00    5.10
 -16  -5   1  168.68   14.50
 -16  -5   1  142.59   15.20
 -16   5   1  154.88   17.10
 -16   5   1  153.48   16.50
 -16   5   1  170.88   19.30
 -15  -5   1    1.80    8.10
 -15  -5   1   -2.20    3.70
 -15  -5   1   -1.20    4.10
 -15  -5   1    0.70    4.00
 -15   5   1   -0.60    5.10
 -15   5   1   -1.80    4.70
 -15   5   1    2.30    5.80
 -14  -5   1  697.43   44.60
 -14  -5   1  860.21   46.70
 -14  -5   1  693.43   44.30
 -14   5   1  778.82   45.90
 -14   5   1  613.74   50.19
 -14   5   1  767.92   42.60
 -14   5   1  717.93   46.60
  14   5  -1  684.13   45.50
 -13  -5   1    5.70    3.20
 -13  -5   1   -0.60    3.00
 -13  -5   1   -3.40    3.10
  13  -5  -1    8.90    4.30
 -13  -5   1   -2.90    5.10
 -13   5   1   -0.60    3.80
 -13   5   1    0.40    1.40
 -13   5   1   -0.80    4.30
  13   5  -1    1.60    2.30
 -13   5   1    3.10    4.10
  13   5  -1   -0.30    4.30
 -12  -5   1  287.87   19.90
 -12  -5   1  367.06   22.20
 -12  -5   1  296.87   19.90
 -12  -5   1  310.57   20.60
 -12   5   1  279.37   21.20
  12   5  -1  304.87   22.60
 -12   5   1  283.07   22.20
 -12   5   1  333.47   22.00
  12   5  -1  319.17   19.50
 -12   5   1  330.67   19.20
 -11  -5   1    8.60    4.60
 -11  -5   1    8.60    2.60
 -11  -5   1    5.20    2.70
  11  -5  -1    9.10    2.00
 -11  -5   1   11.20    2.90
  11  -5  -1    2.40    2.90
  11  -5  -1    9.20    2.00
 -11   5   1    3.70    3.90
  11   5  -1    9.70    2.90
  11   5  -1   14.00    4.00
 -11   5   1    8.60    3.40
 -11   5   1    9.20    2.00
 -11   5   1    3.80    3.60
 -10  -5   1 1169.68   71.49
 -10  -5   1 1189.78   71.29
 -10  -5   1 1399.26   72.79
 -10  -5   1 1131.79   71.09
  10  -5  -1 1156.48   70.69
  10  -5  -1 1226.88   70.69
  10  -5  -1 1259.97   72.09
  10   5  -1 1220.28   71.19
 -10   5   1 1301.47   70.89
 -10   5   1 1173.78   72.59
 -10   5   1 1219.18   72.29
  10   5  -1 1211.08   72.09
   9  -5  -1   39.50    4.20
   9  -5  -1   43.30    4.40
  -9  -5   1   45.00    4.80
  -9  -5   1   41.80    5.40
  -9  -5   1   56.39    7.10
  -9  -5   1   41.10    5.00
   9  -5  -1   47.00    5.80
  -9   5   1   30.90    4.90
   9   5  -1   42.60    5.30
  -9   5   1   39.40    4.50
  -9   5   1   31.90    4.60
   9   5  -1   42.30    4.90
  -9   5   1   43.70    6.80
   8  -5  -1 1469.35   90.29
  -8  -5   1 1553.54   90.79
  -8  -5   1 1659.73   91.39
  -8  -5   1 1531.65   90.59
   8  -5  -1 1647.24   90.99
  -8  -5   1 1471.85   90.39
   8  -5  -1 1810.22   90.49
  -8   5   1 1638.14   90.49
  -8   5   1 1433.06   91.29
   8   5  -1 1596.24   90.69
  -8   5   1 1428.26   91.09
  -8   5   1 1510.55   91.29
   8   5  -1 1573.44   91.19
   7  -5  -1   44.60    4.30
  -7  -5   1   44.80    5.10
  -7  -5   1   50.89    5.80
   7  -5  -1   49.30    4.80
  -7  -5   1   47.90    4.60
  -7  -5   1   47.20    4.80
   7  -5  -1   44.60    5.00
  -7   5   1   55.79    5.80
  -7   5   1   36.60    5.80
   7   5  -1   49.70    4.90
   7   5  -1   45.50    5.50
  -7   5   1   43.30    5.30
  -7   5   1   50.99    4.60
   7   5  -1   47.80    3.60
  -6  -5   1  206.68   13.20
   6  -5  -1  212.88   13.20
  -6  -5   1  218.38   13.90
  -6  -5   1  215.48   13.40
   6  -5  -1  224.38   13.30
  -6  -5   1  209.08   13.50
   6   5  -1  182.78   13.50
  -6   5   1  220.78   13.40
   6   5  -1  213.68   13.90
  -6   5   1  205.58   13.70
   6   5  -1  215.58   12.80
   6   5  -1  212.68   13.50
  -6   5   1  204.68   13.70
   5  -5  -1    7.50    1.60
  -5  -5   1    2.90    1.20
  -5  -5   1    3.60    1.40
   5  -5  -1    5.30    1.40
  -5  -5   1    4.10    2.00
  -5  -5   1    0.50    1.40
  -5   5   1    4.80    1.60
   5   5  -1    1.60    1.90
   5   5  -1    1.70    1.80
  -5   5   1    2.70    1.80
  -5   5   1    3.10    1.70
   5   5  -1    3.30    1.60
  -5   5   1    5.50    1.40
  -4  -5   1 3138.79  184.68
   4  -5  -1 3394.26  184.78
  -4  -5   1 3237.68  184.78
  -4  -5   1 3261.47  184.78
   4  -5  -1 3221.18  184.58
   4  -5  -1 3250.77  184.48
   4  -5  -1 3252.07  184.68
  -4   5   1 3147.29  184.88
   4   5  -1 3367.26  184.98
  -4   5   1 3070.69  184.88
   4   5  -1 3001.50  184.78
  -4   5   1 3212.58  184.88
  -4   5   1 3154.58  184.78
   4   5  -1 3349.47  184.88
   3  -5  -1   48.50    4.20
   3  -5  -1   59.29    4.20
  -3  -5   1   52.19    4.40
   3  -5  -1   48.10    3.60
  -3  -5   1   48.70    5.00
  -3  -5   1   47.40    4.10
   3  -5  -1   52.39    4.20
   3  -5  -1   52.29    4.20
  -3  -5   1   48.10    4.20
   3   5  -1   49.50    4.50
  -3   5   1   49.20    4.40
  -3   5   1   47.00    4.50
  -3   5   1   52.99    4.50
   3   5  -1   53.59    4.40
   3   5  -1   54.79    4.40
  -3   5   1   56.49    4.40
   2  -5  -1 3286.57  190.28
  -2  -5   1 3468.05  190.48
  -2  -5   1 3347.27  190.28
   2  -5  -1 3414.36  190.18
   2  -5  -1 3289.77  190.08
  -2  -5   1 3257.47  190.18
   2  -5  -1 3226.78  189.88
   2  -5  -1 3343.57  190.08
  -2  -5   1 3530.05  190.38
   2   5  -1 3211.38  190.28
  -2   5   1 3283.97  190.28
  -2   5   1 3215.18  190.28
   2   5  -1 3355.96  190.28
  -2   5   1 3332.97  190.38
   2   5  -1 3194.48  190.18
  -1  -5   1   26.70    2.70
   1  -5  -1   30.20    3.10
   1  -5  -1   27.80    2.90
   1  -5  -1   26.80    2.90
  -1  -5   1   24.80    3.10
   1  -5  -1   22.10    2.50
  -1  -5   1   28.40    2.60
  -1  -5   1   31.70    3.20
  -1  -5   1   26.00    3.10
   1   5  -1   27.90    3.20
  -1   5   1   30.80    3.00
  -1   5   1   27.80    3.00
   1   5  -1   27.40    3.00
  -1   5   1   27.50    2.90
  -1   5   1   29.10    2.60
   1   5  -1   27.60    3.10
   1   5  -1   24.60    2.80
  -1   5   1   29.80    3.20
   1   5  -1   27.50    3.00
   0  -5   1 1035.50   58.09
   0  -5  -1  991.20   58.09
   0  -5  -1  963.40   57.99
   0  -5   1 1006.30   58.09
   0  -5   1  993.40   57.99
   0  -5  -1 1059.59   57.99
   0  -5  -1  996.90   58.09
   0  -5   1  971.10   57.79
   0  -5  -1  978.50   57.89
   0   5   1  983.70   58.09
   0   5  -1  974.70   58.19
   0   5   1 1024.90   58.09
   0   5   1  990.40   57.99
   0   5  -1  995.00   58.09
   0   5   1  975.00   58.09
   0   5   1 1028.10   58.09
   0   5  -1 1077.99   58.09
   0   5  -1 1025.70   57.89
   0   5  -1  974.40   58.09
  -1  -5  -1  128.59    8.30
  -1  -5  -1  132.19    8.50
   1  -5   1  135.49    8.10
   1  -5   1  121.29    7.80
   1  -5   1  134.49    8.30
   1  -5   1  124.59    8.20
  -1  -5  -1  117.99    8.20
  -1  -5  -1  135.09    8.40
   1   5   1  129.89    8.30
  -1   5  -1  130.99    8.60
  -1   5  -1  135.99    8.00
  -1   5  -1  119.99    8.30
  -1   5  -1  117.89    8.30
  -1   5  -1  132.79    8.30
   1   5   1  128.09    8.30
   1   5   1  117.89    8.30
   1   5   1  133.29    8.30
   1   5   1  125.39    8.30
  -2  -5  -1 4829.02  276.57
  -3  -5  -1  121.09    8.60
  -3  -5  -1  116.39    8.40
  -3  -5  -1  120.89    8.10
   3  -5   1  146.49    8.30
   3  -5   1  155.28    8.30
  -3  -5  -1  121.09    8.90
  -3  -5  -1  117.39    8.70
   3   5   1  125.79    8.70
   3   5   1  111.49    8.00
  -3   5  -1  140.89    8.30
  -3   5  -1  138.39    7.80
  -3   5  -1  145.89    8.80
   3   5   1  122.19    8.30
  -3   5  -1  145.39    8.40
   3   5   1  124.69    8.40
  -4  -5  -1  802.52   48.60
   4  -5   1  833.22   48.40
   4  -5   1  846.52   48.60
  -4  -5  -1  830.02   48.90
   4  -5   1  851.01   48.30
  -4  -5  -1  836.92   48.90
   4  -5   1  825.52   48.60
  -4  -5  -1  840.92   48.40
   4   5   1  824.62   48.50
  -4   5  -1  844.92   48.70
  -4   5  -1  811.62   48.80
  -4   5  -1  790.62   48.60
   4   5   1  849.81   49.00
   4   5   1  880.31   48.70
  -4   5  -1  877.11   48.60
  -5  -5  -1    8.90    2.00
  -5  -5  -1    7.00    1.60
   5  -5   1    5.40    1.30
  -5  -5  -1    6.60    1.70
   5  -5   1    7.20    1.40
   5  -5   1    6.70    1.30
   5  -5   1    5.50    1.50
   5   5   1    5.30    1.00
  -5   5  -1    6.70    1.60
  -5   5  -1    6.50    1.60
  -5   5  -1    5.10    1.40
   5   5   1    7.10    2.00
  -5   5  -1    5.80    1.50
   5   5   1    8.40    1.70
  -6  -5  -1 1483.45   84.79
  -6  -5  -1 1426.86   84.99
   6  -5   1 1427.16   84.29
   6  -5   1 1563.64   84.39
  -6  -5  -1 1449.95   84.69
  -6  -5  -1 1425.56   85.19
   6  -5   1 1486.85   84.79
   6   5   1 1372.06   84.29
  -6   5  -1 1424.36   85.09
   6   5   1 1517.35   84.69
  -6   5  -1 1411.56   84.79
  -6   5  -1 1560.44   84.99
   6   5   1 1517.45   85.39
   7  -5   1   17.90    2.00
  -7  -5  -1   13.10    2.50
  -7  -5  -1   14.00    2.60
  -7  -5  -1   19.90    3.10
  -7  -5  -1   16.70    2.40
   7  -5   1   15.90    2.40
  -7   5  -1   14.00    2.70
   7   5   1   20.50    3.00
   7   5   1   17.80    2.10
   7   5   1   18.20    3.80
  -7   5  -1   18.50    3.00
  -7   5  -1   21.90    2.80
  -7   5  -1   12.30    2.00
  -8  -5  -1 3111.59  178.78
  -8  -5  -1 2984.10  178.38
  -8  -5  -1 3046.80  178.88
  -8  -5  -1 3010.00  178.58
   8  -5   1 3141.89  178.78
  -8   5  -1 3032.10  179.18
  -8   5  -1 2974.50  178.68
   8   5   1 3300.77  179.28
  -8   5  -1 2874.01  179.08
  -8   5  -1 3439.66  178.58
   8   5   1 3233.38  178.18
  -9  -5  -1   10.30    2.20
  -9  -5  -1    9.30    2.40
  -9  -5  -1    7.50    2.40
  -9  -5  -1   14.20    3.60
   9  -5   1    7.00    2.20
   9   5   1   14.00    3.30
  -9   5  -1    5.40    2.50
   9   5   1   12.70    2.00
  -9   5  -1    6.50    2.60
  -9   5  -1    9.00    2.80
  -9   5  -1    9.20    1.90
 -10  -5  -1  380.76   25.50
 -10  -5  -1  406.06   24.80
 -10  -5  -1  453.05   26.30
  10  -5   1  419.76   25.90
 -10  -5  -1  406.96   25.20
 -10   5  -1  367.46   25.40
 -10   5  -1  448.76   24.90
 -10   5  -1  389.36   26.30
  10   5   1  434.76   26.20
 -10   5  -1  387.36   26.00
 -11  -5  -1  149.79   10.70
 -11  -5  -1  153.28   11.40
 -11  -5  -1  160.48   14.20
 -11  -5  -1  153.48   12.00
  11  -5   1  158.18   12.40
 -11   5  -1  124.49   11.60
 -11   5  -1  148.39   13.40
 -11   5  -1  173.38   10.50
 -11   5  -1  156.18   12.80
  11   5   1  170.48   12.90
 -12  -5  -1  973.30   58.79
 -12  -5  -1 1167.68   60.49
 -12  -5  -1  992.60   59.39
 -12  -5  -1  921.01   58.49
 -12   5  -1 1032.90   60.09
 -12   5  -1 1091.69   58.19
 -12   5  -1  856.11   59.29
 -12   5  -1  954.70   60.59
 -13  -5  -1    6.40    3.30
 -13  -5  -1    7.50    2.80
 -13  -5  -1    7.10    3.30
 -13  -5  -1    3.20    5.20
  13  -5   1   12.70    4.40
  13   5   1    0.10    4.20
 -13   5  -1    4.80    4.90
 -13   5  -1    3.50    3.60
 -13   5  -1    5.50    1.60
 -13   5  -1   -0.60    6.60
 -14  -5  -1  649.64   40.50
 -14  -5  -1  657.93   41.30
  14   5   1  726.53   42.70
 -14   5  -1  740.23   39.20
 -14   5  -1  650.93   43.30
 -14   5  -1  700.83   42.40
 -14   5  -1  567.54   41.40
 -15  -5  -1    2.80    3.80
 -15  -5  -1    2.50    3.80
 -15  -5  -1    5.20    3.50
 -15   5  -1   -8.50    5.60
 -15   5  -1   -3.20    4.50
 -16  -5  -1  245.48   16.50
 -16  -5  -1  229.28   16.90
 -16  -5  -1  225.38   18.10
 -16   5  -1  236.08   19.80
 -16   5  -1  183.58   22.00
 -16   5  -1  183.48   18.20
 -15  -6   1  224.78   16.90
 -15  -6   1  231.78   17.60
 -15  -6   1  232.98   16.70
 -15   6   1  192.78   20.70
 -15   6   1  247.28   19.50
 -15   6   1  198.88   18.80
 -14  -6   1    3.60    3.90
 -14  -6   1   -1.70    3.50
 -14  -6   1    7.80    6.30
 -14  -6   1    1.90    3.10
 -14   6   1    0.30    5.70
 -14   6   1    2.30    1.70
 -14   6   1    0.10    4.70
 -14   6   1    2.60    5.40
 -13  -6   1  477.05   28.50
 -13  -6   1  388.16   26.20
 -13   6   1  414.46   24.80
  13   6  -1  384.96   27.70
 -13   6   1  375.06   28.50
 -13   6   1  434.16   27.80
  13   6  -1  391.96   24.90
 -12  -6   1    3.50    2.80
 -12  -6   1    3.00    4.70
 -12  -6   1    1.30    3.20
 -12  -6   1    2.30    2.70
  12  -6  -1    0.50    2.90
 -12   6   1   -0.70    1.70
 -12   6   1   -1.80    4.50
  12   6  -1   -4.90    3.70
 -12   6   1   -3.80    3.60
 -12   6   1    0.70    4.30
  12   6  -1   -3.00    2.60
 -11  -6   1 1265.47   76.79
  11  -6  -1 1288.87   75.99
 -11  -6   1 1275.47   76.69
 -11  -6   1 1291.77   77.09
  11  -6  -1 1298.37   75.89
 -11  -6   1 1491.95   78.49
 -11   6   1 1298.77   78.59
  11   6  -1 1259.37   79.59
 -11   6   1 1379.86   78.19
 -11   6   1 1133.69   77.79
 -11   6   1 1443.06   76.59
  11   6  -1 1345.07   76.79
  10  -6  -1    0.40    1.80
  10  -6  -1    0.60    1.90
 -10  -6   1    3.60    2.20
 -10  -6   1    4.20    3.80
 -10  -6   1    0.30    2.70
  10  -6  -1    2.00    2.30
 -10  -6   1    1.00    2.30
  10   6  -1    2.20    3.10
 -10   6   1    1.10    1.70
 -10   6   1   -3.90    3.00
  10   6  -1    4.90    2.50
 -10   6   1    0.10    3.40
 -10   6   1    1.10    2.80
  -9  -6   1  139.69    9.90
   9  -6  -1  148.29   10.50
   9  -6  -1  153.08    9.60
  -9  -6   1  134.49   10.40
  -9  -6   1  130.69   10.00
  -9  -6   1  149.88   11.40
   9  -6  -1  130.69    9.40
   9   6  -1  131.49   11.10
  -9   6   1  159.78    9.90
  -9   6   1  121.49   11.50
  -9   6   1  123.99   10.90
   9   6  -1  147.99   10.20
  -9   6   1  133.39   11.50
  -8  -6   1    3.00    1.90
  -8  -6   1    2.60    2.10
  -8  -6   1    2.00    2.90
   8  -6  -1    1.10    1.70
   8  -6  -1    1.90    1.80
  -8  -6   1    0.30    2.10
   8  -6  -1    2.20    1.80
   8   6  -1    0.30    0.90
  -8   6   1   -1.50    2.40
  -8   6   1   -0.20    2.40
   8   6  -1    2.00    2.60
  -8   6   1   -0.30    1.40
   8   6  -1    0.00    2.00
  -8   6   1    1.20    2.20
   7  -6  -1 2234.78  118.39
   7  -6  -1 1942.61  118.19
  -7  -6   1 2103.19  118.79
  -7  -6   1 1956.60  118.19
  -7  -6   1 1984.30  118.49
   7  -6  -1 2274.67  118.59
  -7  -6   1 2020.20  118.39
  -7   6   1 1995.70  118.89
   7   6  -1 2116.39  118.59
  -7   6   1 2044.60  118.29
   7   6  -1 2064.39  118.99
   7   6  -1 1967.10  117.79
  -7   6   1 1947.41  118.79
  -6  -6   1    1.50    2.10
  -6  -6   1    0.70    1.40
  -6  -6   1    0.40    1.40
   6  -6  -1   -0.30    1.40
   6  -6  -1    0.80    1.40
   6  -6  -1    1.20    1.30
  -6  -6   1    1.20    1.90
  -6   6   1    0.20    1.70
  -6   6   1    0.70    1.70
   6   6  -1   -0.30    1.80
   6   6  -1   -0.70    2.10
   6   6  -1    0.70    1.00
   6   6  -1    0.70    1.70
  -6   6   1   -0.90    1.90
  -6   6   1   -1.20    1.30
   5  -6  -1 2225.78  134.09
   5  -6  -1 2445.76  135.19
   5  -6  -1 2429.76  134.89
   5  -6  -1 2475.85  134.79
  -5  -6   1 2294.87  135.09
   5  -6  -1 2304.07  134.99
  -5  -6   1 2456.35  135.19
  -5  -6   1 2242.58  134.99
  -5  -6   1 2301.47  134.89
  -5   6   1 2342.27  135.29
   5   6  -1 2099.49  134.99
  -5   6   1 2216.38  135.29
   5   6  -1 2437.86  135.19
  -5   6   1 2282.67  135.19
  -5   6   1 2554.44  135.19
   5   6  -1 2356.56  134.79
   5   6  -1 2385.76  135.39
   4  -6  -1    6.00    1.50
  -4  -6   1    5.10    1.80
  -4  -6   1   11.00    2.20
  -4  -6   1    6.80    1.80
   4  -6  -1    5.10    1.10
  -4  -6   1    7.50    1.60
  -4  -6   1    4.90    1.50
   4  -6  -1    5.90    1.40
   4  -6  -1    6.60    1.70
   4  -6  -1    7.20    1.50
  -4   6   1    6.50    1.90
   4   6  -1    6.80    1.90
  -4   6   1    7.30    1.80
  -4   6   1    5.50    1.50
   4   6  -1    7.60    1.90
  -4   6   1    6.40    1.80
   4   6  -1    8.00    2.20
   3  -6  -1 1054.79   62.79
  -3  -6   1 1118.39   62.89
   3  -6  -1 1078.99   62.59
  -3  -6   1 1101.49   63.09
   3  -6  -1 1074.89   62.59
  -3  -6   1 1053.79   62.69
   3  -6  -1 1123.99   62.69
   3  -6  -1 1039.10   62.29
  -3  -6   1 1046.40   62.69
  -3  -6   1 1070.19   63.09
   3   6  -1 1023.30   62.69
  -3   6   1 1060.29   62.99
  -3   6   1 1152.78   62.99
   3   6  -1 1091.39   62.99
   3   6  -1 1135.99   62.99
  -3   6   1 1080.99   62.89
  -2  -6   1    6.10    1.50
  -2  -6   1    6.20    1.80
  -2  -6   1    8.30    2.00
   2  -6  -1    9.60    1.40
   2  -6  -1    7.90    1.60
  -2  -6   1    7.70    1.90
  -2  -6   1    6.20    1.40
   2  -6  -1   10.90    1.90
  -2   6   1   10.20    1.70
  -2   6   1   11.60    1.50
   2   6  -1   11.40    2.00
  -2   6   1    5.80    1.30
   2   6  -1   11.20    2.00
  -2   6   1   10.40    1.90
   2   6  -1   11.70    2.10
   1  -6  -1 5214.48  293.27
   1  -6  -1 4819.72  293.17
  -1  -6   1 5337.87  293.37
   1   6  -1 4934.11  293.27
  -1   6   1 5316.27  293.37
   1   6  -1 5066.09  293.27
  -1   6   1 5155.58  293.17
  -1   6   1 5075.99  293.37
  -1   6   1 5142.79  293.27
   0  -6   1  313.07   18.70
   0  -6  -1  314.17   18.80
   0  -6   1  296.07   18.40
   0  -6  -1  310.37   18.60
   0  -6  -1  307.17   18.70
   0  -6   1  307.47   18.80
   0  -6  -1  323.07   18.90
   0   6   1  322.07   18.80
   0   6  -1  278.97   18.80
   0   6   1  330.77   18.90
   0   6   1  313.07   18.60
   0   6   1  299.07   18.90
   0   6  -1  320.17   18.60
   0   6  -1  314.67   18.90
   0   6  -1  307.27   18.80
   0   6  -1  309.27   18.90
   0   6   1  301.57   18.80
  -1  -6  -1 1539.15   89.79
   1  -6   1 1494.25   89.69
  -1  -6  -1 1480.35   89.79
  -1  -6  -1 1585.54   89.99
   1  -6   1 1486.25   89.49
  -1  -6  -1 1642.64   89.89
   1  -6   1 1648.44   89.89
   1  -6   1 1573.34   89.79
   1   6   1 1511.15   89.59
  -1   6  -1 1597.14   89.59
   1   6   1 1502.95   89.89
  -1   6  -1 1509.05   89.89
   1   6   1 1548.35   89.89
  -1   6  -1 1536.75   89.99
   1   6   1 1632.74   89.89
   1   6   1 1625.04   89.89
   1   6   1 1517.75   89.89
  -1   6  -1 1534.35   90.09
  -1   6  -1 1611.44   89.89
   2  -6   1   41.40    3.20
  -2  -6  -1   43.70    4.10
   2  -6   1   50.59    3.60
  -2  -6  -1   43.80    4.50
  -2  -6  -1   42.00    4.00
  -2  -6  -1   41.90    4.40
   2  -6   1   43.30    3.90
   2  -6   1   40.80    4.00
   2  -6   1   44.10    3.70
  -2   6  -1   40.70    4.20
   2   6   1   41.70    4.00
   2   6   1   41.50    4.00
  -2   6  -1   48.90    3.40
   2   6   1   41.30    4.20
  -2   6  -1   39.50    4.30
   2   6   1   41.70    3.50
  -2   6  -1   40.70    3.90
   3  -6   1  519.95   29.20
  -3  -6  -1  495.85   29.80
  -3  -6  -1  487.55   29.60
   3  -6   1  490.35   29.30
   3  -6   1  516.75   29.50
  -3  -6  -1  470.75   29.50
  -3  -6  -1  491.95   29.10
  -3  -6  -1  478.55   29.70
   3  -6   1  516.45   29.30
  -3   6  -1  488.65   29.40
  -3   6  -1  504.05   29.70
   3   6   1  497.75   29.80
   3   6   1  515.35   29.50
  -3   6  -1  510.75   29.70
   3   6   1  477.55   29.10
  -3   6  -1  495.75   28.90
   3   6   1  510.65   29.50
  -4  -6  -1   22.40    3.20
   4  -6   1   29.30    3.10
   4  -6   1   22.90    3.30
   4  -6   1   21.60    2.70
  -4  -6  -1   24.20    2.80
  -4  -6  -1   19.80    2.90
   4  -6   1   23.10    2.70
  -4  -6  -1   18.90    2.80
  -4  -6  -1   17.60    2.70
  -4   6  -1   28.90    3.10
  -4   6  -1   22.90    1.90
   4   6   1   22.20    2.90
   4   6   1   26.70    3.30
   4   6   1   27.30    3.20
  -4   6  -1   26.00    3.10
  -4   6  -1   21.30    3.40
   4   6   1   19.10    2.80
  -4   6  -1   19.80    2.70
  -5  -6  -1 2356.36  140.59
   5  -6   1 2412.46  140.29
   5  -6   1 2399.36  140.09
  -5  -6  -1 2418.86  140.09
  -5  -6  -1 2565.54  140.79
   5  -6   1 2502.15  140.29
   5  -6   1 2527.25  139.99
  -5  -6  -1 2336.67  140.39
  -5   6  -1 2290.37  140.39
   5   6   1 2326.17  140.09
   5   6   1 2524.65  140.89
  -5   6  -1 2360.46  140.59
  -5   6  -1 2732.73  140.79
  -5   6  -1 2388.16  140.49
  -5   6  -1 2439.36  140.39
   5   6   1 2465.75  140.39
  -6  -6  -1    4.80    1.90
   6  -6   1    4.00    1.30
   6  -6   1    3.50    1.40
   6  -6   1    3.20    1.50
  -6  -6  -1    5.00    2.00
  -6  -6  -1    4.20    2.10
  -6  -6  -1    5.90    1.80
   6  -6   1    1.00    1.50
   6   6   1    5.40    1.70
  -6   6  -1    6.10    2.20
   6   6   1    4.10    1.10
  -6   6  -1    4.00    1.60
  -6   6  -1    4.50    1.80
  -6   6  -1    3.30    1.60
   7  -6   1  920.41   53.79
   7  -6   1  959.30   54.59
  -7  -6  -1  939.81   54.39
  -7  -6  -1  920.11   54.99
  -7  -6  -1  924.01   54.69
   7  -6   1  989.90   53.89
  -7  -6  -1  904.31   54.39
   7   6   1  975.40   54.39
  -7   6  -1  938.81   54.59
   7   6   1  968.80   55.29
  -7   6  -1  894.11   54.99
  -7   6  -1  925.01   54.69
   7   6   1  860.81   53.89
  -8  -6  -1   98.49    7.60
  -8  -6  -1   91.29    7.10
  -8  -6  -1   93.09    8.00
  -8  -6  -1   94.89    7.70
   8  -6   1   96.79    7.50
   8   6   1   90.99    8.50
   8   6   1   99.39    6.90
  -8   6  -1   69.69    8.00
  -8   6  -1   85.39    7.50
  -8   6  -1  108.39    7.50
  -8   6  -1   79.69    8.30
   8   6   1   89.79    5.90
  -9  -6  -1  861.81   50.89
   9  -6   1  859.01   51.09
  -9  -6  -1  850.71   51.19
  -9  -6  -1  851.51   50.49
  -9  -6  -1  903.11   51.09
  -9   6  -1  923.91   50.69
  -9   6  -1  820.32   50.99
  -9   6  -1  841.32   51.69
   9   6   1  887.51   50.19
   9   6   1  904.31   51.69
  -9   6  -1  768.52   51.39
 -10  -6  -1   13.00    2.60
 -10  -6  -1   14.70    4.00
  10  -6   1   13.10    2.90
 -10  -6  -1    4.60    2.70
 -10  -6  -1   14.90    3.20
 -10   6  -1    8.50    3.10
 -10   6  -1    9.90    2.10
  10   6   1   13.90    2.20
  10   6   1   13.80    4.30
 -10   6  -1    9.90    3.60
 -10   6  -1   10.70    3.50
 -11  -6  -1 1326.97   78.09
 -11  -6  -1 1242.58   79.39
  11  -6   1 1373.16   79.19
 -11  -6  -1 1388.66   78.49
 -11  -6  -1 1440.56   79.19
 -11   6  -1 1438.36   77.99
 -11   6  -1 1278.37   79.89
 -11   6  -1 1208.38   78.79
 -11   6  -1 1365.36   79.39
 -12  -6  -1   12.20    3.00
 -12  -6  -1   10.60    3.50
 -12  -6  -1   22.00    5.10
 -12  -6  -1   10.20    3.60
  12   6   1    3.50    3.80
 -12   6  -1    3.90    3.80
 -12   6  -1   14.10    5.30
 -12   6  -1    9.10    3.90
 -12   6  -1    9.40    2.10
  13  -6   1  299.27   22.70
 -13  -6  -1  315.47   21.50
 -13  -6  -1  376.56   22.40
 -13  -6  -1  302.07   20.40
 -13   6  -1  271.87   21.60
 -13   6  -1  320.27   23.80
  13   6   1  330.77   23.00
 -13   6  -1  353.56   19.70
 -13   6  -1  281.47   23.90
 -14  -6  -1   77.29    8.70
 -14  -6  -1   73.09    8.50
 -14  -6  -1   69.49    9.70
 -14  -6  -1   91.59   11.70
 -14   6  -1   62.59    8.00
 -14   6  -1   60.19    9.20
 -14   6  -1   56.99    7.70
 -15  -6  -1  657.13   40.10
 -15  -6  -1  679.93   41.00
 -15  -6  -1  676.23   40.10
 -15   6  -1  723.63   42.30
 -15   6  -1  578.14   41.50
 -15   6  -1  610.24   43.50
 -15  -7   1   62.69    9.30
 -15  -7   1   43.80    6.20
 -15  -7   1   48.60    6.50
 -15   7   1   35.90    8.40
 -15   7   1   49.60    9.00
 -15   7   1   37.60    7.10
 -14  -7   1  836.42   46.30
 -14  -7   1  718.53   43.90
 -14  -7   1  666.23   43.70
 -14  -7   1  737.03   44.30
 -14   7   1  623.44   45.70
 -14   7   1  766.82   45.90
 -14   7   1  702.73   47.00
 -13  -7   1    5.50    5.80
 -13  -7   1    3.20    3.60
 -13  -7   1    8.40    3.10
 -13  -7   1    1.10    3.20
 -13   7   1    1.40    2.00
 -13   7   1    3.50    4.90
  13   7  -1    1.30    3.10
 -13   7   1   -0.50    4.40
 -13   7   1    1.30    5.20
 -12  -7   1  883.11   48.50
 -12  -7   1  774.42   46.90
 -12  -7   1  685.33   48.60
  12  -7  -1  780.02   47.40
 -12  -7   1  752.22   46.50
  12   7  -1  818.52   48.40
 -12   7   1  751.22   48.90
 -12   7   1  834.42   46.20
 -12   7   1  690.03   48.00
  12   7  -1  781.22   46.30
 -12   7   1  804.62   48.50
 -11  -7   1    1.60    2.90
  11  -7  -1   -1.90    1.80
  11  -7  -1    1.70    1.90
 -11  -7   1    0.30    2.60
 -11  -7   1   -2.60    3.90
 -11   7   1   -0.70    3.60
 -11   7   1    0.20    1.70
  11   7  -1    0.50    2.80
 -11   7   1    1.60    4.90
  11   7  -1   -1.20    4.70
 -11   7   1   -8.20    3.70
 -10  -7   1  611.34   39.00
  10  -7  -1  617.74   38.20
  10  -7  -1  678.53   38.10
  10  -7  -1  678.33   39.30
 -10  -7   1  644.24   38.90
 -10  -7   1  581.84   38.40
 -10  -7   1  715.03   40.00
  10   7  -1  702.33   39.10
 -10   7   1  621.84   40.00
 -10   7   1  701.43   38.70
 -10   7   1  615.74   40.20
 -10   7   1  596.24   40.30
  10   7  -1  642.74   40.90
   9  -7  -1   99.59    7.70
  -9  -7   1  103.79    8.10
   9  -7  -1  118.19    8.60
   9  -7  -1  119.99    7.80
  -9  -7   1  106.19    8.80
  -9  -7   1   88.49    8.30
  -9  -7   1  106.69    9.50
   9   7  -1   95.69    6.60
  -9   7   1   97.49    9.30
  -9   7   1   77.29    9.90
   9   7  -1   92.09    9.70
  -9   7   1   97.99    9.90
   9   7  -1  102.29    8.50
  -9   7   1  106.59    8.10
   8  -7  -1 1883.61   99.89
   8  -7  -1 1906.51  100.19
   8  -7  -1 1642.34   99.79
  -8  -7   1 1672.53   99.89
  -8  -7   1 1668.43  100.19
  -8  -7   1 1646.44   99.99
  -8  -7   1 1837.52  100.59
  -8   7   1 1643.14  100.79
   8   7  -1 1585.84   99.19
   8   7  -1 1797.72  100.89
  -8   7   1 1654.23  100.59
   8   7  -1 1765.32  100.29
   7  -7  -1   93.79    6.90
  -7  -7   1   93.29    7.70
   7  -7  -1   86.39    6.80
  -7  -7   1   87.19    7.00
  -7  -7   1   87.79    7.50
  -7  -7   1   82.59    7.20
  -7   7   1   87.19    8.10
  -7   7   1  100.29    7.40
   7   7  -1   90.89    6.40
  -7   7   1   86.89    7.80
   7   7  -1   99.49    7.50
   7   7  -1   92.39    8.20
  -7   7   1   71.09    8.00
   7   7  -1   69.09    7.10
  -6  -7   1  777.42   45.90
   6  -7  -1  774.32   45.60
   6  -7  -1  844.12   45.90
   6  -7  -1  790.12   45.60
   6  -7  -1  798.22   45.40
  -6  -7   1  761.02   45.70
  -6  -7   1  764.52   45.60
  -6  -7   1  763.22   45.80
   6   7  -1  789.02   46.30
  -6   7   1  767.12   46.10
  -6   7   1  763.02   46.10
  -6   7   1  810.52   45.90
  -6   7   1  708.23   46.20
   6   7  -1  775.82   45.40
   6   7  -1  836.92   46.00
   6   7  -1  692.53   45.80
   5  -7  -1    4.30    1.70
  -5  -7   1    3.40    1.90
  -5  -7   1    2.70    2.20
  -5  -7   1    3.80    1.60
   5  -7  -1    3.70    1.00
  -5  -7   1    4.30    1.80
  -5  -7   1    4.20    2.20
   5  -7  -1    4.90    1.80
   5  -7  -1    4.80    1.60
   5  -7  -1    4.50    1.60
   5   7  -1    3.00    1.30
  -5   7   1    3.50    1.80
   5   7  -1    3.10    2.00
  -5   7   1    4.00    2.20
  -5   7   1    3.40    1.50
   5   7  -1    4.30    2.00
  -5   7   1    6.20    1.90
  -4  -7   1 3057.59  181.18
   4  -7  -1 3116.49  180.98
   4  -7  -1 3053.69  181.28
   4  -7  -1 3206.28  181.08
   4  -7  -1 3188.08  181.08
   4  -7  -1 3062.79  180.58
  -4  -7   1 3233.78  181.38
  -4  -7   1 3230.98  181.68
  -4  -7   1 2995.00  181.18
  -4  -7   1 3261.47  181.68
   4   7  -1 3189.18  181.58
  -4   7   1 3378.56  181.48
  -4   7   1 3153.28  181.58
   4   7  -1 2952.90  181.18
   4   7  -1 3288.27  181.48
   4   7  -1 3183.28  181.18
  -4   7   1 3056.99  181.38
   3  -7  -1    1.20    1.50
  -3  -7   1    1.10    1.30
  -3  -7   1    0.70    1.80
  -3  -7   1   -0.80    1.60
   3  -7  -1   -0.90    1.10
   3  -7  -1    2.20    1.50
  -3  -7   1    0.80    1.70
   3  -7  -1    2.60    1.30
   3  -7  -1    1.60    1.00
  -3  -7   1    1.10    1.50
   3   7  -1    2.90    1.90
   3   7  -1    1.20    1.60
  -3   7   1    0.40    1.90
  -3   7   1   -0.40    1.20
   3   7  -1   -0.90    1.80
  -3   7   1    1.20    1.40
  -2  -7   1 3239.48  181.78
  -2  -7   1 3184.48  181.58
  -2  -7   1 2977.50  181.28
  -2  -7   1 3250.37  181.68
   2  -7  -1 3046.10  181.48
   2  -7  -1 3255.47  181.48
   2  -7  -1 3202.38  181.38
  -2  -7   1 2995.50  181.38
   2  -7  -1 3094.39  181.08
   2  -7  -1 3200.08  181.28
  -2   7   1 3305.27  181.68
  -2   7   1 3083.39  181.08
   2   7  -1 3276.37  181.68
   2   7  -1 3117.79  181.48
  -2   7   1 3114.29  181.58
  -2   7   1 3084.19  181.68
   2   7  -1 3233.98  181.58
  -2   7   1 3193.08  181.48
   1  -7  -1   64.09    5.00
   1  -7  -1   69.49    5.40
  -1  -7   1   61.79    4.90
   1  -7  -1   58.19    5.30
   1  -7  -1   69.89    5.50
  -1  -7   1   67.09    5.30
  -1  -7   1   57.99    5.60
  -1  -7   1   64.69    5.70
   1   7  -1   62.29    5.60
   1   7  -1   58.39    5.60
  -1   7   1   67.59    5.40
  -1   7   1   74.79    5.60
  -1   7   1   61.19    5.50
   1   7  -1   64.69    5.40
   1   7  -1   68.09    5.50
  -1   7   1   63.39    5.70
  -1   7   1   69.99    5.10
   1   7  -1   68.99    5.40
   0  -7  -1 1276.67   75.19
   0  -7  -1 1339.97   75.29
   0  -7   1 1355.36   75.39
   0  -7   1 1347.47   75.49
   0  -7   1 1279.17   75.19
   0  -7   1 1227.98   74.99
   0  -7  -1 1221.18   75.29
   0  -7  -1 1368.16   75.59
   0   7   1 1269.07   75.19
   0   7  -1 1316.67   75.39
   0   7  -1 1340.37   75.19
   0   7   1 1278.57   75.39
   0   7   1 1272.77   75.49
   0   7  -1 1292.77   75.49
   0   7  -1 1264.07   75.49
   0   7   1 1388.16   75.59
   0   7   1 1306.87   75.39
   0   7   1 1252.27   75.29
   1  -7   1   73.69    5.30
  -1  -7  -1   74.59    5.80
   1  -7   1   79.29    6.10
  -1  -7  -1   84.09    6.30
   1  -7   1   75.79    5.80
  -1  -7  -1   77.99    6.00
  -1  -7  -1   80.49    6.30
   1  -7   1   84.09    6.10
  -1   7  -1   79.49    6.00
   1   7   1   74.69    6.30
   1   7   1   74.29    6.00
  -1   7  -1   79.39    6.30
   1   7   1   85.39    6.20
   1   7   1   76.09    5.60
  -1   7  -1   74.69    6.30
  -1   7  -1   80.79    5.60
   1   7   1   74.99    6.00
   1   7   1   73.39    6.20
  -1   7  -1   77.79    6.30
  -2  -7  -1 3944.51  231.28
   2  -7   1 4112.19  231.18
  -2  -7  -1 4030.40  231.38
  -2  -7  -1 3826.32  231.18
   2  -7   1 3922.61  231.08
  -2  -7  -1 4164.48  231.48
   2  -7   1 4068.79  231.18
   2   7   1 4071.09  231.28
  -2   7  -1 4028.40  231.38
  -2   7  -1 4036.20  231.38
  -2   7  -1 4127.69  231.28
   2   7   1 4092.49  231.38
   2   7   1 3977.10  231.28
   2   7   1 4022.20  231.28
  -3  -7  -1    4.30    1.90
   3  -7   1    4.50    1.20
   3  -7   1    2.30    1.00
  -3  -7  -1    2.80    1.90
   3  -7   1    4.40    1.60
  -3  -7  -1    1.50    1.50
  -3  -7  -1    4.30    1.90
   3  -7   1    4.90    1.50
   3  -7   1    3.90    1.60
  -3   7  -1    2.50    1.20
   3   7   1    2.20    1.20
  -3   7  -1    3.60    1.80
   3   7   1    3.50    1.50
   3   7   1    4.50    2.20
  -3   7  -1    4.00    1.60
  -3   7  -1    3.90    1.90
   3   7   1    4.00    1.40
   4  -7   1  778.62   44.80
  -4  -7  -1  758.32   45.00
   4  -7   1  746.13   44.70
   4  -7   1  765.22   44.60
   4  -7   1  766.42   44.90
  -4  -7  -1  778.02   45.30
  -4  -7  -1  786.02   45.40
  -4  -7  -1  781.02   44.60
  -4  -7  -1  725.53   45.00
   4   7   1  757.02   44.80
   4   7   1  773.12   45.00
   4   7   1  704.03   44.50
  -4   7  -1  759.92   45.20
  -4   7  -1  808.52   45.30
   4   7   1  784.92   45.40
  -4   7  -1  752.82   44.10
  -4   7  -1  799.12   45.00
  -4   7  -1  770.42   45.20
   5  -7   1   81.69    6.10
   5  -7   1   83.49    5.90
  -5  -7  -1   81.59    6.70
   5  -7   1   86.49    5.80
  -5  -7  -1   78.69    6.40
  -5  -7  -1   86.79    7.50
  -5  -7  -1   83.19    7.10
  -5  -7  -1   86.09    6.00
   5   7   1   67.49    6.00
   5   7   1   80.99    6.40
  -5   7  -1   84.89    6.30
  -5   7  -1   91.49    6.90
  -5   7  -1   77.59    6.90
   5   7   1   74.89    6.00
  -5   7  -1   76.59    6.60
  -5   7  -1   79.69    6.30
   6  -7   1 1963.20  112.49
   6  -7   1 2013.90  112.59
  -6  -7  -1 1930.41  112.29
  -6  -7  -1 1935.91  113.09
   6  -7   1 1924.31  112.19
  -6  -7  -1 1869.11  112.59
  -6  -7  -1 1884.91  112.79
   6  -7   1 2077.99  112.19
   6   7   1 2041.20  113.39
  -6   7  -1 2102.69  112.99
  -6   7  -1 1939.71  112.79
   6   7   1 1817.82  112.19
  -6   7  -1 1807.72  112.69
  -6   7  -1 1898.11  112.99
   6   7   1 2044.10  112.69
   7  -7   1    1.50    1.30
  -7  -7  -1   -0.10    2.00
  -7  -7  -1    2.00    2.00
  -7  -7  -1    1.70    2.20
   7  -7   1    3.00    1.60
  -7  -7  -1    2.80    1.90
   7  -7   1    2.40    1.70
   7   7   1    3.90    1.90
  -7   7  -1    0.90    1.90
  -7   7  -1    1.20    1.60
  -7   7  -1    2.20    2.30
   7   7   1    1.50    2.60
  -7   7  -1    0.50    2.00
   7   7   1   -0.20    1.10
   8  -7   1 1377.26   80.99
  -8  -7  -1 1456.25   81.79
  -8  -7  -1 1381.46   82.39
   8  -7   1 1393.06   80.99
  -8  -7  -1 1389.36   82.09
   8  -7   1 1457.55   82.09
  -8  -7  -1 1374.16   81.79
  -8   7  -1 1384.56   82.19
  -8   7  -1 1377.36   82.59
   8   7   1 1446.56   82.89
   8   7   1 1388.66   81.09
   8   7   1 1477.45   81.79
  -9  -7  -1   24.60    3.90
  -9  -7  -1   29.30    4.10
  -9  -7  -1   21.10    3.20
  -9  -7  -1   30.90    5.00
   9  -7   1   20.30    3.10
   9   7   1   20.90    4.20
  -9   7  -1   20.20    3.00
  -9   7  -1   15.00    3.60
  -9   7  -1   22.50    3.70
  -9   7  -1   12.80    3.50
   9   7   1   34.10    4.30
 -10  -7  -1  269.37   17.50
  10  -7   1  290.37   18.30
 -10  -7  -1  262.47   18.40
 -10  -7  -1  296.37   18.20
 -10  -7  -1  265.07   17.90
 -10   7  -1  227.18   18.70
 -10   7  -1  269.07   18.40
  10   7   1  292.27   17.00
  10   7   1  277.27   23.60
 -10   7  -1  296.37   17.70
 -10   7  -1  259.17   19.30
 -11  -7  -1   16.20    3.70
 -11  -7  -1   16.40    3.30
  11  -7   1   10.80    3.30
 -11  -7  -1   15.90    3.70
 -11  -7  -1   20.60    4.50
  11   7   1    2.40    4.00
 -11   7  -1   11.50    4.10
 -11   7  -1   11.30    2.40
 -11   7  -1    6.90    3.70
 -11   7  -1    9.90    4.70
 -12  -7  -1 1024.90   54.29
 -12  -7  -1  874.41   53.59
 -12  -7  -1  836.72   52.69
  12   7   1  934.51   54.79
 -12   7  -1  833.72   55.09
 -12   7  -1  812.82   53.99
 -12   7  -1  944.51   52.69
 -12   7  -1  890.41   54.49
 -13  -7  -1   -2.60    2.90
 -13  -7  -1    2.00    3.30
 -13  -7  -1   -1.30    3.60
 -13  -7  -1    1.90    4.50
  13  -7   1    4.60    4.00
 -13   7  -1    0.70    1.90
 -13   7  -1    1.80    4.10
 -13   7  -1   -5.30    4.00
 -13   7  -1   -1.40    4.70
 -14  -7  -1  214.98   16.40
 -14  -7  -1  219.38   15.70
 -14  -7  -1  219.58   15.10
 -14   7  -1  212.18   17.80
 -14   7  -1  178.58   19.60
 -14   7  -1  190.28   18.30
 -15  -7  -1    3.40    3.90
 -15  -7  -1   -1.00    3.70
 -15  -7  -1    1.40    4.00
 -15   7  -1  -11.20    5.40
 -15   7  -1   -3.50    4.70
 -15   7  -1    9.90    6.70
 -15  -8   1  283.17   20.40
 -15  -8   1  281.17   20.00
 -15  -8   1  267.47   19.70
 -15   8   1  254.47   25.20
 -15   8   1  259.37   23.00
 -15   8   1  297.27   23.10
 -14  -8   1    4.00    3.80
 -14  -8   1    1.40    4.20
 -14  -8   1    1.80    3.40
 -14   8   1   -9.50    6.20
 -14   8   1    0.90    5.80
 -14   8   1   -3.00    4.90
 -13  -8   1  188.98   14.10
 -13  -8   1  177.08   14.30
 -13  -8   1  182.68   14.60
 -13  -8   1  210.98   16.60
  13   8  -1  179.28   13.80
 -13   8   1  158.48   16.50
 -13   8   1  201.88   18.40
 -13   8   1  197.58   17.60
 -13   8   1  201.78   13.20
  12  -8  -1   70.59    5.30
 -12  -8   1   68.49    8.30
 -12  -8   1   58.99    8.60
  12  -8  -1   69.99    8.90
 -12  -8   1   71.39    8.70
 -12  -8   1   75.69   10.10
  12   8  -1   76.89    8.40
 -12   8   1   55.59    8.30
 -12   8   1   61.29    8.40
 -12   8   1   69.59    7.30
 -11  -8   1 1154.28   69.09
 -11  -8   1 1333.87   69.89
 -11  -8   1 1093.19   68.39
 -11  -8   1 1120.59   68.79
  11  -8  -1 1128.09   67.69
  11  -8  -1 1196.78   67.59
  11   8  -1 1199.08   70.29
 -11   8   1 1097.29   70.39
 -11   8   1 1125.79   70.29
 -11   8   1 1089.29   69.89
 -11   8   1 1287.77   68.59
  10  -8  -1   13.10    2.60
 -10  -8   1    8.10    2.90
 -10  -8   1    8.10    3.00
  10  -8  -1   15.20    3.00
  10  -8  -1   12.60    2.60
 -10  -8   1   10.60    4.20
 -10  -8   1    9.30    3.00
 -10   8   1    4.50    3.90
 -10   8   1    4.30    3.80
  10   8  -1   17.80    3.60
 -10   8   1    7.80    4.00
 -10   8   1    9.10    2.40
  -9  -8   1  327.17   22.10
   9  -8  -1  391.16   21.60
   9  -8  -1  331.77   21.60
  -9  -8   1  332.77   22.30
  -9  -8   1  337.27   21.80
   9  -8  -1  392.86   22.20
  -9  -8   1  364.96   22.70
  -9   8   1  327.37   23.00
   9   8  -1  378.66   22.50
   9   8  -1  336.97   20.90
   9   8  -1  344.87   24.10
  -9   8   1  363.46   22.10
  -9   8   1  327.07   23.50
  -8  -8   1   27.40    4.30
   8  -8  -1   23.80    3.30
  -8  -8   1   20.70    3.10
   8  -8  -1   25.30    3.30
  -8  -8   1   22.00    3.50
   8  -8  -1   32.30    4.60
  -8  -8   1   23.80    3.40
  -8   8   1   20.20    4.10
  -8   8   1   23.10    4.20
   8   8  -1   24.10    3.60
   8   8  -1   22.30    4.10
  -8   8   1   16.90    2.70
   8   8  -1   25.10    3.80
  -8   8   1   12.00    3.50
   7  -8  -1  906.91   53.49
   7  -8  -1  928.41   53.49
  -7  -8   1  901.51   53.49
   7  -8  -1  983.30   53.29
  -7  -8   1  880.21   53.69
   7  -8  -1 1010.10   53.69
  -7  -8   1  848.72   53.59
  -7  -8   1  936.21   53.89
   7   8  -1  944.61   54.49
   7   8  -1  790.52   53.59
  -7   8   1  852.41   54.29
   7   8  -1  917.41   53.19
  -7   8   1  893.01   54.29
  -7   8   1  975.60   53.79
  -7   8   1  898.01   54.19
   6  -8  -1   14.60    2.60
  -6  -8   1   12.20    2.60
   6  -8  -1   13.40    2.40
   6  -8  -1   10.50    1.90
  -6  -8   1   13.90    3.00
  -6  -8   1    8.40    2.70
  -6  -8   1   15.90    3.40
  -6  -8   1   13.30    2.80
  -6  -8   1   10.90    2.40
   6  -8  -1   14.80    2.40
   6   8  -1   13.50    2.90
  -6   8   1   13.80    2.80
  -6   8   1    6.90    2.00
  -6   8   1    8.70    2.70
   6   8  -1    9.10    2.90
  -6   8   1   12.30    2.90
   6   8  -1   11.40    2.80
   6   8  -1   10.80    2.00
  -5  -8   1 2050.79  123.59
  -5  -8   1 2032.10  123.59
  -5  -8   1 2203.68  124.29
   5  -8  -1 2248.77  123.59
  -5  -8   1 2232.88  123.89
   5  -8  -1 2146.59  123.49
   5  -8  -1 2054.89  123.69
  -5  -8   1 2105.19  123.79
   5  -8  -1 1977.80  122.89
  -5  -8   1 2333.37  124.49
   5  -8  -1 2228.18  123.39
  -5   8   1 2048.59  123.99
   5   8  -1 2234.38  123.69
   5   8  -1 2286.67  124.09
   5   8  -1 2159.58  124.19
  -5   8   1 2110.99  124.09
   5   8  -1 1965.90  123.59
   4  -8  -1   21.30    3.00
   4  -8  -1   27.90    3.70
  -4  -8   1   27.00    4.00
  -4  -8   1   26.00    3.80
   4  -8  -1   25.80    3.60
  -4  -8   1   24.20    4.00
   4  -8  -1   24.20    2.60
  -4  -8   1   17.80    4.10
   4   8  -1   21.90    3.60
   4   8  -1   16.90    2.40
  -4   8   1   23.00    3.50
  -4   8   1   24.40    3.30
   4   8  -1   18.10    3.00
  -4   8   1   25.70    4.20
   3  -8  -1 1460.95   83.49
  -3  -8   1 1362.46   83.39
  -3  -8   1 1381.46   83.49
   3  -8  -1 1486.15   83.49
  -3  -8   1 1512.75   83.99
  -3  -8   1 1452.75   83.69
  -3  -8   1 1462.65   83.99
   3  -8  -1 1379.96   83.59
   3  -8  -1 1503.15   83.39
   3  -8  -1 1380.06   82.99
   3   8  -1 1358.86   83.49
  -3   8   1 1561.14   83.89
  -3   8   1 1378.36   83.69
  -3   8   1 1407.96   83.89
   3   8  -1 1476.15   83.69
   3   8  -1 1480.35   83.89
   3   8  -1 1451.95   83.89
  -2  -8   1   17.90    3.00
  -2  -8   1   10.70    1.90
  -2  -8   1   14.80    2.60
   2  -8  -1   11.90    2.20
  -2  -8   1   12.50    2.40
   2  -8  -1   13.50    2.00
  -2  -8   1    9.50    2.30
   2  -8  -1   11.40    2.20
   2  -8  -1    7.40    1.80
   2  -8  -1   10.80    1.90
  -2   8   1   11.90    2.60
  -2   8   1   13.50    2.40
   2   8  -1   15.20    2.50
   2   8  -1   16.20    2.70
  -2   8   1   13.10    2.20
  -2   8   1   11.90    2.30
  -2   8   1   19.80    2.30
   2   8  -1   16.40    2.80
   1  -8  -1 3158.88  189.68
  -1  -8   1 3482.15  190.38
   1  -8  -1 3477.55  190.18
  -1  -8   1 3501.15  190.18
   1  -8  -1 3299.57  189.98
  -1  -8   1 3085.79  189.78
  -1  -8   1 3098.59  189.88
   1  -8  -1 3159.78  190.08
   1   8  -1 3230.88  190.08
   1   8  -1 3213.98  190.18
  -1   8   1 3262.07  190.18
  -1   8   1 3251.07  190.28
   1   8  -1 3432.86  190.08
   1   8  -1 3543.15  190.28
  -1   8   1 3243.58  189.78
  -1   8   1 3331.07  190.08
   1   8  -1 3218.38  190.18
  -1   8   1 3527.05  190.38
   0  -8  -1   21.80    3.10
   0  -8   1   15.10    2.20
   0  -8  -1   16.10    2.40
   0  -8  -1   23.10    3.10
   0  -8   1   26.60    4.00
   0  -8   1   21.80    3.30
   0  -8  -1   22.00    3.00
   0  -8   1   12.80    2.20
   0   8   1   15.10    2.70
   0   8  -1   17.60    2.80
   0   8   1   17.30    2.90
   0   8  -1   27.60    3.80
   0   8   1   22.50    3.40
   0   8   1   26.60    3.50
   0   8   1   14.80    2.30
   0   8  -1   21.30    3.10
   0   8  -1   24.20    3.80
   0   8  -1   23.80    2.90
   0   8   1   26.40    3.60
   1  -8   1 1293.57   71.99
  -1  -8  -1 1213.48   71.79
  -1  -8  -1 1278.67   71.99
   1  -8   1 1270.07   71.89
   1  -8   1 1197.98   71.39
  -1  -8  -1 1249.28   72.09
  -1  -8  -1 1225.68   71.89
   1  -8   1 1186.38   71.69
   1   8   1 1167.88   71.99
   1   8   1 1322.47   71.99
  -1   8  -1 1277.07   71.59
   1   8   1 1202.78   71.69
   1   8   1 1232.18   71.89
  -1   8  -1 1183.18   72.09
  -1   8  -1 1218.28   72.09
   1   8   1 1294.57   72.09
  -1   8  -1 1212.38   72.29
  -1   8  -1 1287.17   71.99
   1   8   1 1181.88   71.99
   2  -8   1   61.99    5.60
   2  -8   1   65.59    5.00
  -2  -8  -1   59.19    5.50
   2  -8   1   65.19    5.30
  -2  -8  -1   58.49    5.80
   2  -8   1   64.79    4.70
   2  -8   1   65.19    5.50
  -2  -8  -1   60.99    5.60
  -2  -8  -1   70.99    6.20
  -2   8  -1   65.89    6.20
  -2   8  -1   61.49    6.00
   2   8   1   66.89    5.90
   2   8   1   65.89    5.10
  -2   8  -1   70.09    6.00
   2   8   1   69.49    5.70
   2   8   1   69.19    5.80
  -2   8  -1   64.89    5.00
   2   8   1   60.49    5.70
  -2   8  -1   68.99    5.70
  -3  -8  -1 1319.77   75.99
  -3  -8  -1 1221.28   75.69
   3  -8   1 1357.46   75.49
  -3  -8  -1 1222.78   75.69
   3  -8   1 1339.87   75.59
   3  -8   1 1257.37   75.49
  -3  -8  -1 1339.57   76.09
   3  -8   1 1324.67   75.19
   3  -8   1 1179.08   74.89
  -3   8  -1 1358.76   75.79
  -3   8  -1 1467.05   76.19
  -3   8  -1 1300.57   75.89
   3   8   1 1309.67   75.99
   3   8   1 1341.17   75.79
  -3   8  -1 1278.37   75.89
  -3   8  -1 1240.28   75.09
   3   8   1 1229.18   75.19
   3   8   1 1371.06   75.79
   4  -8   1   22.90    2.70
  -4  -8  -1   31.30    4.20
   4  -8   1   29.70    3.60
  -4  -8  -1   28.50    4.30
   4  -8   1   32.20    4.40
   4  -8   1   29.90    3.70
   4  -8   1   34.60    3.60
  -4  -8  -1   19.30    4.10
   4   8   1   37.00    4.30
  -4   8  -1   27.80    4.60
  -4   8  -1   33.10    4.60
   4   8   1   29.80    3.90
   4   8   1   23.70    3.30
   4   8   1   26.60    3.90
  -4   8  -1   36.40    4.80
  -4   8  -1   36.00    2.90
  -4   8  -1   32.50    4.00
  -5  -8  -1 2298.67  129.59
  -5  -8  -1 2137.89  129.19
   5  -8   1 2241.78  128.89
  -5  -8  -1 2293.57  129.49
  -5  -8  -1 2164.78  128.99
   5  -8   1 2156.68  128.69
   5  -8   1 2320.57  128.59
   5  -8   1 2273.57  128.79
  -5  -8  -1 2176.98  128.59
   5   8   1 2344.37  129.69
  -5   8  -1 2105.39  129.19
  -5   8  -1 2319.37  129.09
  -5   8  -1 2095.99  129.29
   5   8   1 2247.78  128.89
   5   8   1 2360.76  129.19
  -6  -8  -1   42.80    5.70
  -6  -8  -1   36.80    4.70
   6  -8   1   37.50    3.80
   6  -8   1   38.30    4.50
   6  -8   1   37.10    4.10
  -6  -8  -1   35.40    4.00
   6  -8   1   31.90    3.70
  -6  -8  -1   35.10    5.10
   6   8   1   25.00    3.90
  -6   8  -1   35.60    5.30
  -6   8  -1   28.10    3.90
   6   8   1   32.00    4.00
  -6   8  -1   35.70    4.60
  -6   8  -1   29.10    4.00
   6   8   1   39.70    4.70
   6   8   1   28.70    4.30
   7  -8   1  789.12   43.10
  -7  -8  -1  710.53   43.60
   7  -8   1  763.02   43.40
  -7  -8  -1  741.63   43.30
  -7  -8  -1  709.23   44.10
   7  -8   1  705.13   43.00
   7  -8   1  737.23   43.60
  -7  -8  -1  747.43   44.30
  -7  -8  -1  697.83   43.80
  -7   8  -1  729.03   44.00
  -7   8  -1  695.93   43.90
  -7   8  -1  831.12   44.10
   7   8   1  749.82   44.50
   7   8   1  698.63   43.20
  -7   8  -1  707.53   44.20
   7   8   1  772.92   43.70
  -8  -8  -1   -1.80    2.00
  -8  -8  -1   -1.20    2.30
  -8  -8  -1    3.10    2.50
  -8  -8  -1    2.60    2.20
   8  -8   1   -2.60    1.70
   8  -8   1   -0.80    1.50
  -8  -8  -1   -1.40    2.90
  -8   8  -1    1.00    2.50
   8   8   1   -2.90    3.10
   8   8   1    4.60    2.40
   8   8   1    0.70    1.30
  -8   8  -1    0.60    2.60
  -8   8  -1    1.30    1.80
  -8   8  -1    1.60    2.20
  -9  -8  -1 1364.36   80.39
  -9  -8  -1 1380.96   79.89
   9  -8   1 1424.96   80.19
  -9  -8  -1 1357.56   80.09
  -9  -8  -1 1316.17   80.59
  -9   8  -1 1491.95   80.39
  -9   8  -1 1190.28   80.69
   9   8   1 1473.65   79.99
  -9   8  -1 1317.57   81.09
   9   8   1 1391.06   79.09
  -9   8  -1 1389.16   80.69
 -10  -8  -1    0.60    2.60
 -10  -8  -1    3.30    2.80
 -10  -8  -1   -0.50    2.90
 -10  -8  -1   -1.70    2.30
  10  -8   1    0.70    2.40
  10   8   1    0.90    2.20
 -10   8  -1    1.30    3.40
  10   8   1    1.40    3.80
 -10   8  -1   -2.30    1.80
 -10   8  -1   -2.10    2.90
 -10   8  -1   -0.40    3.20
 -11  -8  -1  899.71   52.59
 -11  -8  -1  848.82   52.19
  11  -8   1  913.51   52.99
 -11  -8  -1  862.71   54.79
 -11  -8  -1  868.71   52.99
  11   8   1  919.21   54.49
 -11   8  -1  990.60   52.49
 -11   8  -1  779.92   53.49
 -11   8  -1  863.01   53.29
 -11   8  -1  878.91   54.29
 -12  -8  -1   10.70    4.20
 -12  -8  -1   11.30    3.80
 -12  -8  -1   12.10    3.50
 -12   8  -1   10.20    2.40
 -12   8  -1    5.60    5.20
 -12   8  -1    5.80    4.40
 -12   8  -1    1.80    3.90
 -13  -8  -1  338.47   23.10
 -13  -8  -1  347.97   22.70
 -13  -8  -1  367.66   23.30
  13  -8   1  322.67   23.60
 -13  -8  -1  332.87   22.10
 -13   8  -1  364.76   21.70
 -13   8  -1  327.87   23.90
 -13   8  -1  346.97   25.70
 -13   8  -1  332.17   24.50
 -14  -8  -1   29.10    5.60
 -14  -8  -1   28.70    4.90
 -14  -8  -1   34.30    4.90
 -14   8  -1   20.00    7.00
 -14   8  -1   29.70    6.70
 -14   8  -1   27.20    6.10
 -15  -8  -1  650.53   42.20
 -15  -8  -1  699.03   42.60
 -15  -8  -1  713.43   43.30
 -15   8  -1  659.23   46.40
 -15   8  -1  797.72   45.30
 -15   8  -1  634.14   44.40
 -14  -9   1  809.12   48.30
 -14  -9   1  776.32   47.70
 -14  -9   1  786.22   48.00
 -14   9   1  768.42   50.59
 -14   9   1  826.32   50.59
 -14   9   1  751.72   51.59
 -13  -9   1    1.00    6.00
 -13  -9   1   10.30    3.90
 -13  -9   1    0.90    3.90
 -13  -9   1    3.60    3.60
 -13   9   1   -6.20    5.50
 -13   9   1    4.10    2.70
 -13   9   1   -5.70    4.80
 -13   9   1    1.30    6.00
  12  -9  -1  357.26   21.40
  12  -9  -1  354.96   23.80
 -12  -9   1  390.56   24.60
  12  -9  -1  343.17   21.30
 -12  -9   1  332.17   23.30
 -12  -9   1  359.66   23.70
 -12  -9   1  352.36   23.10
 -12   9   1  321.37   28.10
 -12   9   1  409.16   23.10
 -12   9   1  358.66   26.50
 -12   9   1  333.47   25.80
  12   9  -1  376.66   23.40
 -11  -9   1   -1.80    3.30
  11  -9  -1   -1.70    2.20
  11  -9  -1   -3.10    2.10
  11  -9  -1   -3.90    1.90
 -11  -9   1   -1.00    2.80
 -11  -9   1   -4.60    3.90
 -11   9   1    1.10    2.10
 -11   9   1   -7.80    4.00
 -11   9   1   -5.60    3.90
  11   9  -1    7.80    3.50
 -11   9   1   -4.20    4.00
 -10  -9   1  581.14   36.70
 -10  -9   1  531.05   36.90
  10  -9  -1  625.64   36.90
 -10  -9   1  637.14   37.50
  10  -9  -1  585.64   36.20
 -10  -9   1  536.25   38.00
  10  -9  -1  657.63   36.10
 -10   9   1  594.54   38.90
  10   9  -1  637.84   37.20
  10   9  -1  626.44   35.50
  10   9  -1  610.04   38.40
 -10   9   1  688.33   37.00
 -10   9   1  572.24   38.10
  -9  -9   1    1.90    2.40
   9  -9  -1    0.90    2.10
   9  -9  -1   -3.00    2.30
  -9  -9   1   -1.20    2.60
  -9  -9   1    2.80    3.40
  -9  -9   1    0.60    2.50
   9  -9  -1   -0.20    2.10
   9   9  -1   -0.80    2.80
  -9   9   1    3.20    3.70
   9   9  -1   -0.30    1.40
  -9   9   1   -2.70    1.80
  -9   9   1   -1.10    3.30
  -9   9   1   -1.20    3.20
  -8  -9   1 1167.08   72.19
  -8  -9   1 1177.28   72.29
  -8  -9   1 1228.48   72.49
  -8  -9   1 1301.67   72.69
  -8  -9   1 1316.17   73.49
   8  -9  -1 1169.08   71.99
   8  -9  -1 1355.56   71.99
   8  -9  -1 1357.76   72.29
   8   9  -1 1346.67   74.99
  -8   9   1 1166.48   73.19
  -8   9   1 1119.19   73.19
  -8   9   1 1324.47   72.49
   8   9  -1 1285.17   72.69
   8   9  -1 1192.68   71.79
  -8   9   1 1198.88   73.09
   8   9  -1 1064.99   72.19
  -7  -9   1   13.00    3.20
  -7  -9   1    9.50    3.20
   7  -9  -1    8.20    2.30
  -7  -9   1   13.10    3.70
  -7  -9   1    5.80    2.30
   7  -9  -1   10.60    2.50
   7  -9  -1   10.80    2.30
  -7  -9   1    5.10    2.20
   7  -9  -1    7.20    2.50
   7   9  -1    5.90    2.90
   7   9  -1    6.10    4.90
   7   9  -1   11.90    3.10
  -7   9   1    5.80    2.20
   7   9  -1    5.60    1.80
  -7   9   1    5.70    2.70
  -7   9   1    5.50    3.00
   6  -9  -1 1024.90   58.59
  -6  -9   1  971.90   58.69
   6  -9  -1  947.81   57.39
  -6  -9   1 1063.89   59.59
   6  -9  -1  954.60   58.59
  -6  -9   1  986.90   58.79
   6  -9  -1 1019.60   58.29
  -6  -9   1 1009.20   58.89
  -6  -9   1 1112.39   59.79
  -6  -9   1  976.20   58.69
   6   9  -1  880.81   58.49
  -6   9   1 1060.19   59.09
   6   9  -1 1016.10   58.59
   6   9  -1 1004.20   59.49
  -6   9   1  979.60   59.29
   6   9  -1 1057.29   59.19
  -6   9   1  941.31   59.19
   5  -9  -1    2.00    1.20
  -5  -9   1   -0.10    2.20
  -5  -9   1    0.70    1.70
   5  -9  -1    2.50    2.00
  -5  -9   1    1.00    2.00
   5  -9  -1    3.40    2.00
  -5  -9   1    1.90    2.30
  -5  -9   1    1.70    2.40
  -5  -9   1    1.10    2.20
   5  -9  -1    1.90    1.60
   5  -9  -1    1.90    1.80
   5   9  -1    0.50    1.50
   5   9  -1    2.60    2.20
  -5   9   1    2.70    1.80
  -5   9   1    4.90    2.40
   5   9  -1    2.60    2.30
   5   9  -1    1.70    2.70
  -5   9   1    2.80    2.60
  -4  -9   1 1732.93   99.49
  -4  -9   1 1793.82   99.99
  -4  -9   1 1808.92   99.89
   4  -9  -1 1757.62   98.99
   4  -9  -1 1798.72   99.29
  -4  -9   1 1587.44   99.29
   4  -9  -1 1620.04   99.29
  -4  -9   1 1614.44   99.19
   4  -9  -1 1642.94   98.59
   4  -9  -1 1700.53   99.19
  -4   9   1 1835.32   99.79
   4   9  -1 1710.13   99.49
  -4   9   1 1649.93   99.69
   4   9  -1 1798.12   99.79
   4   9  -1 1782.42   99.89
   4   9  -1 1585.24   99.19
  -4   9   1 1729.93   99.89
  -3  -9   1  119.39    9.30
  -3  -9   1  117.29    8.90
  -3  -9   1  111.59    8.50
   3  -9  -1  114.79    7.80
   3  -9  -1  117.89    8.60
   3  -9  -1  113.89    8.60
   3  -9  -1  119.29    8.70
  -3  -9   1  113.59    8.60
   3  -9  -1  119.39    8.40
  -3  -9   1  111.49    9.00
  -3   9   1  122.99    9.40
  -3   9   1  116.79    8.00
   3   9  -1  114.59    8.60
   3   9  -1  132.29    9.70
   3   9  -1  119.29    9.30
  -3   9   1  125.09    9.20
   3   9  -1  116.19    8.80
  -3   9   1  114.79    9.10
   2  -9  -1 2361.16  138.69
   2  -9  -1 2341.47  138.19
   2  -9  -1 2547.84  138.49
  -2  -9   1 2348.17  138.59
   2  -9  -1 2523.35  138.79
  -2  -9   1 2347.47  138.49
   2   9  -1 2559.54  138.89
  -2   9   1 2332.47  138.89
  -2   9   1 2441.46  139.09
  -2   9   1 2350.26  139.59
  -2   9   1 2253.07  139.09
   2   9  -1 2511.85  138.99
   2   9  -1 2323.47  138.59
  -2   9   1 2404.06  138.29
  -1  -9   1  226.68   15.00
  -1  -9   1  226.48   14.70
   1  -9  -1  234.28   15.20
  -1  -9   1  242.88   15.40
   1  -9  -1  234.38   15.10
   1  -9  -1  222.48   14.60
   1  -9  -1  233.28   15.10
   1   9  -1  224.38   15.30
   1   9  -1  249.28   15.20
  -1   9   1  224.28   15.40
  -1   9   1  262.67   17.00
   1   9  -1  226.88   15.30
   1   9  -1  230.78   15.20
  -1   9   1  242.38   14.80
   1   9  -1  252.87   15.50
  -1   9   1  226.18   15.30
   0  -9  -1 1384.66   76.79
   0  -9   1 1262.57   76.29
   0  -9  -1 1235.88   76.39
   0  -9  -1 1279.67   76.19
   0  -9  -1 1393.36   76.49
   0  -9   1 1268.17   75.99
   0  -9   1 1340.67   76.59
   0  -9   1 1329.07   77.09
   0   9  -1 1259.87   76.59
   0   9   1 1404.56   76.79
   0   9  -1 1436.16   76.89
   0   9  -1 1223.58   76.59
   0   9   1 1228.28   76.49
   0   9  -1 1257.47   76.69
   0   9  -1 1393.66   76.39
   0   9   1 1276.27   76.39
   0   9   1 1281.37   76.69
   0   9   1 1324.27   76.39
   0   9   1 1381.86   76.59
  -1  -9  -1    3.10    1.80
  -1  -9  -1    2.20    1.90
   1  -9   1    5.70    1.80
   1  -9   1    6.50    2.30
  -1  -9  -1    6.10    2.00
   1  -9   1    5.20    1.60
   1   9   1    4.30    1.70
  -1   9  -1    5.70    2.60
   1   9   1    4.80    2.00
  -1   9  -1    2.40    1.80
   1   9   1    3.40    1.90
   1   9   1    5.50    1.90
  -1   9  -1    5.00    2.20
   1   9   1    3.60    2.00
  -1   9  -1    6.40    2.40
  -1   9  -1    4.80    1.90
   1   9   1    5.30    2.00
  -2  -9  -1 1442.46   89.49
   2  -9   1 1617.14   89.49
  -2  -9  -1 1517.65   89.49
  -2  -9  -1 1548.35   89.99
   2  -9   1 1427.06   88.89
   2  -9   1 1546.25   89.59
   2  -9   1 1503.35   89.39
   2  -9   1 1523.95   88.89
   2   9   1 1497.95   89.69
  -2   9  -1 1544.85   89.79
  -2   9  -1 1499.25   89.99
  -2   9  -1 1550.54   89.89
   2   9   1 1485.25   89.19
  -2   9  -1 1550.84   89.09
   2   9   1 1644.04   89.69
   2   9   1 1635.24   89.79
  -2   9  -1 1658.93   90.19
   2   9   1 1578.44   89.79
  -3  -9  -1   11.90    2.60
  -3  -9  -1   10.20    2.90
   3  -9   1    9.20    1.60
   3  -9   1    9.40    2.20
   3  -9   1   10.60    2.20
   3  -9   1   10.10    1.70
   3  -9   1   10.40    2.30
  -3  -9  -1    9.80    2.40
  -3  -9  -1    5.70    2.10
  -3   9  -1    7.50    1.80
  -3   9  -1    5.70    2.00
   3   9   1   11.10    2.60
   3   9   1    6.80    1.90
  -3   9  -1    9.00    2.50
   3   9   1    5.60    2.30
  -3   9  -1    9.70    2.70
   3   9   1    9.50    2.00
  -3   9  -1   11.60    2.70
   4  -9   1  589.74   33.80
  -4  -9  -1  564.14   34.50
   4  -9   1  600.24   33.70
   4  -9   1  529.65   33.80
  -4  -9  -1  570.94   34.20
   4  -9   1  544.15   33.20
  -4  -9  -1  563.34   34.20
  -4  -9  -1  590.14   34.70
   4  -9   1  563.84   34.00
  -4   9  -1  557.74   34.10
   4   9   1  526.25   33.50
   4   9   1  576.24   34.60
  -4   9  -1  543.05   34.40
   4   9   1  578.34   34.10
   4   9   1  605.14   34.30
  -4   9  -1  617.64   34.60
  -4   9  -1  573.04   33.20
  -4   9  -1  561.04   34.50
  -5  -9  -1   26.30    3.60
  -5  -9  -1   21.30    3.60
  -5  -9  -1   36.60    4.70
  -5  -9  -1   30.00    4.10
  -5  -9  -1   30.60    3.90
   5  -9   1   37.40    3.80
   5  -9   1   33.90    4.80
   5  -9   1   32.80    4.20
   5  -9   1   33.30    4.00
   5   9   1   26.00    3.80
   5   9   1   33.40    4.70
   5   9   1   18.20    3.60
   5   9   1   26.40    4.30
  -5   9  -1   19.30    3.30
  -5   9  -1   37.70    5.30
  -5   9  -1   24.50    3.80
  -5   9  -1   33.20    4.60
   6  -9   1 1264.07   70.89
   6  -9   1 1243.88   71.09
  -6  -9  -1 1236.18   71.89
   6  -9   1 1172.48   70.79
  -6  -9  -1 1191.58   70.79
   6  -9   1 1237.98   70.59
  -6  -9  -1 1211.38   71.49
  -6  -9  -1 1265.07   72.09
  -6  -9  -1 1154.08   71.19
  -6   9  -1 1312.57   71.69
   6   9   1 1249.68   72.09
  -6   9  -1 1205.68   71.59
  -6   9  -1 1125.29   71.59
   6   9   1 1262.37   71.39
   6   9   1 1163.18   70.99
   7  -9   1    0.40    1.60
   7  -9   1    0.50    1.60
  -7  -9  -1    0.80    2.30
  -7  -9  -1   -0.80    2.70
  -7  -9  -1   -0.60    2.50
   7  -9   1   -2.60    1.70
  -7  -9  -1    1.00    2.10
  -7  -9  -1   -1.70    2.20
  -7  -9  -1   -2.40    2.30
   7   9   1    0.40    1.40
  -7   9  -1   -0.90    2.40
  -7   9  -1   -0.80    2.60
  -7   9  -1    0.60    1.90
  -7   9  -1   -1.50    1.90
   7   9   1    3.40    2.30
   7   9   1   -7.30    3.00
   8  -9   1  841.32   50.29
  -8  -9  -1  865.91   51.49
  -8  -9  -1  842.32   51.19
  -8  -9  -1  877.11   50.79
   8  -9   1  951.60   50.49
  -8  -9  -1  895.11   52.59
  -8  -9  -1  887.71   52.19
   8  -9   1  894.91   50.99
  -8  -9  -1  836.22   51.69
  -8   9  -1  809.02   51.49
  -8   9  -1  793.72   51.59
  -8   9  -1  844.92   52.19
  -8   9  -1  846.62   51.39
   8   9   1  847.42   50.59
   8   9   1  946.31   51.29
   9  -9   1   37.60    3.60
  -9  -9  -1   34.30    5.30
  -9  -9  -1   45.90    6.40
  -9  -9  -1   27.30    4.30
  -9  -9  -1   37.90    5.80
   9  -9   1   39.20    3.60
   9  -9   1   46.20    5.80
  -9  -9  -1   37.60    5.10
  -9   9  -1   41.90    6.20
  -9   9  -1   29.30    4.90
  -9   9  -1   25.70    4.50
   9   9   1   31.80    4.20
  -9   9  -1   27.30    4.90
   9   9   1   34.50    4.30
  10  -9   1  312.97   20.10
 -10  -9  -1  293.77   20.60
 -10  -9  -1  293.37   23.50
 -10  -9  -1  300.77   19.80
 -10  -9  -1  322.87   19.60
 -10  -9  -1  318.17   21.40
 -10   9  -1  289.77   20.80
  10   9   1  311.57   19.50
 -10   9  -1  293.87   21.80
  10   9   1  312.77   21.80
 -10   9  -1  345.87   20.20
 -10   9  -1  260.47   20.90
  10   9   1  321.07   18.30
  11  -9   1   14.50    3.60
 -11  -9  -1    7.30    5.00
 -11  -9  -1   14.00    3.60
 -11  -9  -1   11.90    3.50
 -11  -9  -1   10.80    3.60
 -11  -9  -1   13.90    4.50
 -11   9  -1    7.10    4.30
 -11   9  -1    8.20    2.60
 -11   9  -1    4.60    4.00
 -11   9  -1    0.90    3.80
 -12  -9  -1  574.54   36.60
 -12  -9  -1  582.94   36.10
 -12  -9  -1  579.64   36.90
 -12  -9  -1  618.44   36.20
 -12   9  -1  574.74   38.80
 -12   9  -1  630.84   36.20
 -12   9  -1  578.04   37.50
 -13  -9  -1   -5.10    4.00
 -13  -9  -1   -0.10    3.20
 -13  -9  -1   -6.20    3.10
 -13   9  -1   -3.70    5.10
 -13   9  -1    1.60    2.50
 -13   9  -1   -6.00    5.20
 -14  -9  -1  512.35   31.70
 -14  -9  -1  531.25   32.40
 -14  -9  -1  526.95   32.80
 -14   9  -1  477.25   34.20
 -14   9  -1  497.25   36.10
 -14   9  -1  482.35   34.00
 -14 -10   1    9.40    4.90
 -14 -10   1    4.90    4.10
 -14 -10   1   -1.60    3.70
 -14  10   1    8.90    7.80
 -14  10   1    3.50    5.90
 -14  10   1   -2.00    6.50
 -13 -10   1  348.97   23.90
 -13 -10   1  348.27   23.60
 -13 -10   1  363.66   24.20
 -13  10   1  329.87   27.10
 -13  10   1  356.26   26.60
 -13  10   1  348.77   28.10
 -13  10   1  393.66   23.40
  12 -10  -1   14.70    2.50
 -12 -10   1    8.70    3.60
 -12 -10   1    3.50    4.70
 -12 -10   1   16.90    4.10
  12 -10  -1    8.40    2.80
 -12 -10   1   10.70    4.10
 -12  10   1   12.80    5.90
  12  10  -1   14.40    4.80
 -12  10   1   12.20    6.00
 -12  10   1    2.50    5.20
 -12  10   1    6.30    2.90
 -11 -10   1  849.22   52.19
 -11 -10   1  847.62   52.19
  11 -10  -1  871.01   52.09
 -11 -10   1  815.12   51.79
  11 -10  -1  919.21   50.79
  11 -10  -1  861.01   51.09
 -11 -10   1  938.31   52.69
 -11  10   1  924.91   52.09
 -11  10   1  867.71   54.49
  11  10  -1  918.41   52.39
 -11  10   1  740.13   53.59
 -10 -10   1    2.40    5.20
  10 -10  -1   -3.10    2.50
 -10 -10   1    1.60    2.90
 -10 -10   1   -2.00    3.70
  10 -10  -1    0.10    2.40
 -10 -10   1    0.20    3.30
 -10  10   1   -0.50    2.20
  10  10  -1   -0.90    3.40
 -10  10   1    0.10    3.60
  10  10  -1   -0.90    1.60
 -10  10   1   -3.30    3.90
 -10  10   1   -2.10    4.30
  -9 -10   1  220.88   16.60
   9 -10  -1  222.28   14.20
   9 -10  -1  203.18   14.10
  -9 -10   1  194.38   15.20
  -9 -10   1  208.28   15.00
   9 -10  -1  239.48   14.50
  -9 -10   1  202.48   14.50
  -9  10   1  231.48   15.00
   9  10  -1  193.28   13.60
  -9  10   1  198.28   16.10
  -9  10   1  187.88   16.30
   9  10  -1  199.98   16.50
   9  10  -1  227.08   15.30
  -8 -10   1   -1.10    2.20
   8 -10  -1    1.90    2.40
  -8 -10   1   -0.80    2.40
   8 -10  -1    4.40    2.10
  -8 -10   1    5.60    3.70
  -8 -10   1    1.20    2.90
  -8 -10   1    1.30    3.20
   8  10  -1    3.30    2.80
  -8  10   1   -1.60    3.20
   8  10  -1    0.70    3.00
  -8  10   1    1.50    3.30
  -8  10   1    3.80    2.30
   8  10  -1    3.20    1.80
  -7 -10   1  823.32   47.70
  -7 -10   1  755.12   47.30
   7 -10  -1  814.62   47.50
  -7 -10   1  771.62   47.50
   7 -10  -1  774.32   47.30
  -7 -10   1  831.32   48.50
  -7 -10   1  773.82   47.50
   7 -10  -1  863.51   47.40
  -7  10   1  795.02   48.20
   7  10  -1  856.31   48.00
  -7  10   1  741.83   48.20
  -7  10   1  850.61   47.90
   7  10  -1  796.42   47.20
   7  10  -1  717.03   47.40
  -6 -10   1   20.30    3.90
  -6 -10   1   13.90    3.40
  -6 -10   1   14.70    2.80
   6 -10  -1   17.60    2.80
   6 -10  -1   13.40    2.60
   6 -10  -1   21.70    3.00
   6 -10  -1   16.00    2.80
  -6 -10   1   19.50    3.40
  -6 -10   1   25.00    4.30
   6 -10  -1   21.70    3.30
   6  10  -1   13.90    2.60
   6  10  -1   17.10    3.40
  -6  10   1   15.30    3.80
  -6  10   1   15.20    3.30
  -6  10   1   15.20    3.00
   6  10  -1   19.00    3.60
  -5 -10   1 1596.94   96.59
   5 -10  -1 1593.24   95.59
  -5 -10   1 1600.84   96.59
   5 -10  -1 1705.93   96.49
   5 -10  -1 1603.04   96.59
  -5 -10   1 1726.83   97.39
   5 -10  -1 1751.32   96.39
  -5 -10   1 1634.54   96.69
  -5 -10   1 1717.63   96.79
  -5 -10   1 1818.42   97.49
   5  10  -1 1798.52   97.19
   5  10  -1 1509.65   96.39
  -5  10   1 1719.73   96.99
  -5  10   1 1588.04   97.19
  -5  10   1 1578.34   97.09
   5  10  -1 1687.33   97.29
   5  10  -1 1645.54   96.69
   4 -10  -1    5.40    1.60
  -4 -10   1    4.90    2.70
   4 -10  -1    2.80    2.20
   4 -10  -1    9.40    2.50
  -4 -10   1    6.70    2.50
  -4 -10   1    1.60    2.00
   4 -10  -1    3.40    1.80
  -4 -10   1    4.40    2.60
  -4 -10   1    4.80    2.30
   4 -10  -1    2.80    1.70
  -4  10   1    2.10    1.80
  -4  10   1    2.90    2.20
   4  10  -1    4.60    2.20
  -4  10   1    5.00    3.00
   4  10  -1    7.20    2.60
   4  10  -1    0.50    2.40
   4  10  -1    6.60    2.40
   3 -10  -1  372.56   22.40
  -3 -10   1  359.66   22.40
  -3 -10   1  339.47   22.10
   3 -10  -1  374.16   22.00
   3 -10  -1  345.37   21.60
   3 -10  -1  333.87   22.30
   3 -10  -1  368.96   22.20
  -3 -10   1  370.86   23.00
  -3 -10   1  376.36   22.80
   3  10  -1  374.96   22.80
   3  10  -1  380.26   22.80
  -3  10   1  381.66   22.80
  -3  10   1  331.47   22.90
   3  10  -1  345.57   22.20
  -3  10   1  358.46   21.70
  -3  10   1  351.06   22.80
  -2 -10   1    2.80    2.10
   2 -10  -1    4.30    2.10
  -2 -10   1    5.40    2.70
  -2 -10   1    4.80    2.30
   2 -10  -1    4.20    1.80
   2 -10  -1    4.00    1.80
  -2 -10   1    2.60    1.80
   2 -10  -1    6.50    2.30
   2 -10  -1    2.50    2.10
  -2  10   1    0.80    2.50
  -2  10   1    3.20    2.20
   2  10  -1    3.50    2.60
   2  10  -1    1.20    2.00
  -2  10   1    1.90    1.60
   2  10  -1    3.10    2.20
  -2  10   1    1.80    1.90
  -2  10   1    2.20    1.80
   2  10  -1    0.30    1.70
   1 -10  -1 3303.07  184.08
  -1 -10   1 3383.26  184.28
  -1 -10   1 3367.36  184.08
   1 -10  -1 3063.39  183.88
  -1 -10   1 2994.70  183.78
   1 -10  -1 3000.70  183.48
   1 -10  -1 3302.37  183.88
  -1 -10   1 3035.10  183.48
   1  10  -1 3020.10  184.08
  -1  10   1 3332.47  184.08
  -1  10   1 3349.86  184.28
   1  10  -1 3039.10  183.98
   1  10  -1 3464.75  184.28
   1  10  -1 3296.67  183.98
  -1  10   1 3125.79  183.58
   1  10  -1 3065.69  184.08
   1  10  -1 3402.96  184.28
  -1  10   1 3139.69  184.28
  -1  10   1 3145.29  184.18
  -1  10   1 3038.10  184.08
   0 -10   1    0.10    1.80
   0 -10  -1   -0.70    1.80
   0 -10   1    0.50    1.60
   0 -10   1   -1.40    1.80
   0 -10  -1    2.00    2.20
   0 -10  -1   -0.30    1.90
   0 -10   1    3.10    2.40
   0 -10  -1    2.80    1.80
   0  10   1    1.10    2.00
   0  10  -1    0.00    2.00
   0  10  -1    0.70    2.40
   0  10   1    1.80    2.00
   0  10  -1    0.20    2.30
   0  10  -1   -0.40    2.10
   0  10  -1    1.40    2.00
   0  10   1    3.10    2.40
   0  10   1   -0.30    1.90
   0  10   1    0.20    2.20
   0  10   1    0.70    1.70
   0  10  -1    1.50    1.60
   1 -10   1 1135.39   69.29
  -1 -10  -1 1144.29   69.89
   1 -10   1 1155.18   69.79
   1 -10   1 1243.68   69.99
  -1 -10  -1 1161.08   69.69
  -1 -10  -1 1267.67   70.09
  -1 -10  -1 1227.38   70.29
  -1  10  -1 1297.77   70.49
   1  10   1 1234.48   70.09
  -1  10  -1 1160.48   70.29
   1  10   1 1118.19   70.09
  -1  10  -1 1264.57   70.19
  -1  10  -1 1252.47   69.69
   1  10   1 1146.19   69.69
   1  10   1 1118.39   70.59
  -1  10  -1 1212.08   70.29
  -1  10  -1 1155.88   70.19
   1  10   1 1289.77   70.29
   1  10   1 1146.79   70.19
  -2 -10  -1   32.30    5.30
  -2 -10  -1   42.20    5.60
  -2 -10  -1   39.70    5.00
  -2 -10  -1   40.30    5.70
   2 -10   1   47.90    4.40
   2 -10   1   42.60    5.20
   2 -10   1   46.20    5.30
   2 -10   1   44.40    4.00
   2 -10   1   43.40    4.90
  -2  10  -1   49.80    5.10
   2  10   1   47.50    5.60
  -2  10  -1   39.60    5.80
  -2  10  -1   43.40    4.50
   2  10   1   46.00    5.50
  -2  10  -1   49.90    5.80
  -2  10  -1   35.50    4.50
  -2  10  -1   37.70    5.50
   2  10   1   41.70    4.50
   2  10   1   40.50    5.20
   2  10   1   41.50    5.50
   3 -10   1  841.52   46.20
  -3 -10  -1  767.72   46.30
  -3 -10  -1  827.32   46.70
   3 -10   1  775.02   46.10
  -3 -10  -1  732.23   46.30
   3 -10   1  814.52   46.30
   3 -10   1  724.43   45.40
  -3 -10  -1  800.12   46.80
   3 -10   1  796.72   45.60
  -3  10  -1  739.73   47.00
  -3  10  -1  782.92   45.60
   3  10   1  833.82   46.60
  -3  10  -1  750.62   46.70
   3  10   1  784.72   46.70
  -3  10  -1  826.02   46.80
  -3  10  -1  774.82   46.40
  -3  10  -1  749.23   46.60
   3  10   1  747.63   45.80
  -4 -10  -1    2.90    2.40
   4 -10   1    1.60    1.50
   4 -10   1    1.50    1.90
   4 -10   1    0.70    1.40
  -4 -10  -1    2.00    2.40
  -4 -10  -1    0.80    2.30
  -4 -10  -1   -0.80    2.20
   4 -10   1    2.70    2.00
   4 -10   1    0.00    1.70
   4  10   1    2.40    2.20
   4  10   1    2.80    1.90
  -4  10  -1    1.20    2.10
   4  10   1    1.90    2.50
  -4  10  -1   -0.20    1.50
  -4  10  -1    2.10    2.20
  -4  10  -1    0.00    2.30
   4  10   1    0.50    1.60
  -4  10  -1    0.70    1.80
  -5 -10  -1 3601.14  214.98
   5 -10   1 3871.01  214.78
   5 -10   1 3855.71  214.58
   5 -10   1 3545.55  214.48
   5 -10   1 3836.32  214.38
  -5 -10  -1 3834.12  215.48
  -5 -10  -1 3501.35  214.78
  -5 -10  -1 3945.71  215.58
   5  10   1 3960.90  215.68
  -5  10  -1 3688.43  215.28
  -5  10  -1 3555.24  215.28
   5  10   1 3281.37  214.18
  -5  10  -1 3833.92  214.98
   5  10   1 3587.44  214.78
   5  10   1 3941.61  215.08
  -5  10  -1 3910.81  215.38
  -6 -10  -1   76.59    7.90
   6 -10   1   79.59    6.80
   6 -10   1   94.09    6.70
  -6 -10  -1   86.79    9.10
  -6 -10  -1   73.09    7.60
  -6 -10  -1   93.39    8.90
   6 -10   1   96.49    7.10
  -6  10  -1   91.99    8.40
  -6  10  -1   80.39    8.60
  -6  10  -1   81.79    8.20
   6  10   1   80.59    7.40
   6  10   1   94.09    8.00
  -7 -10  -1  508.55   32.40
  -7 -10  -1  551.44   32.90
   7 -10   1  503.15   31.80
  -7 -10  -1  532.95   31.30
   7 -10   1  512.45   31.20
  -7 -10  -1  522.35   31.90
  -7 -10  -1  497.05   32.80
  -7 -10  -1  513.05   32.10
   7 -10   1  543.65   31.10
  -7  10  -1  516.55   32.50
   7  10   1  585.34   32.20
  -7  10  -1  497.35   32.60
   7  10   1  496.35   31.50
  -7  10  -1  543.15   32.40
   8 -10   1   19.70    2.80
  -8 -10  -1   11.00    4.10
  -8 -10  -1   17.60    3.40
  -8 -10  -1   17.30    3.90
  -8 -10  -1   24.40    3.40
   8 -10   1   19.10    3.10
  -8 -10  -1   18.50    3.80
  -8 -10  -1   21.10    4.50
   8 -10   1   18.30    2.70
  -8  10  -1   15.40    3.90
   8  10   1   23.20    3.90
  -8  10  -1   20.80    4.40
  -8  10  -1   17.20    3.30
  -9 -10  -1 1031.20   62.79
  -9 -10  -1  894.21   64.59
  -9 -10  -1 1086.09   62.29
  -9 -10  -1 1128.19   64.09
   9 -10   1 1138.09   62.69
   9 -10   1 1061.29   61.59
   9 -10   1 1170.88   61.69
  -9 -10  -1  884.71   65.89
  -9 -10  -1 1171.08   64.79
  -9  10  -1 1017.70   63.39
   9  10   1 1102.29   64.29
  -9  10  -1  944.91   65.49
  -9  10  -1 1067.19   63.59
  -9  10  -1 1196.68   63.29
   9  10   1 1036.80   61.99
 -10 -10  -1    6.20    4.10
 -10 -10  -1    8.00    3.20
 -10 -10  -1    5.50    4.70
  10 -10   1   10.20    3.00
 -10 -10  -1    5.70    3.30
 -10 -10  -1    6.40    2.90
  10  10   1    5.40    3.20
  10  10   1    3.50    1.70
 -10  10  -1   10.80    2.90
 -10  10  -1    5.00    4.30
 -10  10  -1   11.80    3.70
 -10  10  -1    9.40    4.10
 -11 -10  -1  994.70   57.99
 -11 -10  -1 1020.30   57.19
 -11 -10  -1  965.40   58.19
 -11 -10  -1  953.40   57.49
 -11  10  -1 1064.39   57.89
 -11  10  -1  904.31   59.39
 -11  10  -1  864.81   58.69
 -11  10  -1  968.70   58.79
 -12 -10  -1    7.90    3.70
 -12 -10  -1    5.00    4.40
 -12 -10  -1    3.10    3.80
 -12 -10  -1    9.90    4.00
  12 -10   1    7.10    3.80
 -12  10  -1    5.80    5.20
 -12  10  -1    3.10    4.40
 -12  10  -1    6.70    2.70
 -13 -10  -1  216.18   15.80
 -13 -10  -1  196.78   14.60
 -13 -10  -1  202.98   16.20
 -13  10  -1  187.18   17.30
 -13  10  -1  204.28   20.20
 -13  10  -1  177.48   18.10
 -14 -10  -1   -5.00    4.80
 -14 -10  -1   -1.30    3.80
 -14 -10  -1   -5.60    3.90
 -14  10  -1   -8.80    5.90
 -14  10  -1  -13.60    5.90
 -14  10  -1   -2.60    6.90
 -13 -11   1    4.70    4.00
 -13 -11   1    1.50    3.60
 -13 -11   1   -2.30    4.40
 -13  11   1   -3.20    5.80
 -13  11   1   -5.80    6.70
 -13  11   1   -5.10    6.20
 -12 -11   1  201.78   15.50
 -12 -11   1  207.68   16.40
 -12 -11   1  200.48   15.50
 -12 -11   1  200.38   15.10
 -12  11   1  170.58   18.60
 -12  11   1  227.48   15.40
 -12  11   1  184.18   18.00
 -12  11   1  197.18   19.90
 -11 -11   1    0.20    4.10
 -11 -11   1   -2.00    3.60
  11 -11  -1    1.50    2.60
  11 -11  -1   -0.60    2.50
 -11 -11   1    2.40    3.50
 -11 -11   1    4.40    3.20
  11 -11  -1   -0.50    3.00
 -11  11   1   -0.80    2.90
  11  11  -1    2.30    4.60
 -11  11   1   -5.20    5.00
  11  11  -1    1.30    1.50
 -11  11   1   -7.30    4.50
 -10 -11   1  856.11   49.20
 -10 -11   1  771.92   49.00
 -10 -11   1  792.52   49.00
  10 -11  -1  924.71   48.60
  10 -11  -1  805.72   48.20
 -10 -11   1  797.02   48.80
 -10  11   1  671.13   52.19
 -10  11   1  774.12   50.79
  10  11  -1  879.61   49.60
 -10  11   1  858.91   49.20
  10  11  -1  788.22   47.80
  -9 -11   1   78.19   10.50
  -9 -11   1   64.49    8.60
   9 -11  -1   90.19    7.60
  -9 -11   1   71.99    8.20
   9 -11  -1   70.39    7.30
   9 -11  -1   84.79    7.60
  -9 -11   1   57.09    8.30
   9  11  -1   72.39    7.10
  -9  11   1   70.69   10.10
   9  11  -1   93.39    9.20
  -9  11   1   73.69    8.40
  -8 -11   1  986.20   60.19
   8 -11  -1 1109.59   59.79
  -8 -11   1  964.50   61.69
   8 -11  -1 1130.29   60.19
  -8 -11   1  999.40   60.39
   8 -11  -1 1007.70   60.09
  -8 -11   1 1077.19   61.69
   8 -11  -1  974.40   59.99
   8  11  -1  906.41   60.09
  -8  11   1 1061.59   60.69
   8  11  -1  996.20   59.99
  -8  11   1 1027.10   61.39
  -8  11   1  923.01   62.69
   8  11  -1 1088.19   60.89
  -7 -11   1   13.20    3.80
   7 -11  -1    9.30    2.60
  -7 -11   1    6.20    2.60
  -7 -11   1    7.30    3.10
  -7 -11   1   10.10    3.60
  -7 -11   1    9.80    3.90
   7 -11  -1    6.70    2.50
   7 -11  -1   11.50    2.90
   7 -11  -1   11.80    3.00
  -7  11   1   12.50    4.00
   7  11  -1    4.10    2.60
  -7  11   1    9.30    2.90
   7  11  -1    9.70    3.40
   7  11  -1    7.80    3.30
  -7  11   1   10.40    3.70
   6 -11  -1  598.14   35.90
  -6 -11   1  573.24   36.10
   6 -11  -1  648.24   35.70
   6 -11  -1  576.44   36.00
   6 -11  -1  582.24   34.60
  -6 -11   1  569.04   36.00
  -6 -11   1  574.34   36.10
   6 -11  -1  632.34   36.00
  -6 -11   1  608.34   36.30
  -6  11   1  547.05   36.80
  -6  11   1  685.53   36.90
   6  11  -1  530.25   35.90
   6  11  -1  597.04   36.20
   6  11  -1  630.54   36.70
  -6  11   1  591.34   37.00
  -5 -11   1    1.80    2.70
  -5 -11   1   -0.10    2.30
  -5 -11   1   -0.70    2.20
   5 -11  -1    2.20    2.00
   5 -11  -1   -2.60    2.30
   5 -11  -1    0.70    2.20
   5 -11  -1   -1.20    1.40
   5 -11  -1   -0.70    2.10
  -5 -11   1   -2.00    2.00
  -5  11   1   -2.40    2.60
  -5  11   1    1.10    2.10
  -5  11   1    1.00    2.80
   5  11  -1   -1.70    1.80
   5  11  -1    0.20    2.50
   5  11  -1   -2.60    3.00
   5  11  -1    2.70    2.80
   4 -11  -1 3064.39  171.08
  -4 -11   1 2781.32  171.28
   4 -11  -1 3103.69  171.28
   4 -11  -1 2983.70  171.28
  -4 -11   1 2829.32  171.28
   4 -11  -1 2772.12  171.38
   4 -11  -1 2785.62  170.58
   4  11  -1 3100.09  171.78
  -4  11   1 2782.02  171.78
   4  11  -1 3098.49  172.08
   4  11  -1 3252.47  172.08
  -4  11   1 2997.40  172.18
   4  11  -1 2749.72  171.18
  -4  11   1 3304.77  172.08
  -3 -11   1  170.38   12.70
  -3 -11   1  199.68   13.70
   3 -11  -1  174.28   13.10
  -3 -11   1  171.78   12.90
   3 -11  -1  195.48   13.00
   3 -11  -1  212.78   13.10
  -3 -11   1  187.28   13.70
   3 -11  -1  187.08   12.10
  -3  11   1  193.08   13.80
  -3  11   1  178.18   12.30
   3  11  -1  183.28   13.50
  -3  11   1  199.68   13.60
   3  11  -1  212.58   13.70
  -3  11   1  189.18   13.90
   3  11  -1  184.48   13.40
   3  11  -1  171.98   12.80
   2 -11  -1 1956.50  110.39
  -2 -11   1 1974.40  110.79
  -2 -11   1 1794.92  109.89
   2 -11  -1 1808.32  109.69
  -2 -11   1 1951.90  110.59
   2 -11  -1 1794.82  110.29
  -2 -11   1 1718.23  110.09
   2 -11  -1 2011.90  110.09
   2 -11  -1 1895.81  110.09
  -2  11   1 2000.70  110.49
   2  11  -1 1941.21  110.69
   2  11  -1 1784.22  110.19
  -2  11   1 1833.12  110.59
  -2  11   1 1837.72  110.69
  -2  11   1 2073.79  110.79
  -2  11   1 1883.81  109.79
   2  11  -1 1996.80  110.69
   2  11  -1 1984.50  110.59
  -2  11   1 1865.41  110.79
  -1 -11   1   39.50    4.80
  -1 -11   1   34.20    4.60
   1 -11  -1   37.00    4.60
  -1 -11   1   39.50    5.40
  -1 -11   1   42.40    6.10
   1 -11  -1   38.40    5.40
   1 -11  -1   43.80    5.80
   1 -11  -1   33.90    5.40
   1  11  -1   45.90    5.70
   1  11  -1   35.30    5.50
  -1  11   1   45.90    5.70
  -1  11   1   38.70    6.20
   1  11  -1   38.70    5.90
  -1  11   1   42.80    5.00
   1  11  -1   44.50    5.60
  -1  11   1   41.80    5.70
   1  11  -1   37.60    5.90
  -1  11   1   41.90    5.80
   0 -11   1  838.42   46.70
   0 -11   1  736.43   46.40
   0 -11   1  743.13   46.00
   0 -11  -1  824.72   46.70
   0 -11  -1  835.62   47.00
   0 -11  -1  748.33   46.60
   0 -11   1  832.92   46.90
   0 -11  -1  767.02   46.20
   0  11   1  828.62   46.80
   0  11  -1  802.32   46.80
   0  11   1  869.01   47.10
   0  11  -1  776.62   47.20
   0  11  -1  703.03   46.70
   0  11   1  730.33   47.10
   0  11  -1  734.93   46.80
   0  11  -1  746.73   46.90
   0  11   1  747.93   46.80
   0  11   1  751.02   46.90
   0  11   1  764.42   46.60
   0  11  -1  883.11   47.20
  -1 -11  -1    0.70    2.10
   1 -11   1    4.10    2.20
   1 -11   1    1.60    1.80
  -1 -11  -1    3.00    2.20
   1 -11   1    6.90    2.50
  -1 -11  -1   -1.30    2.00
   1 -11   1    2.10    2.20
  -1 -11  -1    5.40    2.90
  -1  11  -1    0.50    2.00
   1  11   1    2.10    2.50
  -1  11  -1    2.90    2.10
   1  11   1    4.20    2.30
   1  11   1    1.40    2.30
  -1  11  -1    8.60    3.10
   1  11   1    3.90    2.40
  -1  11  -1    4.70    2.40
  -1  11  -1    0.90    2.10
   1  11   1    3.30    2.20
   1  11   1   -1.10    2.40
   2 -11   1 1697.33   98.19
   2 -11   1 1741.93   98.19
  -2 -11  -1 1701.33   98.39
  -2 -11  -1 1574.64   98.19
  -2 -11  -1 1652.43   98.09
   2 -11   1 1633.94   97.49
   2 -11   1 1731.63   97.59
  -2 -11  -1 1695.63   98.59
   2 -11   1 1582.84   97.99
  -2  11  -1 1632.44   98.59
  -2  11  -1 1818.02   98.79
   2  11   1 1715.03   98.49
   2  11   1 1567.44   97.79
  -2  11  -1 1653.83   98.69
  -2  11  -1 1702.83   97.79
  -2  11  -1 1732.43   98.39
   2  11   1 1865.71   98.69
   2  11   1 1779.62   98.49
  -2  11  -1 1609.54   98.79
  -3 -11  -1   88.19    8.00
   3 -11   1   87.99    8.00
   3 -11   1   76.99    6.60
   3 -11   1   96.59    7.10
   3 -11   1   92.79    7.70
   3 -11   1  106.69    7.90
  -3 -11  -1   88.39    8.50
  -3 -11  -1   98.89    8.20
  -3 -11  -1   81.99    8.30
  -3  11  -1  104.89    8.90
   3  11   1   96.69    8.50
  -3  11  -1  102.09    8.00
   3  11   1   98.29    7.30
   3  11   1   94.89    8.30
  -3  11  -1   88.59    8.80
  -3  11  -1   77.09    7.00
  -3  11  -1   99.19    9.40
  -3  11  -1   83.79    8.80
   3  11   1  105.09    8.40
   4 -11   1  307.97   20.90
   4 -11   1  335.07   22.20
  -4 -11  -1  338.17   21.90
   4 -11   1  366.06   20.80
  -4 -11  -1  363.06   22.20
   4 -11   1  320.77   20.20
  -4 -11  -1  334.47   21.50
  -4 -11  -1  317.87   21.40
  -4  11  -1  358.06   21.60
  -4  11  -1  344.07   22.00
   4  11   1  355.16   21.70
  -4  11  -1  340.87   22.60
  -4  11  -1  345.97   20.40
  -4  11  -1  318.37   22.00
   4  11   1  350.26   21.50
   4  11   1  309.57   20.60
   4  11   1  348.47   22.00
  -4  11  -1  325.07   22.00
  -5 -11  -1  201.38   14.20
  -5 -11  -1  194.48   14.60
  -5 -11  -1  189.48   14.00
   5 -11   1  189.88   13.40
  -5 -11  -1  219.58   15.00
   5 -11   1  214.58   13.60
   5 -11   1  216.98   13.50
   5  11   1  195.28   14.00
  -5  11  -1  234.98   15.00
  -5  11  -1  212.78   14.20
  -5  11  -1  202.08   14.80
   5  11   1  200.68   14.80
   5  11   1  181.68   13.20
   5  11   1  233.48   14.50
  -5  11  -1  178.78   14.70
  -6 -11  -1  662.33   41.90
   6 -11   1  712.63   41.00
  -6 -11  -1  650.03   41.70
  -6 -11  -1  700.43   42.60
   6 -11   1  758.02   41.30
  -6 -11  -1  696.73   42.60
   6 -11   1  644.54   41.10
   6  11   1  744.93   42.00
  -6  11  -1  773.82   42.50
  -6  11  -1  672.23   42.30
   6  11   1  686.03   41.60
  -6  11  -1  636.34   42.30
   7 -11   1    1.70    1.80
  -7 -11  -1    3.10    3.70
  -7 -11  -1   -0.60    2.90
  -7 -11  -1   -0.30    2.50
  -7 -11  -1    2.50    2.60
   7 -11   1    2.30    2.10
  -7 -11  -1    7.10    3.70
   7 -11   1   -0.80    2.10
   7  11   1    7.80    3.00
  -7  11  -1    2.90    2.60
  -7  11  -1   -0.10    3.10
   7  11   1    3.20    2.40
  -7  11  -1    1.60    3.40
   8 -11   1  859.51   49.10
  -8 -11  -1  830.02   50.79
  -8 -11  -1  788.12   50.09
   8 -11   1  779.62   48.70
  -8 -11  -1  844.72   51.09
   8 -11   1  901.21   48.90
  -8 -11  -1  801.82   48.90
  -8 -11  -1  796.82   49.60
   8  11   1  890.01   49.90
  -8  11  -1  803.72   50.39
  -8  11  -1  900.61   50.29
   8  11   1  788.52   49.20
  -9 -11  -1   -0.10    3.00
   9 -11   1   -2.20    2.20
  -9 -11  -1   -0.70    3.40
  -9 -11  -1   -5.30    6.90
  -9 -11  -1   -0.80    4.40
   9 -11   1    1.00    1.80
   9 -11   1   -0.60    2.10
  -9 -11  -1   -1.80    2.60
  -9  11  -1    0.10    3.60
   9  11   1   -0.90    1.90
  -9  11  -1   -2.40    2.50
   9  11   1   -1.60    3.40
  -9  11  -1   -0.40    3.60
 -10 -11  -1  301.17   21.10
 -10 -11  -1  295.97   20.30
 -10 -11  -1  290.37   20.60
  10 -11   1  307.77   20.10
 -10 -11  -1  296.67   19.20
  10  11   1  334.37   20.30
 -10  11  -1  292.97   21.50
 -10  11  -1  291.87   22.40
 -10  11  -1  326.87   20.80
  10  11   1  311.97   18.90
 -11 -11  -1    1.90    3.40
 -11 -11  -1    7.40    3.30
 -11 -11  -1   -1.60    3.20
 -11 -11  -1    1.10    4.30
 -11  11  -1   -0.40    2.80
 -11  11  -1   -2.00    5.10
 -11  11  -1    6.20    5.00
 -12 -11  -1  614.64   37.90
 -12 -11  -1  602.24   38.10
 -12 -11  -1  595.24   37.40
  12 -11   1  604.54   37.90
 -12  11  -1  637.64   37.50
 -12  11  -1  574.94   40.40
 -12  11  -1  605.44   39.10
 -13 -11  -1    4.60    4.00
 -13 -11  -1    6.60    5.10
 -13 -11  -1    3.60    4.40
 -13  11  -1   -1.70    6.20
 -13  11  -1    6.30    5.90
 -13  11  -1   14.80    5.60
 -13 -12   1  166.38   14.20
 -13 -12   1  171.68   14.70
 -13 -12   1  153.18   14.60
 -13  12   1  166.08   18.40
 -13  12   1  168.18   21.20
 -12 -12   1    1.90    4.20
 -12 -12   1   -3.00    3.50
 -12 -12   1    1.50    3.50
 -12  12   1  -10.80    5.50
 -12  12   1    1.00    6.10
 -11 -12   1  708.43   45.90
 -11 -12   1  749.23   45.70
 -11 -12   1  772.62   46.10
  11 -12  -1  741.53   44.70
 -11 -12   1  789.52   46.00
  11 -12  -1  797.92   46.10
 -11  12   1  728.93   47.80
 -11  12   1  736.83   48.50
 -10 -12   1    3.20    3.20
 -10 -12   1    2.40    3.80
  10 -12  -1    0.10    2.60
 -10 -12   1    8.80    3.70
  10 -12  -1    4.10    3.00
  10 -12  -1    4.10    2.90
 -10 -12   1    9.90    4.10
 -10  12   1   -4.40    2.90
  10  12  -1    2.20    2.40
 -10  12   1    9.10    4.90
 -10  12   1    0.80    4.90
   9 -12  -1  336.57   19.80
   9 -12  -1  299.87   20.60
  -9 -12   1  312.27   20.40
  -9 -12   1  316.17   20.80
  -9 -12   1  278.97   20.50
  -9 -12   1  293.87   20.30
  -9  12   1  316.77   20.90
   9  12  -1  297.57   19.90
  -9  12   1  327.57   23.00
  -9  12   1  286.27   22.00
  -8 -12   1    2.60    5.90
  -8 -12   1    3.80    3.80
  -8 -12   1    4.80    3.10
   8 -12  -1    1.00    2.70
  -8 -12   1    2.50    3.20
   8 -12  -1    6.50    2.50
   8 -12  -1    3.40    2.80
  -8 -12   1    0.90    2.90
   8  12  -1   -0.70    3.20
   8  12  -1   -1.60    2.30
   8  12  -1    7.10    4.40
  -8  12   1   -3.90    4.00
  -8  12   1   -0.10    2.60
  -8  12   1    0.30    3.90
   7 -12  -1  905.21   49.10
  -7 -12   1  801.82   49.30
  -7 -12   1  828.72   50.49
  -7 -12   1  772.32   49.20
   7 -12  -1  885.71   48.70
   7 -12  -1  816.62   48.90
   7 -12  -1  779.62   48.90
  -7 -12   1  795.32   50.69
   7  12  -1  795.92   49.20
   7  12  -1  845.02   49.80
  -7  12   1  852.41   49.70
  -7  12   1  780.42   50.19
   6 -12  -1   53.09    4.60
   6 -12  -1   67.29    6.80
  -6 -12   1   67.49    7.20
   6 -12  -1   67.39    6.50
   6 -12  -1   51.19    6.80
   6 -12  -1   60.69    6.70
  -6 -12   1   48.40    7.10
  -6 -12   1   53.59    7.10
  -6  12   1   62.39    9.00
   6  12  -1   57.19    6.90
  -6  12   1   64.59    8.00
   6  12  -1   60.29    7.50
  -6  12   1   55.89    8.20
   6  12  -1   55.09    7.10
   6  12  -1   84.09    8.20
   5 -12  -1 1148.49   66.89
   5 -12  -1 1239.58   67.79
  -5 -12   1 1132.79   68.09
   5 -12  -1 1064.59   67.89
  -5 -12   1 1080.09   67.89
   5 -12  -1 1179.18   67.89
  -5 -12   1 1108.39   67.99
   5 -12  -1 1224.98   67.69
   5  12  -1 1223.18   68.69
  -5  12   1 1135.69   68.89
  -5  12   1 1090.19   68.69
   5  12  -1 1212.28   68.49
   5  12  -1 1056.49   67.79
   5  12  -1 1173.48   68.89
  -5  12   1 1268.67   68.79
   4 -12  -1    3.40    1.80
   4 -12  -1    3.20    2.60
   4 -12  -1    5.40    2.70
  -4 -12   1    0.10    2.60
  -4 -12   1    2.50    2.60
   4 -12  -1    1.30    2.40
   4 -12  -1    0.80    2.10
  -4  12   1    1.30    3.10
   4  12  -1    4.90    2.40
  -4  12   1    0.20    2.60
   4  12  -1    2.10    2.60
   4  12  -1   -1.60    3.30
   4  12  -1    5.50    3.30
  -4  12   1   -0.70    2.10
  -3 -12   1  290.87   19.00
  -3 -12   1  263.07   17.80
   3 -12  -1  281.77   18.00
   3 -12  -1  279.47   18.00
   3 -12  -1  258.67   17.10
   3 -12  -1  292.17   17.70
   3 -12  -1  262.27   18.10
  -3 -12   1  260.27   18.00
   3  12  -1  292.87   18.80
   3  12  -1  301.67   18.80
  -3  12   1  256.37   18.90
   3  12  -1  291.07   18.60
   3  12  -1  259.67   17.90
  -3  12   1  263.97   18.70
  -3  12   1  276.87   17.30
   2 -12  -1    3.10    2.60
  -2 -12   1    0.90    2.20
   2 -12  -1    0.80    2.10
   2 -12  -1   -1.20    2.20
  -2 -12   1    2.70    2.60
   2 -12  -1    6.50    2.80
   2 -12  -1    2.40    2.00
  -2 -12   1    3.10    2.80
  -2  12   1    3.10    2.90
  -2  12   1   -0.90    2.80
  -2  12   1   -0.40    2.10
   2  12  -1    1.50    2.20
  -2  12   1    2.60    3.10
   2  12  -1    3.50    2.90
   2  12  -1    5.60    3.10
   2  12  -1    6.20    3.00
   1 -12  -1 3672.83  199.78
   1 -12  -1 3224.58  199.48
  -1 -12   1 3285.47  199.38
  -1 -12   1 3263.27  199.08
   1 -12  -1 3634.94  199.58
   1 -12  -1 3294.87  198.98
  -1 -12   1 3645.84  199.98
   1  12  -1 3815.52  200.28
  -1  12   1 3792.72  200.18
  -1  12   1 3247.28  199.78
  -1  12   1 3408.66  200.08
   1  12  -1 3229.38  199.78
  -1  12   1 3565.44  200.88
   1  12  -1 3302.47  199.58
   1  12  -1 3643.14  200.08
   1  12  -1 3680.43  199.78
  -1  12   1 3530.65  199.28
  -1  12   1 3343.27  199.78
   1  12  -1 3185.28  199.78
   0 -12   1    3.80    2.60
   0 -12  -1    6.00    2.30
   0 -12  -1    6.10    3.00
   0 -12   1    4.70    2.10
   0 -12   1    6.30    3.20
   0 -12  -1    0.80    2.70
   0 -12  -1    2.00    2.50
   0  12  -1    6.20    2.30
   0  12  -1    5.70    2.60
   0  12   1    2.30    2.10
   0  12   1    9.20    2.80
   0  12  -1    5.00    3.00
   0  12  -1    5.90    3.30
   0  12   1    5.80    2.90
   0  12   1    1.60    2.70
   0  12   1    4.00    3.20
   0  12   1    7.50    2.80
   0  12  -1    5.90    3.20
  -1 -12  -1  864.51   53.89
   1 -12   1  824.02   52.99
   1 -12   1  954.60   53.99
  -1 -12  -1  906.91   53.89
  -1 -12  -1  853.81   53.39
  -1 -12  -1  922.41   54.29
   1 -12   1  959.70   53.29
   1 -12   1  848.72   53.59
  -1  12  -1  858.21   54.19
   1  12   1  870.21   53.59
   1  12   1  877.21   54.19
   1  12   1  849.02   54.09
   1  12   1 1014.50   54.39
  -1  12  -1  882.21   54.29
  -1  12  -1  860.61   54.19
   1  12   1 1015.20   54.29
  -1  12  -1 1006.50   55.09
   1  12   1  965.40   53.99
   2 -12   1   21.30    2.80
   2 -12   1   20.80    3.40
   2 -12   1   29.40    4.10
  -2 -12  -1   19.20    3.30
  -2 -12  -1   13.40    3.30
   2 -12   1   20.10    2.80
  -2 -12  -1   17.70    3.50
   2  12   1   26.40    4.30
   2  12   1   12.50    3.00
  -2  12  -1   20.50    3.20
   2  12   1   28.10    4.30
  -2  12  -1   20.40    3.50
   2  12   1   25.10    3.60
  -2  12  -1   22.40    4.60
  -2  12  -1   11.30    3.20
  -2  12  -1   26.60    4.60
  -3 -12  -1  650.93   41.30
  -3 -12  -1  696.03   41.60
   3 -12   1  710.53   40.40
   3 -12   1  664.53   40.30
   3 -12   1  733.03   41.10
   3 -12   1  641.34   40.90
  -3 -12  -1  664.93   41.20
   3  12   1  753.32   41.70
   3  12   1  644.84   40.70
   3  12   1  745.43   41.70
  -3  12  -1  674.73   42.20
  -3  12  -1  667.33   41.80
  -3  12  -1  654.63   41.80
  -3  12  -1  708.13   41.50
  -3  12  -1  677.73   40.50
   3  12   1  686.83   41.70
  -4 -12  -1    2.10    2.80
  -4 -12  -1   -2.70    3.00
   4 -12   1    5.90    2.60
  -4 -12  -1   -1.70    2.80
   4 -12   1    4.20    2.00
   4 -12   1   -2.60    1.60
   4 -12   1    0.10    2.20
   4  12   1   -1.60    2.00
  -4  12  -1   -0.80    2.80
  -4  12  -1    2.90    2.90
  -4  12  -1   -1.40    3.90
   4  12   1    1.90    2.20
  -4  12  -1   -0.70    3.20
   4  12   1    1.90    3.20
  -4  12  -1   -1.30    1.80
   4  12   1    0.40    2.60
  -4  12  -1   -2.00    2.20
   5 -12   1 1812.52   96.89
   5 -12   1 1560.24   96.89
  -5 -12  -1 1640.54   97.39
  -5 -12  -1 1702.43   98.19
  -5 -12  -1 1555.84   97.29
  -5 -12  -1 1699.13   97.99
   5 -12   1 1728.13   96.79
  -5  12  -1 1581.24   97.89
   5  12   1 1762.02   97.59
   5  12   1 1466.15   96.59
   5  12   1 1789.12   97.79
  -5  12  -1 1783.02   98.09
  -5  12  -1 1701.93   97.49
   5  12   1 1724.73   98.29
  -5  12  -1 1569.04   98.49
  -5  12  -1 1633.54   97.99
  -6 -12  -1   78.79    9.30
   6 -12   1   75.79    6.70
   6 -12   1   77.29    6.90
  -6 -12  -1   64.79    8.10
  -6 -12  -1   67.89    8.80
   6 -12   1   83.89    8.00
  -6 -12  -1   73.79    7.80
   6  12   1   55.79    6.50
   6  12   1   72.19    9.00
   6  12   1   85.79    8.30
  -6  12  -1   84.19    8.70
  -6  12  -1   79.69    9.00
   6  12   1   65.79    7.60
  -6  12  -1   71.69    9.40
  -7 -12  -1  481.65   37.70
  -7 -12  -1  612.24   37.60
  -7 -12  -1  586.54   37.00
   7 -12   1  646.44   35.50
   7 -12   1  625.74   35.70
   7 -12   1  582.84   35.70
  -7 -12  -1  580.94   36.40
  -7 -12  -1  608.04   37.70
  -7  12  -1  594.24   37.30
  -7  12  -1  641.74   37.10
  -7  12  -1  542.25   39.70
   7  12   1  577.74   36.20
   7  12   1  640.54   36.80
  -8 -12  -1   64.69    9.70
  -8 -12  -1   35.00    5.10
  -8 -12  -1   54.39    7.90
   8 -12   1   45.70    5.30
  -8 -12  -1   34.20    7.20
  -8  12  -1   37.10    4.90
   8  12   1   32.60    4.30
  -8  12  -1   44.00    6.40
  -8  12  -1   45.20    6.40
   8  12   1   58.79    7.80
   9 -12   1  756.02   43.10
  -9 -12  -1  680.13   43.80
  -9 -12  -1  695.03   43.60
   9 -12   1  689.93   42.20
  -9 -12  -1  732.23   44.30
   9 -12   1  779.22   42.40
   9  12   1  774.82   43.80
  -9  12  -1  689.93   45.10
   9  12   1  652.03   43.60
  -9  12  -1  768.02   44.30
  -9  12  -1  694.83   44.80
 -10 -12  -1   -1.00    3.40
 -10 -12  -1   -0.10    3.50
 -10 -12  -1    0.90    4.20
  10 -12   1    1.70    2.90
  10 -12   1    3.80    1.50
  10  12   1    6.60    4.10
 -10  12  -1   -2.10    3.30
 -10  12  -1   -1.20    4.70
 -10  12  -1    2.40    4.90
  10  12   1    2.00    2.20
 -11 -12  -1  609.04   37.40
 -11 -12  -1  573.24   37.40
 -11 -12  -1  604.84   36.90
 -11  12  -1  588.44   39.40
 -11  12  -1  599.94   38.50
 -12 -12  -1    5.20    5.00
 -12 -12  -1    4.10    4.10
 -12 -12  -1   -2.80    4.10
 -12  12  -1   10.40    6.70
 -12  12  -1    3.40    5.60
 -13 -12  -1  180.28   15.60
 -13 -12  -1  167.38   14.50
 -13 -12  -1  173.58   16.10
 -13  12  -1  212.08   21.10
 -13  12  -1  171.58   17.90
 -12 -13   1  266.07   19.00
 -12 -13   1  239.28   18.40
 -12 -13   1  259.37   19.30
 -12  13   1  266.77   24.50
 -12  13   1  256.47   22.50
 -11 -13   1   -1.00    4.10
 -11 -13   1    5.40    3.80
 -11 -13   1    1.80    3.40
  11 -13  -1    1.80    3.20
 -11  13   1   -0.50    6.20
 -11  13   1    2.20    6.30
  10 -13  -1  469.95   27.50
 -10 -13   1  432.16   26.70
  10 -13  -1  406.86   26.00
 -10 -13   1  400.86   27.00
 -10 -13   1  401.16   27.10
 -10 -13   1  416.96   26.80
  10 -13  -1  406.76   26.40
 -10  13   1  395.06   29.10
 -10  13   1  403.86   29.90
  -9 -13   1   -2.80    4.10
  -9 -13   1    0.60    3.20
   9 -13  -1    0.30    2.90
   9 -13  -1   -0.60    2.10
   9 -13  -1    6.70    3.20
  -9 -13   1    1.20    3.30
  -9 -13   1   -1.90    3.60
   9  13  -1   -2.50    4.20
   9  13  -1    4.40    2.70
  -9  13   1   -2.10    4.70
  -9  13   1    3.30    4.80
  -8 -13   1  904.71   55.29
   8 -13  -1 1035.50   54.69
  -8 -13   1  924.31   55.29
   8 -13  -1  892.81   54.99
  -8 -13   1  986.80   55.39
  -8 -13   1  928.71   55.39
  -8  13   1  888.91   56.79
   8  13  -1  942.51   55.29
   8  13  -1  795.22   54.79
  -8  13   1  943.11   56.89
   7 -13  -1    0.20    3.00
  -7 -13   1    1.10    3.50
   7 -13  -1   -0.80    2.80
  -7 -13   1    1.20    2.80
   7 -13  -1    6.30    2.70
  -7 -13   1   -1.80    3.00
   7  13  -1    5.40    2.70
   7  13  -1    0.30    3.20
  -7  13   1   -2.90    2.60
   7  13  -1   -1.70    3.10
  -7  13   1   -0.50    4.70
  -7  13   1    2.10    4.30
  -6 -13   1  299.27   23.70
   6 -13  -1  351.66   22.70
  -6 -13   1  347.17   23.50
   6 -13  -1  403.26   22.50
   6 -13  -1  410.36   22.80
   6 -13  -1  325.87   22.70
  -6 -13   1  322.27   23.80
  -6 -13   1  345.67   22.90
   6 -13  -1  361.76   21.10
   6  13  -1  338.37   22.70
   6  13  -1  359.76   24.40
  -6  13   1  386.06   23.70
   6  13  -1  379.66   23.40
  -6  13   1  343.67   24.40
  -6  13   1  317.27   24.30
   5 -13  -1    4.00    2.60
   5 -13  -1    3.80    3.00
   5 -13  -1    3.50    2.90
  -5 -13   1    5.70    3.50
  -5 -13   1    1.10    2.50
   5 -13  -1    5.40    2.70
  -5 -13   1    2.80    3.00
   5 -13  -1    8.50    2.10
   5  13  -1    4.40    3.80
  -5  13   1    6.20    3.60
   5  13  -1    2.20    2.60
   5  13  -1    4.60    3.10
  -5  13   1    5.20    4.00
  -5  13   1    3.00    3.00
   4 -13  -1  526.45   30.80
   4 -13  -1  529.25   31.20
  -4 -13   1  486.05   31.30
   4 -13  -1  464.25   31.30
   4 -13  -1  528.85   31.30
   4 -13  -1  501.55   30.20
  -4 -13   1  492.15   31.20
  -4  13   1  500.45   32.40
   4  13  -1  506.85   32.10
  -4  13   1  571.84   32.30
   4  13  -1  535.35   31.90
   4  13  -1  484.05   31.10
  -4  13   1  468.05   32.10
   3 -13  -1   -1.60    2.50
   3 -13  -1    2.00    2.30
   3 -13  -1    0.10    2.70
   3 -13  -1    0.80    2.00
   3 -13  -1   -0.90    2.60
  -3 -13   1   -0.60    2.60
  -3 -13   1   -1.50    2.60
  -3  13   1    4.90    3.20
   3  13  -1   -6.00    3.40
  -3  13   1   -0.10    3.50
   3  13  -1    4.50    3.00
  -3  13   1    0.10    3.10
   3  13  -1    0.70    2.40
   2 -13  -1 1360.36   82.19
   2 -13  -1 1415.96   81.99
   2 -13  -1 1363.46   81.39
  -2 -13   1 1317.47   81.59
  -2 -13   1 1340.17   81.99
   2 -13  -1 1507.05   82.39
   2 -13  -1 1501.25   81.79
  -2  13   1 1349.96   82.79
  -2  13   1 1413.26   81.69
   2  13  -1 1509.95   82.79
  -2  13   1 1328.27   82.59
   2  13  -1 1487.65   82.59
  -2  13   1 1390.26   82.69
   2  13  -1 1317.47   82.09
  -1 -13   1   23.00    3.50
   1 -13  -1   30.30    4.50
   1 -13  -1   18.80    4.10
  -1 -13   1   23.30    4.10
   1 -13  -1   14.60    3.20
   1 -13  -1   26.60    3.50
   1 -13  -1   18.40    3.30
  -1 -13   1   24.60    4.40
   1  13  -1   16.70    3.40
  -1  13   1   19.00    4.20
   1  13  -1   21.80    4.20
  -1  13   1   21.30    4.40
   1  13  -1   25.50    4.40
  -1  13   1   20.00    3.60
   1  13  -1   14.40    3.80
  -1  13   1   14.60    3.70
   0 -13   1  715.73   42.80
   0 -13   1  707.33   43.30
   0 -13  -1  762.32   43.60
   0 -13  -1  702.73   43.60
   0 -13  -1  774.22   44.10
   0 -13   1  748.03   43.90
   0 -13  -1  703.23   42.90
   0  13   1  741.83   43.40
   0  13  -1  694.73   43.80
   0  13   1  686.63   43.40
   0  13   1  685.03   44.00
   0  13  -1  789.72   45.30
   0  13  -1  706.63   44.00
   0  13  -1  682.33   43.90
   0  13   1  671.13   43.90
   0  13  -1  763.72   43.40
  -1 -13  -1    0.70    2.70
  -1 -13  -1    0.70    2.40
  -1 -13  -1   -0.20    2.50
   1 -13   1    2.30    2.00
   1 -13   1   -1.40    2.80
   1 -13   1   -0.70    2.00
   1 -13   1   -1.60    2.70
   1  13   1    2.70    2.40
   1  13   1    2.20    3.30
  -1  13  -1    2.00    3.00
   1  13   1   -0.70    2.90
   1  13   1    6.20    2.90
   1  13   1    0.70    2.80
  -1  13  -1   -2.90    2.30
   1  13   1    2.70    2.90
  -1  13  -1    6.00    3.50
  -1  13  -1   -2.10    2.80
   2 -13   1 1042.20   56.79
  -2 -13  -1  926.51   56.39
  -2 -13  -1  981.70   56.89
   2 -13   1  918.01   55.79
  -2 -13  -1  903.21   56.69
   2 -13   1  939.81   56.39
   2 -13   1 1020.40   55.89
  -2  13  -1  927.31   56.79
   2  13   1 1024.60   57.19
  -2  13  -1  922.21   57.19
  -2  13  -1  946.01   57.29
  -2  13  -1  908.51   57.29
   2  13   1 1008.80   57.09
  -2  13  -1  842.52   57.99
   2  13   1 1034.10   57.19
   2  13   1  897.01   56.19
  -3 -13  -1   29.30    4.60
   3 -13   1   26.40    4.00
  -3 -13  -1   28.10    4.50
  -3 -13  -1   16.00    4.00
   3 -13   1   24.50    3.10
   3 -13   1   22.20    3.70
   3 -13   1   20.50    3.10
  -3  13  -1   20.80    4.50
  -3  13  -1   19.50    3.40
   3  13   1   27.30    5.00
   3  13   1   20.50    3.70
  -3  13  -1   25.80    4.70
  -3  13  -1   33.30    4.90
   3  13   1   27.50    4.50
   3  13   1   24.50    3.90
  -3  13  -1   36.60    6.30
   4 -13   1  612.24   35.00
   4 -13   1  547.55   33.70
   4 -13   1  593.14   34.60
  -4 -13  -1  559.94   34.90
  -4 -13  -1  529.45   34.90
   4 -13   1  540.05   34.50
  -4 -13  -1  598.04   35.60
  -4  13  -1  542.75   36.20
  -4  13  -1  537.05   35.70
  -4  13  -1  583.94   35.20
   4  13   1  599.84   35.80
   4  13   1  620.84   35.50
   4  13   1  502.05   34.00
   4  13   1  603.94   35.30
  -4  13  -1  567.84   33.80
  -4  13  -1  537.15   35.60
  -4  13  -1  610.54   35.80
  -5 -13  -1   36.10    5.50
  -5 -13  -1   54.29    6.80
  -5 -13  -1   39.60    5.50
   5 -13   1   45.00    6.00
   5 -13   1   43.20    6.20
  -5 -13  -1   48.60    7.10
   5 -13   1   42.50    6.00
  -5  13  -1   47.20    7.40
   5  13   1   46.30    7.00
  -5  13  -1   47.70    6.40
   5  13   1   36.40    5.30
   5  13   1   56.89    7.50
  -5  13  -1   34.10    6.10
  -5  13  -1   51.79    7.00
   5  13   1   33.30    5.80
   6 -13   1  911.71   49.40
  -6 -13  -1  835.12   50.99
  -6 -13  -1  827.52   51.09
   6 -13   1  906.11   49.40
  -6 -13  -1  805.42   50.09
   6 -13   1  783.72   49.40
   6  13   1  821.12   51.09
  -6  13  -1  786.72   50.89
  -6  13  -1  766.72   50.89
   6  13   1  871.31   50.49
  -6  13  -1  839.12   50.69
   6  13   1  840.42   50.19
   7 -13   1    7.60    2.80
  -7 -13  -1    2.50    3.10
  -7 -13  -1    6.40    4.10
   7 -13   1    5.60    2.50
   7 -13   1    6.50    2.80
  -7 -13  -1    8.10    3.50
  -7  13  -1    0.00    3.00
  -7  13  -1    5.90    4.20
   7  13   1    6.20    2.90
  -7  13  -1    6.60    4.40
   7  13   1    7.80    3.80
   7  13   1    7.10    2.80
  -8 -13  -1  962.80   59.29
   8 -13   1 1052.49   58.19
   8 -13   1 1080.09   58.09
   8 -13   1  969.30   57.89
  -8 -13  -1  941.61   58.89
  -8 -13  -1  937.91   58.99
  -8  13  -1  934.31   59.99
  -8  13  -1  947.61   60.49
   8  13   1  935.51   58.49
   8  13   1 1093.19   59.29
  -9 -13  -1    2.40    3.50
  -9 -13  -1    3.20    3.80
  -9 -13  -1    0.50    3.60
   9 -13   1    6.00    2.70
   9 -13   1    0.90    2.30
   9 -13   1    8.60    2.90
   9  13   1    7.60    4.50
  -9  13  -1    8.80    5.00
   9  13   1    3.70    2.70
  -9  13  -1   -1.70    4.30
 -10 -13  -1  212.08   15.90
 -10 -13  -1  218.68   16.70
 -10 -13  -1  212.68   16.70
 -10  13  -1  211.98   17.90
 -10  13  -1  209.28   19.20
 -11 -13  -1   -6.90    3.50
 -11 -13  -1    4.20    4.70
 -11 -13  -1   -1.80    3.90
 -11  13  -1   -2.20    5.60
 -11  13  -1    3.80    5.60
 -12 -13  -1  447.26   29.30
 -12 -13  -1  432.56   28.70
 -12 -13  -1  437.76   29.40
 -12  13  -1  462.95   33.30
 -12  13  -1  429.06   30.90
  11 -14  -1  536.05   34.10
 -11 -14   1  523.05   35.10
 -11 -14   1  577.24   35.00
 -11 -14   1  565.04   34.80
 -11  14   1  579.64   39.20
 -11  14   1  523.35   37.80
 -10 -14   1   -3.00    3.60
 -10 -14   1    3.70    5.10
  10 -14  -1   -1.20    3.40
 -10 -14   1    1.90    3.50
 -10  14   1   14.20    6.50
  10  14  -1   -9.60    6.40
 -10  14   1   -1.40    5.70
   9 -14  -1  243.18   17.20
   9 -14  -1  273.27   17.30
  -9 -14   1  251.77   17.90
  -9 -14   1  236.68   18.10
  -9 -14   1  244.88   18.10
   9 -14  -1  275.77   17.10
  -9  14   1  248.18   20.50
   9  14  -1  241.88   17.70
  -9  14   1  210.58   20.90
   9  14  -1  252.67   19.60
  -8 -14   1    6.40    3.60
  -8 -14   1    1.90    3.70
   8 -14  -1    3.30    3.30
   8 -14  -1   -0.20    2.70
  -8 -14   1    5.00    3.40
   8 -14  -1    2.30    3.20
   8  14  -1    7.80    3.40
   8  14  -1    2.40    3.70
  -8  14   1   -0.70    4.80
   8  14  -1   11.30    5.30
  -8  14   1    0.40    4.50
  -7 -14   1  606.44   37.60
  -7 -14   1  558.44   37.90
   7 -14  -1  690.83   37.20
   7 -14  -1  585.14   37.30
  -7 -14   1  588.64   37.50
  -7  14   1  612.64   39.20
   7  14  -1  655.93   38.00
   7  14  -1  660.73   38.70
   7  14  -1  547.15   37.20
  -7  14   1  589.14   39.20
   6 -14  -1   71.49    8.70
  -6 -14   1   79.99    9.00
  -6 -14   1   87.59    9.00
   6 -14  -1   81.69    6.20
   6 -14  -1   98.29    8.70
  -6 -14   1   78.09    9.20
  -6  14   1   80.79   11.20
   6  14  -1   98.69   10.20
   6  14  -1   79.69    8.70
  -6  14   1   68.99    8.70
   6  14  -1   95.69   10.80
  -5 -14   1 1134.19   69.19
   5 -14  -1 1277.97   68.89
   5 -14  -1 1160.98   67.89
   5 -14  -1 1101.19   69.19
  -5 -14   1 1087.29   68.99
   5 -14  -1 1298.87   71.29
  -5 -14   1 1129.79   69.19
  -5  14   1 1114.19   70.29
   5  14  -1 1199.88   70.39
  -5  14   1 1366.76   71.39
  -5  14   1 1143.19   70.29
   5  14  -1 1050.19   68.89
   4 -14  -1   95.89    8.60
  -4 -14   1   84.29    9.10
   4 -14  -1  106.99    7.50
   4 -14  -1   91.89    9.20
  -4 -14   1   67.59    9.70
  -4 -14   1   88.79    8.90
  -4 -14   1   86.89   10.20
   4 -14  -1   89.89    9.10
  -4  14   1  106.29   10.60
   4  14  -1   99.79    9.60
  -4  14   1   91.49   10.70
  -4  14   1   82.49   11.00
  -4  14   1   92.49   14.20
   4  14  -1   91.39    8.90
   4  14  -1   68.89   10.50
   3 -14  -1  949.90   58.39
  -3 -14   1 1078.99   59.29
  -3 -14   1  898.31   59.49
  -3 -14   1  931.61   57.89
   3 -14  -1 1080.09   57.89
   3 -14  -1  969.90   57.29
   3 -14  -1 1024.90   58.19
   3  14  -1  934.01   58.69
  -3  14   1  908.01   60.09
   3  14  -1 1071.09   59.09
  -3  14   1  967.50   59.19
   3  14  -1  948.31   58.19
  -3  14   1  938.51   59.89
   2 -14  -1   15.40    3.00
  -2 -14   1    8.20    3.40
   2 -14  -1   11.90    3.40
  -2 -14   1    2.90    3.00
   2 -14  -1    6.50    3.40
  -2 -14   1   11.80    3.30
   2 -14  -1   11.60    3.00
  -2  14   1   12.00    3.10
   2  14  -1    6.70    3.10
   2  14  -1    9.10    4.40
  -2  14   1   17.80    4.60
   2  14  -1   13.10    3.90
  -2  14   1    9.30    4.50
  -2  14   1    5.00    3.90
   1 -14  -1 1652.83   98.49
   1 -14  -1 1783.42   99.29
   1 -14  -1 1662.13   99.29
  -1 -14   1 1618.04   98.59
   1 -14  -1 1878.41   98.99
  -1 -14   1 1664.13   99.09
   1  14  -1 1839.92   99.59
   1  14  -1 1648.94   99.29
   1  14  -1 1614.54   99.69
  -1  14   1 1556.44   99.59
  -1  14   1 1676.63   99.89
  -1  14   1 1760.12   98.99
  -1  14   1 1690.83   99.59
   0 -14  -1   85.59    7.60
   0 -14  -1   83.99    8.90
   0 -14   1   71.89    8.30
   0 -14   1   72.19    7.20
   0 -14  -1   82.79    8.80
   0  14   1   65.69    9.80
   0  14  -1   79.39    9.80
   0  14   1   90.59    8.60
   0  14  -1   82.99    9.40
   0  14   1   81.89    8.60
   0  14  -1   86.39    8.40
   0  14   1   69.79    9.40
   0  14  -1   90.39    9.20
  -1 -14  -1  573.34   36.00
  -1 -14  -1  610.64   36.10
   1 -14   1  551.14   35.60
   1 -14   1  575.64   35.00
  -1 -14  -1  587.84   35.40
   1 -14   1  625.64   35.10
  -1  14  -1  579.04   36.60
  -1  14  -1  589.54   36.60
   1  14   1  567.94   36.40
   1  14   1  574.04   35.70
  -1  14  -1  620.44   35.60
  -1  14  -1  566.14   36.50
   1  14   1  526.95   36.30
   1  14   1  598.74   36.00
   2 -14   1    8.80    2.60
  -2 -14  -1   11.60    4.10
   2 -14   1    9.10    3.30
  -2 -14  -1   12.70    3.50
  -2 -14  -1    9.30    3.40
   2 -14   1    4.40    3.00
   2 -14   1    6.80    2.50
  -2 -14  -1    7.90    3.60
  -2  14  -1    6.40    3.70
   2  14   1    8.40    3.30
   2  14   1    5.40    3.60
  -2  14  -1    8.30    3.10
  -2  14  -1    7.70    3.00
  -2  14  -1    9.30    4.20
  -2  14  -1   12.10    4.10
   3 -14   1  531.65   34.40
   3 -14   1  591.24   34.70
   3 -14   1  613.54   33.90
  -3 -14  -1  590.14   35.40
   3 -14   1  510.25   33.50
  -3 -14  -1  537.55   34.60
   3  14   1  534.15   34.10
  -3  14  -1  595.74   35.30
  -3  14  -1  591.94   34.30
   3  14   1  573.74   35.40
  -3  14  -1  560.04   35.70
  -3  14  -1  539.95   35.80
   4 -14   1    8.60    2.60
   4 -14   1    1.00    2.90
  -4 -14  -1    2.80    3.80
  -4 -14  -1    7.60    3.30
   4 -14   1    8.30    3.20
  -4 -14  -1   -5.00    3.50
   4 -14   1   -3.00    2.20
   4 -14   1   -0.70    2.10
  -4 -14  -1    0.50    3.40
  -4  14  -1    7.40    4.70
  -4  14  -1   -1.30    4.20
  -4  14  -1    3.60    2.40
  -4  14  -1    6.00    3.80
   4  14   1    4.80    4.20
  -4  14  -1    1.10    2.80
   4  14   1    0.20    3.30
   4  14   1    6.90    2.80
  -4  14  -1    7.50    3.60
   5 -14   1  932.41   58.49
  -5 -14  -1 1050.79   62.29
  -5 -14  -1  952.70   58.89
   5 -14   1 1096.09   58.39
  -5 -14  -1  968.30   59.09
   5 -14   1 1087.09   58.49
   5  14   1  872.31   57.99
  -5  14  -1  970.10   59.99
  -5  14  -1  915.31   61.19
   5  14   1 1050.39   60.79
  -6 -14  -1   26.40    5.00
  -6 -14  -1   33.20    5.20
   6 -14   1   45.30    6.20
  -6  14  -1   34.30    5.80
   6  14   1   37.30    5.00
  -6  14  -1   49.40    6.90
  -6  14  -1   38.70    7.30
   6  14   1   35.50    5.50
  -7 -14  -1  274.37   19.50
  -7 -14  -1  272.67   19.80
  -7 -14  -1  266.07   19.40
   7 -14   1  315.47   18.20
   7 -14   1  275.17   18.10
   7 -14   1  326.37   18.40
  -7  14  -1  281.37   22.10
   7  14   1  278.97   19.20
  -7  14  -1  270.77   21.00
  -7  14  -1  281.77   20.80
   7  14   1  233.18   17.70
  -8 -14  -1    9.40    4.30
   8 -14   1    8.70    2.80
  -8 -14  -1    6.90    4.50
  -8 -14  -1    4.90    3.90
   8 -14   1   10.30    3.20
   8 -14   1    7.60    3.00
  -8  14  -1    4.10    4.90
  -8  14  -1    0.20    4.60
  -8  14  -1    5.10    6.10
   8  14   1    2.30    3.30
  -9 -14  -1  744.73   44.30
  -9 -14  -1  727.53   44.30
   9 -14   1  764.92   43.00
   9 -14   1  708.13   42.30
  -9 -14  -1  716.23   43.90
   9  14   1  646.34   43.70
  -9  14  -1  703.83   45.90
  -9  14  -1  708.73   45.40
 -10 -14  -1   -6.90    3.30
 -10 -14  -1   -0.30    3.90
 -10 -14  -1   -3.90    4.50
 -10  14  -1    5.20    6.10
 -10  14  -1   -3.90    5.40
 -11 -14  -1  663.23   40.50
 -11 -14  -1  636.44   39.80
 -11 -14  -1  642.94   40.30
 -11  14  -1  608.14   43.00
 -11  14  -1  634.94   41.90
 -10 -15   1  379.26   25.70
 -10 -15   1  369.26   26.00
  10 -15  -1  415.56   24.90
 -10 -15   1  377.46   25.50
 -10  15   1  398.86   28.90
 -10  15   1  339.47   29.70
  -9 -15   1    5.00    3.70
   9 -15  -1    6.00    3.80
  -9 -15   1   -4.60    4.10
  -9 -15   1    4.20    3.90
  -9  15   1   -4.20    5.60
  -9  15   1    7.10    6.20
  -8 -15   1  602.54   37.40
  -8 -15   1  640.34   37.50
   8 -15  -1  577.54   38.20
  -8 -15   1  620.84   37.70
  -8  15   1  602.94   39.80
   8  15  -1  533.55   36.80
  -8  15   1  627.44   39.50
  -7 -15   1   25.20    5.00
  -7 -15   1   27.70    5.30
  -7 -15   1   17.10    4.10
   7 -15  -1   21.30    4.70
  -7  15   1   24.40    6.40
   7  15  -1   23.30    5.00
  -7  15   1   21.30    5.50
  -6 -15   1  275.67   19.00
  -6 -15   1  237.48   21.10
  -6 -15   1  282.17   19.20
   6 -15  -1  266.57   19.00
   6 -15  -1  298.37   16.90
   6  15  -1  235.78   19.10
  -6  15   1  293.07   21.70
   6  15  -1  269.57   18.70
  -6  15   1  290.07   21.30
  -6  15   1  278.97   20.90
   5 -15  -1    3.70    3.30
  -5 -15   1   -5.50    3.20
  -5 -15   1    0.40    3.10
   5 -15  -1    2.20    2.10
  -5 -15   1   -2.30    3.30
   5 -15  -1   -3.20    3.20
   5 -15  -1   -2.50    3.00
   5  15  -1   -0.70    3.00
  -5  15   1   -0.90    5.10
   5  15  -1   -0.70    3.60
  -5  15   1    1.30    4.30
  -5  15   1    3.90    4.40
  -4 -15   1 1047.70   64.49
   4 -15  -1 1032.20   64.79
   4 -15  -1 1182.28   63.99
   4 -15  -1 1167.08   64.49
  -4 -15   1 1044.40   64.19
   4 -15  -1 1083.39   63.39
   4  15  -1 1052.09   64.29
  -4  15   1 1003.40   65.39
   4  15  -1 1151.18   65.39
  -4  15   1 1103.39   65.89
  -4  15   1 1048.20   65.89
  -3 -15   1    0.10    3.40
   3 -15  -1    1.90    3.40
   3 -15  -1   -2.50    2.50
   3 -15  -1    5.80    3.60
   3 -15  -1   -2.40    2.60
  -3  15   1    8.20    4.50
  -3  15   1    2.50    4.40
   3  15  -1    0.20    4.40
  -3  15   1    0.80    4.40
   3  15  -1   -2.80    2.90
   3  15  -1   -1.50    3.60
   3  15  -1    5.70    5.10
  -2 -15   1  919.01   57.79
  -2 -15   1 1053.49   59.49
   2 -15  -1 1003.40   59.39
   2 -15  -1  911.81   58.49
   2 -15  -1  915.41   57.49
  -2 -15   1  958.30   58.39
   2 -15  -1 1042.50   57.99
  -2  15   1  892.61   59.09
  -2  15   1  986.90   59.29
   2  15  -1 1019.70   59.09
   2  15  -1  926.91   58.39
  -2  15   1  935.01   59.39
  -2  15   1 1016.50   57.99
   2  15  -1 1049.00   59.39
   2  15  -1 1036.00   59.49
   1 -15  -1   38.40    4.80
   1 -15  -1   34.80    4.60
   1 -15  -1   34.00    5.20
  -1 -15   1   42.80    6.20
  -1 -15   1   52.19    6.70
   1 -15  -1   36.10    5.00
  -1 -15   1   51.89    7.70
  -1 -15   1   32.00    5.00
   1  15  -1   31.00    5.20
  -1  15   1   35.70    6.00
  -1  15   1   36.90    5.10
   1  15  -1   24.00    4.40
  -1  15   1   36.70    4.90
   1  15  -1   56.09    8.00
  -1  15   1   37.30    5.70
   1  15  -1   37.70    6.00
   1  15  -1   41.20    6.10
  -1  15   1   45.30    6.70
   0 -15  -1  449.16   28.00
   0 -15   1  442.66   27.80
   0 -15   1  427.26   29.40
   0 -15   1  383.26   29.60
   0 -15  -1  455.75   28.80
   0 -15  -1  475.45   29.30
   0 -15  -1  435.06   28.90
   0 -15   1  461.95   29.00
   0  15   1  481.85   29.30
   0  15  -1  496.35   28.80
   0  15   1  421.16   29.50
   0  15  -1  424.06   29.50
   0  15   1  443.16   28.80
   0  15   1  503.95   29.70
   0  15  -1  493.75   29.70
   0  15  -1  437.66   29.10
   0  15   1  468.55   28.60
   0  15  -1  427.16   29.40
   0  15   1  430.86   29.40
   1 -15   1    2.10    2.60
  -1 -15  -1    2.10    2.90
   1 -15   1   -2.50    2.50
   1 -15   1    0.60    4.40
   1 -15   1   -4.80    2.80
  -1 -15  -1    0.00    3.60
  -1 -15  -1    0.70    4.30
  -1 -15  -1   -1.40    3.60
   1 -15   1    4.40    5.00
   1  15   1    4.90    3.60
   1  15   1   -0.80    3.80
   1  15   1   -3.10    3.80
  -1  15  -1    4.70    3.20
  -1  15  -1    5.30    4.40
  -1  15  -1   -1.20    4.20
  -1  15  -1   -0.60    3.00
   1  15   1   -0.70    3.40
   1  15   1    4.30    3.90
   1  15   1    3.10    3.10
  -1  15  -1    1.50    3.60
  -1  15  -1    1.00    4.60
   2 -15   1 1296.27   80.99
   2 -15   1 1312.37   80.29
  -2 -15  -1 1324.07   80.89
   2 -15   1 1533.15   80.49
  -2 -15  -1 1312.67   81.29
   2  15   1 1450.75   81.89
  -2  15  -1 1353.16   82.19
  -2  15  -1 1296.27   81.99
   2  15   1 1519.45   81.99
  -2  15  -1 1294.17   81.89
   2  15   1 1469.25   81.89
   2  15   1 1310.27   80.79
  -2  15  -1 1439.56   80.79
   3 -15   1   -2.10    2.40
   3 -15   1   -1.70    3.10
  -3 -15  -1   -1.50    3.60
  -3 -15  -1    0.60    3.70
   3 -15   1    1.20    2.50
   3  15   1   -4.30    2.90
   3  15   1    2.50    3.20
  -3  15  -1   -2.60    2.70
   3  15   1    1.80    4.10
  -3  15  -1    1.70    4.40
  -3  15  -1    3.90    4.10
  -3  15  -1    2.10    5.20
   3  15   1    1.70    4.30
  -4 -15  -1  264.77   18.80
   4 -15   1  267.47   17.30
  -4 -15  -1  256.17   19.00
   4 -15   1  312.87   18.10
   4 -15   1  259.87   18.40
   4  15   1  289.87   19.80
  -4  15  -1  263.17   20.50
   4  15   1  245.08   17.70
  -4  15  -1  258.47   20.30
   4  15   1  301.97   19.80
  -4  15  -1  271.17   20.30
   5 -15   1   21.50    3.60
  -5 -15  -1   18.10    4.50
   5 -15   1   23.80    4.20
   5 -15   1   17.70    3.80
  -5 -15  -1   19.80    4.70
  -5  15  -1   10.00    4.60
   5  15   1   11.40    3.60
   5  15   1   15.70    3.50
  -5  15  -1   20.00    5.90
   5  15   1   19.40    5.10
  -5  15  -1   21.00    6.60
   6 -15   1  663.03   42.50
   6 -15   1  761.12   42.50
   6 -15   1  793.72   42.50
  -6 -15  -1  666.83   43.30
  -6 -15  -1  672.43   43.30
  -6  15  -1  666.13   44.60
  -6  15  -1  688.03   45.40
   6  15   1  761.92   44.10
  -6  15  -1  674.03   44.40
  -7 -15  -1    4.20    4.00
  -7 -15  -1   -0.50    3.50
   7 -15   1   -0.10    3.00
  -7 -15  -1    0.60    4.30
   7 -15   1    8.90    3.40
   7 -15   1    5.60    2.90
  -7  15  -1    0.90    4.60
  -7  15  -1    4.60    5.90
   7  15   1    7.50    5.30
   7  15   1   -0.70    3.00
   7  15   1    3.60    2.90
  -7  15  -1    3.00    5.10
   8 -15   1  388.66   25.10
  -8 -15  -1  412.66   27.00
   8 -15   1  413.96   27.00
  -8 -15  -1  403.66   26.90
  -8 -15  -1  377.66   26.50
  -8  15  -1  417.96   28.30
   8  15   1  429.36   27.50
  -8  15  -1  405.66   28.90
  -8  15  -1  386.66   29.50
  -9 -15  -1   10.10    4.30
  -9 -15  -1    8.20    3.90
  -9 -15  -1    9.20    5.30
   9 -15   1    8.50    3.20
  -9  15  -1    4.80    6.10
  -9  15  -1    9.70    7.40
  -9  15  -1    0.70    5.90
 -10 -15  -1  154.88   13.90
 -10 -15  -1  155.08   14.90
 -10 -15  -1  160.18   14.60
 -10  15  -1  154.68   19.30
 -10  15  -1  149.59   19.10
 -10  15  -1  141.59   16.70
  -9 -16   1  167.28   14.60
   9 -16  -1  179.48   14.10
  -9 -16   1  188.58   14.70
  -9 -16   1  146.29   14.90
  -9  16   1  169.38   19.80
  -9  16   1  172.18   18.40
  -8 -16   1   -2.30    3.70
  -8 -16   1    0.00    3.50
  -8 -16   1   -4.20    4.20
   8 -16  -1   -2.40    3.80
  -8  16   1    6.60    7.40
  -8  16   1    0.80    5.70
  -8  16   1    8.20    5.80
   8  16  -1    5.10    4.80
  -7 -16   1  502.55   32.10
   7 -16  -1  519.85   31.40
   7 -16  -1  506.75   31.80
  -7 -16   1  499.15   31.90
  -7 -16   1  501.85   32.20
  -7  16   1  553.94   34.50
  -7  16   1  495.95   34.60
  -7  16   1  485.15   34.50
   7  16  -1  448.86   31.60
   7  16  -1  523.75   33.10
   6 -16  -1    3.10    3.90
   6 -16  -1    7.10    3.10
  -6 -16   1   -0.10    4.10
  -6 -16   1   -2.10    3.20
  -6 -16   1    1.80    3.60
   6 -16  -1    0.90    2.30
   6 -16  -1   -1.90    3.90
  -6  16   1   -7.50    5.30
   6  16  -1    8.90    4.80
  -6  16   1   -1.20    5.70
  -6  16   1    3.50    5.50
   6  16  -1   -0.80    4.20
   5 -16  -1  537.75   34.90
   5 -16  -1  581.44   33.30
   5 -16  -1  597.14   34.70
  -5 -16   1  564.24   35.00
  -5 -16   1  557.44   34.80
  -5 -16   1  501.75   35.80
  -5  16   1  571.84   36.90
  -5  16   1  588.24   36.80
   5  16  -1  522.65   34.50
  -5  16   1  536.85   36.50
  -4 -16   1   -0.40    3.70
   4 -16  -1    4.00    3.90
   4 -16  -1    3.30    2.50
  -4 -16   1    1.90    3.80
   4 -16  -1    0.50    4.50
   4  16  -1   -3.20    3.40
  -4  16   1   -0.20    4.60
  -4  16   1    3.10    4.70
  -4  16   1    1.50    5.30
  -3 -16   1  181.78   13.80
  -3 -16   1  177.28   14.30
   3 -16  -1  177.68   12.70
   3 -16  -1  178.38   14.60
  -3  16   1  187.98   16.10
  -3  16   1  187.38   16.10
   3  16  -1  179.98   14.10
   2 -16  -1   -3.30    3.50
  -2 -16   1    1.20    3.70
  -2 -16   1    0.80    3.40
   2 -16  -1   -3.10    2.80
  -2  16   1    2.30    3.90
   2  16  -1   -0.10    4.50
  -2  16   1    0.90    4.40
  -2  16   1    7.80    3.60
   2  16  -1   -1.10    3.90
  -2  16   1    7.50    4.70
  -1 -16   1 1223.28   74.29
   1 -16  -1 1285.87   74.19
  -1 -16   1 1258.87   74.89
   1 -16  -1 1253.57   75.09
   1  16  -1 1352.16   75.39
  -1  16   1 1337.77   74.79
   1  16  -1 1226.68   75.19
  -1  16   1 1217.78   75.89
  -1  16   1 1213.98   75.69
  -1  16   1 1260.57   75.49
   0 -16   1   -0.60    3.00
   0 -16   1    1.80    2.90
   0 -16  -1   -1.90    3.70
   0 -16   1   -0.70    3.40
   0 -16  -1   -4.80    3.00
   0  16   1   -1.30    4.00
   0  16  -1   -1.80    4.00
   0  16   1    1.20    4.00
   0  16   1    1.90    3.90
   0  16  -1    1.40    4.70
   0  16   1    5.60    4.20
   0  16  -1    1.40    3.80
   0  16  -1    3.50    4.20
   1 -16   1  509.45   31.40
  -1 -16  -1  426.66   32.10
   1 -16   1  486.45   30.40
   1 -16   1  534.65   30.50
  -1 -16  -1  474.95   31.50
   1 -16   1  486.55   31.60
   1  16   1  529.05   31.90
  -1  16  -1  499.95   32.50
  -1  16  -1  499.95   32.60
   1  16   1  476.15   31.20
  -1  16  -1  470.85   32.40
  -1  16  -1  538.95   31.40
   2 -16   1   -3.90    2.70
   2 -16   1    3.60    3.50
   2 -16   1   -1.70    4.00
  -2 -16  -1    0.50    3.70
   2 -16   1   -2.90    2.40
  -2 -16  -1   -3.70    3.30
   2  16   1    2.70    3.70
  -2  16  -1    1.00    3.50
  -2  16  -1   -4.20    4.70
   2  16   1    1.70    4.40
  -2  16  -1    1.90    4.00
  -2  16  -1    1.90    6.50
   3 -16   1  327.57   22.30
   3 -16   1  342.87   21.40
  -3 -16  -1  311.07   22.90
  -3 -16  -1  334.07   22.50
   3 -16   1  381.56   21.80
   3 -16   1  357.66   22.80
  -3  16  -1  328.47   24.00
  -3  16  -1  351.86   21.60
  -3  16  -1  315.77   24.00
   3  16   1  312.87   21.80
  -3  16  -1  343.87   24.50
   4 -16   1   -0.90    3.60
  -4 -16  -1    0.50    4.10
  -4 -16  -1   -0.90    3.80
   4 -16   1   -2.30    2.90
   4 -16   1   -0.60    2.50
   4 -16   1   -3.00    3.20
   4  16   1   -4.00    3.10
  -4  16  -1   -4.20    4.30
  -4  16  -1   -0.40    4.00
  -4  16  -1    3.40    5.70
   5 -16   1 1330.57   76.69
  -5 -16  -1 1317.77   77.39
  -5 -16  -1 1309.67   77.09
  -5  16  -1 1328.97   79.09
   5  16   1 1205.98   76.09
  -5  16  -1 1282.87   78.49
  -5  16  -1 1335.37   78.69
  -6 -16  -1    1.10    4.30
  -6 -16  -1    0.40    3.90
   6 -16   1   10.80    3.30
   6  16   1    3.60    3.60
  -6  16  -1   10.70    6.00
   6  16   1    9.10    4.50
  -6  16  -1   -7.70    4.60
  -6  16  -1    5.20    6.50
  -7 -16  -1  252.47   19.10
  -7 -16  -1  245.48   18.70
   7 -16   1  257.67   17.50
  -7 -16  -1  255.27   19.10
  -7  16  -1  236.98   20.50
  -7  16  -1  274.57   21.60
  -7  16  -1  261.67   21.70
   7  16   1  266.97   19.40
  -8 -16  -1   -5.60    3.60
  -8 -16  -1   -1.80    5.00
  -8 -16  -1   -3.10    4.40
   8 -16   1   -4.60    3.40
  -8  16  -1   12.20    6.10
  -8  16  -1    4.40    7.10
  -8  16  -1    4.10    6.00
  -9 -16  -1  472.65   31.50
  -9 -16  -1  455.15   31.00
  -9 -16  -1  487.15   31.40
  -9  16  -1  493.85   33.30
  -9  16  -1  463.15   34.80
  -9  16  -1  495.65   34.50
   8 -17  -1  514.85   32.70
  -8 -17   1  482.05   33.20
  -8 -17   1  514.05   33.30
  -8 -17   1  537.65   33.10
  -8  17   1  514.75   36.70
  -8  17   1  525.65   36.00
  -8  17   1  510.05   36.50
   7 -17  -1    3.90    4.30
  -7 -17   1    8.80    3.90
  -7 -17   1    3.10    4.40
  -7 -17   1   11.80    4.90
   7  17  -1    5.20    5.20
  -7  17   1    8.10    7.40
  -7  17   1    6.50    6.00
  -7  17   1   -1.80    6.50
   6 -17  -1  144.09   12.80
  -6 -17   1  152.08   12.90
  -6 -17   1  158.58   13.50
  -6 -17   1  139.89   13.10
  -6  17   1  147.99   16.20
  -6  17   1  151.18   16.20
  -6  17   1  151.28   16.80
   6  17  -1  132.89   13.20
  -5 -17   1    4.80    4.20
   5 -17  -1    0.70    2.80
  -5 -17   1    7.30    3.50
   5 -17  -1   -6.30    3.70
   5 -17  -1    7.10    3.80
  -5 -17   1   -3.70    4.00
   5  17  -1   -1.50    4.30
  -5  17   1   -1.90    5.00
  -5  17   1   -2.90    5.20
  -5  17   1   -4.20    6.10
  -4 -17   1  979.10   60.09
  -4 -17   1 1014.10   60.39
   4 -17  -1 1060.49   59.79
   4 -17  -1  994.70   60.39
  -4 -17   1  959.10   59.99
   4 -17  -1  995.00   58.99
  -4  17   1 1031.90   62.09
   4  17  -1  979.50   60.19
  -4  17   1  946.61   61.69
  -4  17   1 1059.59   62.09
   3 -17  -1   -3.30    3.20
   3 -17  -1    2.30    3.90
  -3 -17   1    1.40    3.80
  -3 -17   1    1.20    3.70
   3 -17  -1    8.00    3.20
  -3  17   1    0.60    5.60
  -3  17   1    9.40    5.20
   3  17  -1    3.20    4.30
  -3  17   1    0.30    5.00
  -2 -17   1  725.33   44.00
   2 -17  -1  665.93   43.10
  -2 -17   1  708.83   43.40
   2 -17  -1  719.93   44.20
   2 -17  -1  720.73   43.00
  -2  17   1  724.73   45.40
  -2  17   1  691.23   45.70
  -2  17   1  758.82   45.60
   2  17  -1  718.73   44.20
   1 -17  -1    0.50    3.20
   1 -17  -1    6.30    3.50
   1 -17  -1    4.30    4.10
  -1 -17   1    6.90    3.90
  -1 -17   1    4.20    3.60
   1  17  -1   11.10    5.20
  -1  17   1   -1.00    4.20
  -1  17   1   -0.30    4.50
  -1  17   1    1.60    4.70
  -1  17   1   10.20    5.10
   0 -17   1  363.96   22.00
   0 -17   1  334.37   22.60
   0 -17  -1  350.26   23.10
   0 -17  -1  331.57   22.10
   0 -17  -1  379.36   22.70
   0  17  -1  317.67   24.10
   0  17   1  327.57   23.00
   0  17  -1  261.27   28.10
   0  17   1  343.77   23.00
   0  17   1  292.27   23.50
   0  17  -1  350.16   23.10
   0  17   1  310.37   24.00
  -1 -17  -1    2.00    3.90
   1 -17   1   -2.10    3.60
   1 -17   1   -5.30    3.00
  -1 -17  -1    1.80    4.10
   1 -17   1    0.00    3.10
  -1  17  -1   -0.60    4.40
  -1  17  -1   -1.20    4.60
  -1  17  -1    5.70    5.20
   1  17   1   -1.40    4.40
  -1  17  -1   -1.20    4.10
   2 -17   1  585.84   37.30
   2 -17   1  607.44   36.60
   2 -17   1  660.73   36.70
  -2 -17  -1  577.04   37.80
  -2 -17  -1  573.24   37.10
  -2  17  -1  566.54   38.80
  -2  17  -1  587.94   39.00
   2  17   1  590.04   37.20
  -2  17  -1  632.44   37.00
  -2  17  -1  619.64   39.20
   3 -17   1   -0.20    3.70
  -3 -17  -1   -4.30    3.90
  -3 -17  -1    0.80    3.90
   3 -17   1   -6.90    3.20
   3 -17   1   -2.10    3.10
   3  17   1    1.40    3.70
  -3  17  -1    1.50    5.90
  -3  17  -1    6.20    3.50
  -3  17  -1   -7.30    4.70
  -3  17  -1    4.10    5.30
   4 -17   1  296.17   20.50
  -4 -17  -1  282.47   20.90
  -4 -17  -1  288.67   21.30
   4 -17   1  368.06   22.90
  -4  17  -1  309.77   22.90
   4  17   1  270.27   19.90
  -4  17  -1  305.57   23.10
  -4  17  -1  307.17   23.30
  -5 -17  -1    5.40    4.80
  -5 -17  -1    2.00    4.40
   5 -17   1   -0.20    4.20
   5 -17   1   -2.00    3.60
  -5  17  -1   -6.60    5.20
  -5  17  -1    2.10    6.20
  -5  17  -1    9.20    5.00
   5  17   1   -2.10    3.70
   6 -17   1  197.58   15.50
  -6 -17  -1  217.78   17.10
  -6 -17  -1  218.48   16.90
  -6 -17  -1  204.48   16.80
  -6  17  -1  221.78   19.60
  -6  17  -1  204.18   19.30
  -6  17  -1  224.58   19.20
  -7 -17  -1   -0.60    4.30
   7 -17   1    4.00    4.00
  -7 -17  -1    3.90    4.00
  -7 -17  -1   -2.10    4.90
  -7  17  -1    1.00    6.40
  -7  17  -1   -3.30    7.40
  -7  17  -1    5.60    6.50
  -8 -17  -1  486.75   32.50
  -8 -17  -1  519.95   32.50
  -8 -17  -1  495.35   32.70
  -8  17  -1  518.75   35.80
  -8  17  -1  463.85   34.20
  -8  17  -1  490.95   36.30
  -6 -18   1    3.20    4.80
   6 -18  -1    2.30    4.70
  -6 -18   1    1.80    5.10
  -6 -18   1    6.80    3.80
   6  18  -1   12.50    6.20
  -6  18   1    0.60    7.10
  -6  18   1   14.20    7.70
  -6  18   1    4.40    6.70
  -5 -18   1  569.34   35.00
  -5 -18   1  559.64   34.50
   5 -18  -1  537.35   34.70
  -5 -18   1  530.25   34.50
  -5  18   1  559.84   37.20
  -5  18   1  496.15   36.90
  -5  18   1  560.34   37.00
   5  18  -1  529.15   34.60
   4 -18  -1    7.70    3.60
  -4 -18   1   11.60    4.00
   4 -18  -1    9.70    4.60
  -4 -18   1    5.00    4.30
  -4 -18   1   13.60    4.70
  -4  18   1   23.00    6.90
   4  18  -1    4.90    5.50
  -4  18   1   19.10    6.30
  -4  18   1    5.40    5.60
  -3 -18   1  389.46   26.50
   3 -18  -1  410.66   26.60
   3 -18  -1  438.66   28.40
  -3 -18   1  381.16   25.80
   3 -18  -1  388.36   25.00
  -3  18   1  367.86   28.40
  -3  18   1  384.16   28.60
  -3  18   1  398.56   28.00
  -2 -18   1   -4.10    3.60
  -2 -18   1    5.90    4.70
   2 -18  -1   -8.00    3.90
   2 -18  -1    3.70    4.50
   2  18  -1    1.10    5.40
  -2  18   1    3.90    5.60
  -2  18   1   -3.20    5.70
  -2  18   1   -1.10    5.10
  -1 -18   1  656.83   45.00
   1 -18  -1  733.93   44.50
   1 -18  -1  752.72   45.70
  -1 -18   1  782.12   45.50
  -1 -18   1  727.33   44.70
   1  18  -1  733.03   46.00
  -1  18   1  745.63   46.90
  -1  18   1  727.23   47.00
  -1  18   1  760.42   46.30
   0 -18   1   -4.00    3.40
   0 -18  -1    5.90    4.70
   0 -18   1    7.90    4.30
   0 -18  -1    1.20    3.70
   0  18  -1   -6.40    5.60
  -1 -18  -1  358.86   24.80
  -1 -18  -1  389.06   26.00
   1 -18   1  375.16   24.60
   1 -18   1  368.56   25.20
  -1  18  -1  385.56   27.00
  -1  18  -1  372.36   27.30
   1  18   1  383.86   25.70
  -1  18  -1  388.56   27.30
  -1  18  -1  394.36   25.50
  -2 -18  -1    4.00    4.70
   2 -18   1    5.90    4.10
   2 -18   1    4.60    4.10
  -2 -18  -1   12.90    4.50
   2  18   1   11.30    5.00
  -2  18  -1    5.20    5.90
  -2  18  -1    0.50    4.60
  -2  18  -1   15.60    6.40
  -2  18  -1    1.80    5.10
  -3 -18  -1  432.86   28.30
   3 -18   1  409.56   27.30
   3 -18   1  409.96   26.60
  -3 -18  -1  446.16   27.60
   3  18   1  379.86   27.00
  -3  18  -1  410.46   29.70
  -3  18  -1  441.26   29.90
  -3  18  -1  436.96   29.80
   4 -18   1   -6.10    3.80
  -4 -18  -1    3.00    4.50
  -4 -18  -1    1.60    4.60
  -4  18  -1   -8.20    6.20
   4  18   1    0.60    4.50
  -4  18  -1    8.50    6.40
  -4  18  -1    5.00    5.30
  -5 -18  -1  635.84   40.80
  -5 -18  -1  633.84   41.10
   5 -18   1  637.94   40.20
  -5  18  -1  667.93   43.00
  -5  18  -1  656.13   43.10
  -5  18  -1  690.73   43.60
  -6 -18  -1    0.90    4.20
   6 -18   1    9.90    4.30
  -6 -18  -1   11.80    5.30
  -6 -18  -1   -2.60    5.10
  -6  18  -1   13.60    6.20
  -6  18  -1   11.40    7.40
  -6  18  -1    1.10    6.50
   4 -19  -1  396.86   27.10
  -4 -19   1  427.26   26.70
  -4 -19   1  385.46   26.60
  -4 -19   1  380.96   27.10
  -4  19   1  411.66   29.40
  -4  19   1  425.96   30.40
  -4  19   1  377.96   29.60
   4  19  -1  385.26   26.90
  -3 -19   1    0.60    3.80
  -3 -19   1    9.90    5.10
   3 -19  -1    2.30    5.00
   3 -19  -1   -7.00    4.50
  -3 -19   1    1.80    4.80
   3  19  -1    5.20    6.00
  -3  19   1    9.20    7.20
  -3  19   1   11.40    6.30
  -3  19   1    4.70    6.70
   2 -19  -1  466.15   29.60
  -2 -19   1  420.26   30.00
   2 -19  -1  466.35   31.00
  -2 -19   1  473.05   30.90
  -2  19   1  491.05   32.30
  -2  19   1  517.95   33.40
  -2  19   1  461.85   33.20
   2  19  -1  466.55   31.30
  -1 -19   1   -1.00    3.90
  -1 -19   1    0.90    4.60
   1 -19  -1   -2.80    3.90
   1 -19  -1   -0.20    4.80
   1  19  -1    3.60    6.00
  -1  19   1    3.90    5.70
  -1  19   1    1.90    6.20
  -1  19   1    2.80    5.70
   0 -19   1  182.78   15.30
   0 -19  -1  161.28   14.00
   0 -19  -1  171.78   15.60
   0 -19   1  191.28   14.40
   0  19  -1  203.18   17.10
   0  19   1  167.78   16.40
   1 -19   1   -0.60    4.30
  -1 -19  -1    1.50    4.10
   1 -19   1   -4.90    4.30
  -1 -19  -1    3.10    5.00
  -1  19  -1   -0.20    6.10
   1  19   1    5.60    6.00
  -1  19  -1   -2.00    6.50
   2 -19   1  696.03   43.50
  -2 -19  -1  693.03   43.20
   2 -19   1  705.43   42.90
  -2 -19  -1  694.33   44.20
   2  19   1  688.93   43.70
  -2  19  -1  719.93   45.70
  -2  19  -1  734.63   45.50
  -2  19  -1  679.63   45.80
  -3 -19  -1   -2.40    4.70
  -3 -19  -1   -3.90    4.70
   3 -19   1    2.40    4.60
  -3  19  -1   14.90    6.30
  -3  19  -1    2.30    7.00
   3  19   1    8.80    7.30
  -3  19  -1    1.00    6.40
  -4  19  -1  193.78   21.10
  -4  19  -1  241.18   21.00
 -16   0   2  451.35   33.30
 -16   0   2  508.95   33.40
 -16   0   2  518.15   32.30
  15   0  -2    4.30    7.60
 -15   0   2    1.10    4.50
 -15   0   2    8.00    4.30
 -15   0   2    0.80    4.40
 -14   0   2  239.78   19.70
  14   0  -2  244.08   17.90
 -14   0   2  280.37   18.70
 -14   0   2  286.47   19.50
  13   0  -2   -1.90    1.90
  13   0  -2    0.50    2.20
  13   0  -2   -4.80    3.30
 -13   0   2   -3.20    3.20
 -13   0   2   -3.20    4.80
 -13   0   2   -4.90    3.10
 -12   0   2 1189.28   74.49
  12   0  -2 1285.37   73.79
 -12   0   2 1401.76   75.59
 -12   0   2 1250.57   74.19
  12   0  -2 1173.78   73.09
 -11   0   2   -6.00    4.00
 -11   0   2    2.10    2.60
  11   0  -2   -2.80    3.30
  11   0  -2   -2.10    2.00
  11   0  -2   -1.00    2.30
 -11   0   2   -4.30    2.50
 -10   0   2  718.53   45.10
  10   0  -2  766.72   44.60
  10   0  -2  785.52   44.50
 -10   0   2  726.63   45.00
  10   0  -2  774.62   46.10
   9   0  -2    0.30    1.70
   9   0  -2   -3.00    1.70
  -9   0   2    2.80    3.20
  -9   0   2    0.00    2.00
   9   0  -2   -0.60    2.20
  -9   0   2   -2.20    1.70
  -8   0   2 1875.41   96.99
  -8   0   2 1550.94   96.29
   8   0  -2 1667.03   96.89
  -8   0   2 1558.84   96.19
   8   0  -2 1626.44   95.89
   8   0  -2 1689.23   95.99
   7   0  -2    1.00    1.50
   7   0  -2    1.30    1.60
  -7   0   2    2.40    2.30
  -7   0   2   -0.50    0.70
  -7   0   2   -0.50    1.30
  -7   0   2   -1.20    1.50
   7   0  -2   -1.50    1.30
   7   0  -2    0.40    0.70
   6   0  -2 5108.49  282.47
  -6   0   2 4570.64  282.67
  -6   0   2 4486.65  282.77
  -6   0   2 5571.24  283.27
   6   0  -2 4931.41  283.07
   5   0  -2   -2.40    1.20
  -5   0   2   -0.30    0.90
   5   0  -2    0.00    1.10
  -5   0   2    0.10    0.70
  -5   0   2   -1.00    1.10
   5   0  -2    0.10    0.60
  -5   0   2   -1.30    2.00
   5   0  -2    0.20    1.00
   4   0  -2  168.88   10.90
   4   0  -2  187.48   10.90
  -4   0   2  175.78   10.40
   4   0  -2  175.68   10.60
  -4   0   2  149.39   10.80
   4   0  -2  162.88   10.40
  -4   0   2  195.38   11.40
   3   0  -2    0.90    0.90
  -3   0   2    0.20    0.50
   3   0  -2    0.70    1.00
  -3   0   2    0.20    0.90
   3   0  -2   -0.10    0.50
   3   0  -2    0.10    0.70
  -3   0   2    0.70    1.40
  -3   0   2   -1.40    0.70
  -2   0   2 1463.95   82.49
   2   0  -2 1307.67   82.79
  -2   0   2 1494.55   82.89
   2   0  -2 1609.34   82.69
   2   0  -2 1452.95   82.49
  -2   0   2 1293.27   82.69
  -1   0   2    1.30    0.70
  -1   0   2    0.20    0.50
   1   0  -2    1.40    0.50
   1   0  -2   -0.20    0.40
   1   0  -2   -0.50    0.50
   1   0  -2    0.20    0.80
  -1   0   2    0.90    0.90
  -1   0   2    0.80    0.50
   0   0   2 2822.22  163.08
   0   0  -2 2840.12  163.18
  -1   0  -2    0.80    0.40
  -3   0  -2    0.10    0.70
  -3   0  -2    0.30    0.50
  -3   0  -2    0.80    0.80
   4   0   2 4492.65  250.87
  -4   0  -2 4262.17  251.17
  -5   0  -2   -0.70    0.60
  -5   0  -2    0.20    0.70
  -5   0  -2    0.50    1.00
   5   0   2   -0.20    1.00
  -5   0  -2    0.10    0.90
   6   0   2 1018.30   56.99
  -6   0  -2  995.20   56.59
  -6   0  -2 1012.20   57.19
  -6   0  -2  992.00   56.89
  -6   0  -2  903.31   56.69
  -7   0  -2   -0.40    1.30
  -7   0  -2   -0.30    0.90
   7   0   2    0.40    1.30
  -7   0  -2    1.40    1.30
  -7   0  -2    0.70    0.80
   8   0   2 1964.40  111.49
  -8   0  -2 1974.70  111.79
  -8   0  -2 1980.80  110.89
  -8   0  -2 1837.52  111.09
  -8   0  -2 1914.11  111.29
  -9   0  -2   -0.30    1.40
  -9   0  -2    0.70    1.30
   9   0   2   -2.90    1.60
  -9   0  -2   -2.20    1.50
  10   0   2 1661.03   92.99
 -10   0  -2 1600.34   93.29
 -10   0  -2 1535.85   92.69
 -10   0  -2 1628.24   92.69
 -11   0  -2    1.50    1.60
 -11   0  -2   -1.90    1.70
 -11   0  -2   -0.20    2.00
 -12   0  -2  369.56   23.20
 -12   0  -2  376.26   22.50
 -12   0  -2  372.16   23.90
 -13   0  -2    1.90    2.70
 -13   0  -2   -0.70    1.90
 -13   0  -2   -1.80    3.70
 -13   0  -2    1.70    2.90
 -14   0  -2  836.42   54.59
 -14   0  -2  864.41   52.39
 -14   0  -2  914.81   53.49
 -14   0  -2  877.51   53.99
 -14   0  -2  981.60   54.99
 -15   0  -2   -1.30    4.00
 -15   0  -2    7.10    3.60
 -15   0  -2   -1.70    4.90
 -16   0  -2  233.48   21.00
 -16   0  -2  260.57   22.60
 -16   0  -2  269.77   20.20
 -16  -1   2   -3.00    4.60
 -16  -1   2   -5.00    4.60
 -16  -1   2    4.80    4.70
 -16   1   2    4.30    4.90
 -16   1   2    0.50    5.30
 -16   1   2   -6.60    5.20
 -15  -1   2  727.53   47.40
 -15  -1   2  744.63   46.60
 -15   1   2  773.62   47.70
  15   1  -2  757.12   46.40
 -15   1   2  795.12   46.70
 -15   1   2  749.33   47.60
 -14  -1   2    7.10    6.00
 -14  -1   2    7.00    4.00
  14  -1  -2    2.70    4.60
 -14  -1   2    1.40    3.70
 -14   1   2    8.60    4.70
 -14   1   2   -2.50    4.20
 -14   1   2    7.90    4.00
  14   1  -2    1.20    4.30
  13  -1  -2  461.35   27.90
  13  -1  -2  420.86   27.00
 -13  -1   2  445.56   28.80
  13  -1  -2  443.66   32.30
 -13  -1   2  515.65   30.90
  13  -1  -2  423.56   26.90
 -13  -1   2  412.96   29.10
 -13   1   2  471.75   28.80
 -13   1   2  532.85   30.70
  13   1  -2  414.36   27.10
 -13   1   2  484.65   29.70
  13   1  -2  443.36   28.40
 -13   1   2  449.76   29.80
  12  -1  -2    7.80    3.00
 -12  -1   2   10.20    3.80
  12  -1  -2   10.00    2.70
 -12  -1   2   13.40    3.70
  12  -1  -2    2.90    3.10
 -12  -1   2   16.40    5.30
 -12   1   2    6.40    3.70
  12   1  -2   19.90    3.80
  12   1  -2   10.90    2.80
 -12   1   2    9.10    3.70
 -12   1   2   19.10    5.30
 -12   1   2   16.90    3.70
 -11  -1   2  785.72   42.10
 -11  -1   2  611.34   40.30
  11  -1  -2  687.33   39.70
 -11  -1   2  653.33   40.50
  11  -1  -2  651.93   41.80
  11  -1  -2  667.73   39.70
  11   1  -2  585.14   41.10
  11   1  -2  653.73   39.70
 -11   1   2  649.34   40.90
 -11   1   2  766.62   41.60
 -11   1   2  660.83   40.40
  10  -1  -2   48.40    5.00
  10  -1  -2   39.90    6.60
  10  -1  -2   38.60    4.80
 -10  -1   2   48.10    5.50
 -10  -1   2   41.40    6.00
 -10  -1   2   40.30    6.00
 -10   1   2   60.39    7.40
  10   1  -2   41.10    5.40
  10   1  -2   40.20    5.00
 -10   1   2   51.49    3.70
 -10   1   2   45.20    5.60
   9  -1  -2 1887.41  108.69
  -9  -1   2 2187.88  110.39
  -9  -1   2 1759.72  109.09
   9  -1  -2 1960.90  110.09
   9  -1  -2 1964.00  108.89
  -9  -1   2 1766.22  109.19
  -9  -1   2 1810.12  108.79
  -9   1   2 1920.51  108.19
  -9   1   2 1781.92  109.29
  -9   1   2 1803.72  109.49
   9   1  -2 1903.01  109.09
   9   1  -2 1853.01  108.89
   9   1  -2 1913.41  110.19
  -8  -1   2    3.10    3.00
  -8  -1   2    4.40    1.90
  -8  -1   2    0.30    1.50
   8  -1  -2    3.10    1.80
   8  -1  -2    3.70    1.60
   8  -1  -2    3.10    2.10
  -8  -1   2    0.50    1.60
  -8   1   2    2.60    2.20
   8   1  -2    0.50    1.70
  -8   1   2    0.80    1.90
   8   1  -2   -0.60    2.00
  -8   1   2    3.20    0.90
   8   1  -2    3.20    1.90
   7  -1  -2  963.80   54.29
  -7  -1   2  893.41   53.69
   7  -1  -2  904.11   53.29
  -7  -1   2  901.81   53.49
   7  -1  -2  887.81   53.19
  -7  -1   2 1025.90   54.69
   7  -1  -2 1030.30   53.79
  -7  -1   2  897.11   53.59
  -7   1   2  895.71   53.09
   7   1  -2  947.21   53.69
   7   1  -2  942.21   53.69
  -7   1   2  863.21   53.99
   7   1  -2  877.11   52.89
   7   1  -2  906.11   54.29
  -7   1   2  867.41   53.89
   6  -1  -2   87.79    5.90
  -6  -1   2   99.49    7.70
  -6  -1   2   83.29    6.20
  -6  -1   2   89.39    6.40
   6  -1  -2   89.99    6.40
  -6  -1   2   87.19    6.10
   6  -1  -2   92.19    6.90
   6  -1  -2   80.29    5.70
  -6   1   2   76.29    6.70
   6   1  -2   84.59    6.30
   6   1  -2   81.29    6.70
  -6   1   2   72.89    6.50
   6   1  -2   90.39    6.20
   6   1  -2   84.59    5.40
  -6   1   2   93.99    5.70
   5  -1  -2 4811.72  277.57
  -5  -1   2 4542.25  277.17
   5  -1  -2 5592.54  277.47
  -5  -1   2 5288.07  277.97
  -5   1   2 4369.16  277.47
  -5   1   2 4444.36  277.57
  -4  -1   2    1.10    0.80
   4  -1  -2    0.80    1.10
   4  -1  -2    1.20    1.30
   4  -1  -2    0.60    0.60
  -4  -1   2    2.80    1.80
   4  -1  -2    1.60    1.00
  -4  -1   2    2.70    0.90
  -4  -1   2    2.00    1.00
  -4   1   2    0.20    1.10
   4   1  -2    1.10    0.60
  -4   1   2    1.20    0.60
  -4   1   2   -0.20    1.00
   4   1  -2    1.30    1.00
   4   1  -2    1.90    0.90
   4   1  -2    1.70    1.00
  -3  -1   2 6104.99  371.56
   3  -1  -2 6938.21  372.06
  -3   1   2 6055.19  371.96
   3   1  -2 6734.63  371.96
   2  -1  -2    3.40    0.80
   2  -1  -2    1.80    0.80
  -2  -1   2    2.10    0.70
  -2  -1   2    1.90    1.20
   2   1  -2    1.00    0.60
  -2   1   2    2.50    1.30
  -2   1   2    4.40    0.90
   2   1  -2    1.80    1.10
  -2   1   2   -0.10    0.70
   2   1  -2    1.80    0.90
   2   1  -2    0.90    0.50
   2   1  -2    2.00    0.70
  -2   1   2    1.00    0.50
  -2   1   2    1.40    0.60
  -1  -1   2 4966.60  307.37
   1  -1  -2 5694.33  307.57
   1   1  -2 5302.97  307.57
  -1   1   2 5463.55  307.57
   0  -1  -2   49.30    2.90
   0  -1  -2   44.00    3.30
   0  -1  -2   52.89    3.20
   0  -1  -2   45.60    3.30
   0  -1   2   50.29    3.00
   0  -1   2   49.10    3.40
   0   1  -2   53.69    3.00
   0   1  -2   46.30    3.20
   0   1  -2   47.70    3.40
   0   1   2   48.70    3.30
   0   1   2   44.50    3.30
   0   1   2   49.30    3.00
   0   1  -2   49.80    3.10
   0   1   2   48.70    3.20
  -2  -1  -2 4714.43  270.07
  -3  -1  -2 1870.01  112.29
  -3  -1  -2 1983.40  112.49
  -3   1  -2 2048.00  112.39
   3   1   2 1991.30  112.49
  -3   1  -2 1934.81  112.29
  -3   1  -2 1931.91  112.39
  -4  -1  -2  362.56   20.90
  -4  -1  -2  335.47   20.40
  -4  -1  -2  343.47   20.60
  -4  -1  -2  356.16   20.20
  -4   1  -2  344.97   20.60
   4   1   2  351.56   20.70
  -5  -1  -2 3093.49  177.18
  -5  -1  -2 3080.59  176.98
  -5   1  -2 3003.20  176.98
  -5   1  -2 3098.49  176.78
   5   1   2 3155.68  177.08
  -6  -1  -2    2.20    0.60
  -6  -1  -2    1.30    1.30
  -6  -1  -2    1.30    1.30
  -6  -1  -2    1.90    1.50
  -6   1  -2    2.10    0.80
  -6   1  -2    1.40    1.10
  -6   1  -2    2.40    1.20
   6   1   2    1.30    1.40
  -7  -1  -2 2422.76  137.09
  -7  -1  -2 2423.66  137.79
  -7  -1  -2 2442.86  137.49
  -7   1  -2 2259.37  137.09
  -7   1  -2 2365.86  137.09
   7   1   2 2485.65  137.59
  -7   1  -2 2338.17  137.59
  -8  -1  -2   36.60    4.70
  -8  -1  -2   37.40    3.90
  -8  -1  -2   37.30    3.40
  -8   1  -2   44.80    3.60
   8   1   2   37.90    4.30
  -8   1  -2   35.00    4.40
  -8   1  -2   39.50    3.50
  -9  -1  -2  626.04   37.00
  -9  -1  -2  604.44   36.20
  -9  -1  -2  608.54   36.40
   9   1   2  630.94   36.80
  -9   1  -2  582.54   36.60
  -9   1  -2  633.94   36.20
  -9   1  -2  595.94   36.40
  -9   1  -2  605.44   36.90
  -9   1  -2  682.73   35.90
 -10  -1  -2    0.70    1.90
 -10  -1  -2    2.20    1.80
 -10  -1  -2    0.00    1.50
 -10   1  -2    1.90    2.10
 -10   1  -2    0.80    1.90
 -10   1  -2    2.50    1.50
 -10   1  -2    0.70    2.60
  10   1   2    1.50    2.20
 -11  -1  -2  819.92   47.30
 -11  -1  -2  773.22   46.50
 -11  -1  -2  811.72   46.50
 -11   1  -2  828.62   46.20
 -11   1  -2  765.52   47.20
 -11   1  -2  757.42   47.90
  11   1   2  840.42   47.10
 -11   1  -2  747.93   46.90
 -12  -1  -2    4.00    2.30
 -12  -1  -2   -3.70    1.90
 -12  -1  -2   -1.90    2.50
 -12  -1  -2    5.30    4.00
 -12   1  -2   -1.20    1.60
 -12   1  -2    5.80    3.50
 -12   1  -2    5.50    2.50
 -12   1  -2    3.80    2.60
  12   1   2    0.60    3.10
 -13  -1  -2  814.42   48.60
 -13  -1  -2  827.12   49.80
 -13  -1  -2  955.30   50.69
 -13  -1  -2  823.92   49.20
 -13   1  -2  839.72   49.40
 -13   1  -2  812.22   48.30
 -13   1  -2  772.92   50.59
 -13   1  -2  777.22   50.69
 -14  -1  -2    3.00    2.40
 -14  -1  -2    1.80    3.60
 -14  -1  -2    2.40    3.20
 -14  -1  -2    9.60    5.50
 -14   1  -2    4.80    4.20
 -14   1  -2    5.70    3.30
 -14   1  -2    1.30    3.80
 -15  -1  -2  171.78   12.40
 -15  -1  -2  125.09   13.50
 -15  -1  -2  143.09   10.90
 -15  -1  -2  156.28   14.90
 -15  -1  -2  140.79   15.50
 -15   1  -2  133.29   14.20
 -15   1  -2  156.88   15.60
 -15   1  -2  164.88   12.40
 -16  -1  -2  -11.90    5.00
 -16  -1  -2   -6.50    4.30
 -16   1  -2    7.00    5.40
 -16   1  -2   -5.30    5.30
 -16   1  -2    0.90    5.00
 -16  -2   2  455.25   32.10
 -16  -2   2  456.05   31.00
 -16   2   2  496.25   31.30
 -16   2   2  470.05   32.50
 -16   2   2  476.55   32.50
 -15  -2   2    0.90    4.30
 -15  -2   2   -2.70    4.00
 -15   2   2   -4.00    4.60
 -15   2   2    2.70    4.50
 -15   2   2   -4.10    4.60
 -14  -2   2  220.98   18.10
 -14  -2   2  199.08   16.80
  14  -2  -2  214.68   14.30
 -14   2   2  222.58   16.30
  14   2  -2  194.78   13.40
 -14   2   2  220.08   17.70
 -14   2   2  226.48   17.60
  14   2  -2  214.18   16.40
  13  -2  -2   70.69    6.90
  13  -2  -2   64.29    6.10
 -13  -2   2   75.49    8.80
  13  -2  -2   71.59    6.00
 -13  -2   2   77.29    9.70
 -13  -2   2   88.39   11.20
 -13   2   2   67.99   10.30
 -13   2   2   83.09    9.00
  13   2  -2   66.99    6.70
 -13   2   2   78.19   10.70
  13   2  -2   63.19    8.80
 -13   2   2   86.49   10.90
  12  -2  -2 1414.46   88.29
 -12  -2   2 1744.53   90.89
 -12  -2   2 1436.66   89.49
 -12  -2   2 1404.26   89.29
  12  -2  -2 1451.25   88.29
  12  -2  -2 1515.75   88.49
 -12   2   2 1555.64   89.59
 -12   2   2 1598.24   90.29
 -12   2   2 1761.92   90.89
  12   2  -2 1464.35   88.59
  12   2  -2 1496.35   89.39
 -12   2   2 1506.55   90.09
 -11  -2   2    0.90    2.40
  11  -2  -2   -3.10    1.90
  11  -2  -2   -2.90    2.40
 -11  -2   2    4.70    4.50
 -11  -2   2    0.40    2.50
  11  -2  -2   -0.40    2.00
  11  -2  -2   -0.40    1.90
 -11   2   2   -0.20    1.00
 -11   2   2    2.90    2.90
  11   2  -2   -4.60    2.70
 -11   2   2    1.70    2.90
  11   2  -2   -0.50    2.10
 -11   2   2   -0.70    2.70
 -10  -2   2  237.88   16.90
  10  -2  -2  253.27   16.20
  10  -2  -2  248.68   17.70
 -10  -2   2  249.18   16.70
 -10  -2   2  245.58   16.40
  10  -2  -2  259.97   16.00
 -10  -2   2  287.87   18.40
 -10   2   2  273.57   17.10
 -10   2   2  232.98   17.50
  10   2  -2  252.27   16.50
 -10   2   2  276.77   15.60
 -10   2   2  289.97   17.90
   9  -2  -2  100.29    8.50
  -9  -2   2  112.39    9.50
   9  -2  -2   89.59    6.70
  -9  -2   2   87.89    7.70
  -9  -2   2   89.49    7.10
   9  -2  -2   94.29    7.20
  -9  -2   2   88.79    7.30
  -9   2   2   85.99    8.40
   9   2  -2   86.39    7.30
   9   2  -2   90.99    7.70
   9   2  -2   86.49    8.70
  -9   2   2  101.49    6.40
  -9   2   2  110.09    8.70
  -9   2   2   86.39    7.80
  -8  -2   2  521.25   31.10
  -8  -2   2  474.95   30.80
   8  -2  -2  522.05   31.60
  -8  -2   2  487.15   30.70
  -8  -2   2  592.14   32.30
   8  -2  -2  558.14   30.90
   8  -2  -2  523.35   30.50
  -8   2   2  528.55   30.30
  -8   2   2  531.25   31.60
   8   2  -2  507.55   31.10
   8   2  -2  507.05   31.80
  -8   2   2  483.25   31.50
  -8   2   2  489.65   31.30
   8   2  -2  533.45   31.00
  -7  -2   2  599.74   35.50
   7  -2  -2  636.34   36.20
   7  -2  -2  608.34   35.10
  -7  -2   2  606.74   35.70
   7  -2  -2  533.65   35.20
  -7  -2   2  580.74   35.50
   7  -2  -2  674.83   35.70
  -7   2   2  554.14   35.90
   7   2  -2  624.14   35.80
  -7   2   2  565.44   36.10
  -7   2   2  614.44   35.10
  -7   2   2  600.04   36.10
   7   2  -2  615.74   35.70
   7   2  -2  631.54   36.40
   6  -2  -2 3045.30  163.08
   6  -2  -2 2825.72  162.28
  -6  -2   2 2662.53  162.58
  -6  -2   2 2761.32  162.68
   6  -2  -2 2882.41  162.48
  -6  -2   2 2712.13  162.58
  -6  -2   2 3160.58  163.58
   6   2  -2 2890.51  163.18
  -6   2   2 2493.55  162.98
  -6   2   2 2819.62  162.38
   6   2  -2 2940.71  162.78
   6   2  -2 2881.11  162.78
  -6   2   2 2720.33  163.18
  -6   2   2 2857.01  162.98
  -5  -2   2   97.49    7.30
  -5  -2   2  103.19    7.30
   5  -2  -2  126.39    7.90
   5  -2  -2  120.09    7.10
  -5  -2   2  122.19    8.60
  -5  -2   2  111.09    7.40
   5  -2  -2  128.99    8.00
   5  -2  -2  113.19    7.30
   5   2  -2  108.09    7.90
  -5   2   2  117.19    7.20
   5   2  -2  111.69    7.50
  -5   2   2   95.99    8.10
   5   2  -2  111.99    7.60
  -5   2   2  105.49    7.80
   5   2  -2  109.89    6.90
   4  -2  -2  978.40   52.19
  -4  -2   2  871.41   51.89
  -4  -2   2  937.41   52.49
   4  -2  -2 1004.00   52.29
  -4  -2   2  865.41   51.89
  -4  -2   2  836.72   51.79
   4  -2  -2  895.41   51.89
   4   2  -2  876.11   51.99
   4   2  -2  873.31   51.89
  -4   2   2  904.01   52.09
   4   2  -2  869.01   51.59
   4   2  -2  858.71   52.09
  -4   2   2  996.20   51.79
   4   2  -2  785.12   52.19
  -3  -2   2    6.40    1.70
  -3  -2   2    4.00    0.80
   3  -2  -2    6.40    0.90
   3  -2  -2    3.40    0.90
  -3  -2   2    5.00    1.00
   3  -2  -2    3.10    1.00
  -3  -2   2    4.10    1.10
   3   2  -2    3.00    0.90
  -3   2   2    6.90    1.00
   3   2  -2    4.20    1.00
  -3   2   2    5.50    1.30
  -3   2   2    3.30    0.70
   3   2  -2    3.20    1.40
  -3   2   2    2.00    1.20
   3   2  -2    4.80    1.10
   2   2  -2 3483.85  199.68
   1  -2  -2    5.50    0.90
  -1  -2   2    8.60    1.20
   1  -2  -2    8.50    1.40
   1  -2  -2    8.90    1.10
   1  -2  -2   10.40    1.60
  -1  -2   2    6.80    1.00
  -1  -2   2    7.00    1.00
  -1  -2   2    8.80    1.40
  -1   2   2    5.60    1.10
   1   2  -2   10.70    1.30
   1   2  -2    8.30    1.20
   1   2  -2    7.50    1.00
   1   2  -2    8.70    1.40
  -1   2   2    8.40    1.40
  -1   2   2    8.70    1.20
   0  -2   2 1740.43   98.39
   0  -2  -2 1586.44   98.49
   0  -2  -2 1759.72   98.39
   0  -2   2 1798.02   98.69
   0   2  -2 1707.43   98.39
   0   2   2 1685.63   98.49
   0   2  -2 1736.33   98.59
  -1  -2  -2  105.19    6.70
  -1  -2  -2  109.49    6.60
   1  -2   2  112.29    6.30
  -1  -2  -2  112.89    6.60
   1  -2   2  102.59    6.90
   1  -2   2  106.19    6.50
   1  -2   2  105.49    6.30
   1   2   2   98.19    6.20
   1   2   2  106.19    6.50
  -1   2  -2  109.89    6.50
  -1   2  -2  108.89    6.50
   1   2   2  102.79    6.60
  -2  -2  -2 1005.90   56.19
  -2  -2  -2 1011.00   56.09
  -2  -2  -2  943.21   56.39
   2  -2   2  978.80   56.19
   2  -2   2 1032.20   56.09
  -2   2  -2  995.50   55.99
   2   2   2  993.30   56.49
  -2   2  -2  979.30   55.99
  -2   2  -2  967.80   56.19
   2   2   2  921.81   56.19
  -2   2  -2  919.71   55.99
  -3  -2  -2  101.19    6.90
   3  -2   2  111.39    6.60
  -3  -2  -2   97.69    6.50
  -3  -2  -2  107.79    6.50
   3   2   2  110.99    6.90
  -3   2  -2   97.59    6.30
   3   2   2   96.69    6.50
  -3   2  -2  105.19    6.70
  -3   2  -2  121.99    6.30
   4  -2   2 5158.98  286.97
   4   2   2 4869.31  287.17
  -5  -2  -2    0.70    1.10
  -5  -2  -2    1.00    1.10
  -5  -2  -2    0.70    1.50
  -5  -2  -2    1.00    0.60
   5  -2   2    1.10    1.00
  -5   2  -2    1.10    0.80
   5   2   2    0.70    1.30
  -5   2  -2    1.70    1.30
  -5   2  -2   -0.70    0.90
  -5   2  -2    1.60    0.80
  -5   2  -2   -0.40    0.90
  -6  -2  -2 1106.19   62.09
  -6  -2  -2 1074.59   61.79
  -6  -2  -2 1089.79   61.09
   6  -2   2 1110.19   61.99
  -6  -2  -2 1070.69   61.29
  -6   2  -2  930.81   61.69
   6   2   2 1106.79   61.89
  -6   2  -2 1030.50   61.59
  -6   2  -2 1058.69   61.89
   7  -2   2    2.30    1.50
  -7  -2  -2    3.20    1.60
  -7  -2  -2    2.00    1.70
  -7  -2  -2    2.40    1.10
   7   2   2    1.10    1.70
  -7   2  -2    1.20    1.20
  -7   2  -2    1.30    1.40
  -7   2  -2    0.10    1.80
  -7   2  -2    2.90    1.00
  -8  -2  -2  967.80   54.79
  -8  -2  -2  931.11   54.29
   8  -2   2  966.80   55.39
  -8  -2  -2  960.40   55.09
  -8   2  -2  889.61   54.79
  -8   2  -2  952.60   54.09
   8   2   2  988.00   55.09
  -8   2  -2  965.10   55.39
  -8   2  -2  829.32   54.59
  -9  -2  -2   25.50    3.50
  -9  -2  -2   32.80    4.10
  -9  -2  -2   32.90    3.30
   9  -2   2   41.70    5.40
  -9   2  -2   32.50    3.00
  -9   2  -2   21.70    3.60
  -9   2  -2   31.80    3.30
  -9   2  -2   21.10    3.10
  -9   2  -2   29.60    3.90
   9   2   2   37.90    4.80
 -10  -2  -2 1736.93  102.99
 -10  -2  -2 2050.59  103.49
 -10  -2  -2 1759.62  102.59
 -10  -2  -2 1740.13  102.29
 -10   2  -2 1764.52  101.89
 -10   2  -2 1872.91  101.99
 -10   2  -2 1598.54  102.59
 -10   2  -2 1704.73  103.49
  10   2   2 1858.21  103.19
 -10   2  -2 1658.33  102.89
 -11  -2  -2   23.50    4.50
 -11  -2  -2   19.90    3.00
 -11  -2  -2   15.70    3.20
 -11  -2  -2   14.70    2.50
 -11   2  -2   12.80    3.10
 -11   2  -2   14.80    1.90
  11   2   2   16.40    3.70
 -11   2  -2   11.90    3.50
 -11   2  -2   16.90    3.00
 -11   2  -2   20.40    2.50
 -11   2  -2   21.10    2.90
 -12  -2  -2  513.15   31.00
 -12  -2  -2  487.05   30.00
 -12  -2  -2  521.05   30.10
 -12   2  -2  486.15   31.20
 -12   2  -2  512.25   29.40
 -12   2  -2  423.36   31.90
 -12   2  -2  512.55   30.60
  12   2   2  529.15   31.00
 -13  -2  -2   25.50    3.60
 -13  -2  -2   38.90    6.10
 -13  -2  -2   20.50    3.70
 -13  -2  -2   19.30    4.10
  13   2   2   29.60    5.00
 -13   2  -2   25.40    4.20
 -13   2  -2   14.50    4.80
 -14  -2  -2  846.92   50.99
 -14  -2  -2  840.62   50.29
 -14  -2  -2  850.21   49.80
 -14   2  -2  828.02   51.49
 -14   2  -2  898.01   50.69
 -14   2  -2  787.52   52.19
 -15  -2  -2   16.40    7.20
 -15  -2  -2   -1.00    3.80
 -15  -2  -2   12.00    3.70
 -15  -2  -2    1.70    3.00
 -15   2  -2   -0.40    4.30
 -15   2  -2    7.30    3.80
 -15   2  -2   -1.50    5.00
 -16  -2  -2  353.86   22.20
 -16  -2  -2  307.87   23.90
 -16  -2  -2  322.27   20.80
 -16  -2  -2  315.07   23.20
 -16   2  -2  280.07   25.20
 -16   2  -2  340.57   24.50
 -16  -3   2   15.30    5.50
 -16  -3   2   -6.10    4.50
 -16   3   2   -4.20    4.70
 -16   3   2  -12.30    5.50
 -16   3   2   -1.00    5.30
 -15  -3   2  687.43   43.10
 -15  -3   2  623.04   43.00
 -15   3   2  716.43   43.90
 -15   3   2  688.73   44.40
 -15   3   2  740.53   43.50
 -14  -3   2   -9.00    6.20
  14  -3  -2    5.00    2.50
 -14  -3   2    6.00    4.20
 -14  -3   2   -1.70    3.30
 -14   3   2   -0.60    4.70
 -14   3   2    6.00    5.40
  14   3  -2    0.10    2.50
 -14   3   2   -1.70    3.80
  13  -3  -2  736.13   46.70
  13  -3  -2  729.13   46.70
 -13  -3   2  748.63   48.30
  13  -3  -2  792.82   46.90
  13  -3  -2  934.51   56.39
 -13  -3   2  896.01   50.19
 -13  -3   2  724.43   48.40
 -13   3   2  843.32   49.50
  13   3  -2  734.53   47.20
 -13   3   2  928.91   50.59
 -13   3   2  801.12   49.70
 -13   3   2  850.81   49.00
  13   3  -2  796.42   48.80
 -12  -3   2    4.90    4.80
  12  -3  -2    2.60    2.10
  12  -3  -2   -0.40    2.20
 -12  -3   2   -1.00    2.80
 -12  -3   2    2.30    3.40
 -12  -3   2    2.10    3.10
  12  -3  -2   -1.00    2.50
  12  -3  -2    4.70    2.10
 -12   3   2    1.00    3.80
 -12   3   2    4.30    1.30
 -12   3   2    5.80    3.30
  12   3  -2    1.60    3.30
 -12   3   2    5.50    3.60
  12   3  -2    3.90    2.60
 -11  -3   2  629.14   38.70
  11  -3  -2  626.24   37.50
 -11  -3   2  608.04   38.20
  11  -3  -2  617.04   37.80
  11  -3  -2  644.14   37.80
  11  -3  -2  681.13   40.90
 -11  -3   2  621.54   38.50
 -11   3   2  647.54   39.70
  11   3  -2  630.94   38.20
  11   3  -2  635.04   38.90
 -11   3   2  668.53   37.40
 -11   3   2  647.14   39.40
 -11   3   2  660.53   39.10
  10  -3  -2  178.68   11.30
  10  -3  -2  186.88   13.40
 -10  -3   2  171.78   12.50
 -10  -3   2  166.58   12.00
 -10  -3   2  165.08   12.10
  10  -3  -2  170.78   11.70
 -10  -3   2  207.88   14.10
  10  -3  -2  177.38   11.80
 -10   3   2  182.18   13.60
 -10   3   2  183.08   12.90
 -10   3   2  177.48   13.30
  10   3  -2  173.38   12.70
  10   3  -2  180.18   12.20
 -10   3   2  176.98   11.20
  -9  -3   2 1640.14   96.59
   9  -3  -2 1660.53   95.79
  -9  -3   2 1587.74   96.29
  -9  -3   2 1816.12   98.79
   9  -3  -2 1762.22   96.39
  -9  -3   2 1568.74   96.39
   9  -3  -2 1746.13   97.29
   9   3  -2 1639.54   96.49
  -9   3   2 1675.23   95.89
  -9   3   2 1674.73   97.29
   9   3  -2 1638.44   97.69
  -9   3   2 1574.84   96.99
  -9   3   2 1667.93   97.29
  -8  -3   2    9.50    3.30
  -8  -3   2    7.60    1.80
   8  -3  -2   12.30    2.60
  -8  -3   2   12.90    2.30
   8  -3  -2   11.30    1.70
   8  -3  -2   15.00    2.50
  -8  -3   2    9.50    2.20
  -8   3   2    7.10    2.50
   8   3  -2    9.80    2.20
  -8   3   2    8.20    2.70
  -8   3   2    9.80    2.80
  -8   3   2   10.10    1.60
   8   3  -2    9.80    2.60
   8   3  -2    7.60    2.20
   7  -3  -2 3830.12  204.38
   7  -3  -2 3988.60  204.08
  -7  -3   2 3193.08  203.68
  -7  -3   2 3370.16  203.88
   7  -3  -2 3431.56  203.28
  -7  -3   2 3867.11  204.88
  -7  -3   2 3411.96  203.78
  -7   3   2 3632.04  203.58
  -7   3   2 3522.25  204.38
   7   3  -2 3456.75  204.58
  -7   3   2 3400.86  204.48
   7   3  -2 3502.25  203.98
   7   3  -2 3563.94  204.18
   6  -3  -2   68.99    5.40
   6  -3  -2   55.69    4.50
   6  -3  -2   51.99    3.90
   6  -3  -2   61.09    5.10
  -6  -3   2   54.59    4.60
  -6  -3   2   55.99    4.80
  -6  -3   2   51.99    4.60
  -6  -3   2   60.09    6.30
   6   3  -2   54.69    5.40
  -6   3   2   66.29    4.50
   6   3  -2   53.79    3.80
   6   3  -2   54.39    5.00
  -6   3   2   50.59    5.70
  -6   3   2   48.70    5.20
   6   3  -2   49.99    4.80
   5  -3  -2 3066.39  170.88
  -5  -3   2 2792.62  170.78
  -5  -3   2 2941.61  170.78
  -5  -3   2 2961.10  170.88
  -5  -3   2 3057.49  171.38
   5  -3  -2 3352.06  171.08
   5   3  -2 3009.50  171.18
  -5   3   2 2687.33  171.08
   5   3  -2 3100.39  170.98
   5   3  -2 2737.23  171.28
  -5   3   2 3107.29  170.78
   5   3  -2 2932.31  170.98
  -5   3   2 2951.60  171.08
  -4  -3   2  328.67   20.40
   4  -3  -2  359.36   20.50
  -4  -3   2  332.17   20.40
   4  -3  -2  362.56   20.80
  -4  -3   2  344.77   20.40
  -4  -3   2  374.26   21.10
   4  -3  -2  323.17   20.40
  -4   3   2  303.97   20.60
   4   3  -2  318.67   20.90
   4   3  -2  347.07   20.60
   4   3  -2  359.96   20.60
  -4   3   2  345.77   20.60
   4   3  -2  347.37   20.70
  -4   3   2  363.56   20.40
   3  -3  -2 6231.18  344.77
  -3  -3   2 5901.31  344.67
   3   3  -2 5941.31  345.17
  -3   3   2 5878.01  345.07
   2  -3  -2   59.09    4.00
  -2  -3   2   53.89    4.30
  -2  -3   2   60.29    3.80
   2  -3  -2   56.09    3.80
   2  -3  -2   51.19    4.00
   2  -3  -2   54.79    4.00
  -2  -3   2   49.60    3.90
  -2  -3   2   56.49    3.90
   2   3  -2   56.89    4.20
  -2   3   2   52.89    4.10
   2   3  -2   56.09    4.00
   2   3  -2   53.59    4.00
  -2   3   2   48.60    3.80
   2   3  -2   56.39    3.90
   1  -3  -2  106.89    6.60
  -1  -3   2   94.99    6.50
   1  -3  -2  105.49    6.40
   1  -3  -2  101.29    6.60
  -1  -3   2   98.59    6.80
  -1  -3   2  104.09    6.20
   1  -3  -2  104.99    6.60
  -1  -3   2   94.49    6.60
  -1  -3   2  107.09    6.60
  -1  -3   2  106.29    6.40
   1   3  -2  108.29    6.60
  -1   3   2  105.09    6.70
   1   3  -2   98.59    6.80
  -1   3   2  105.89    6.40
   1   3  -2  105.09    6.50
  -1   3   2   98.79    6.50
   1   3  -2   98.79    6.60
   0  -3  -2  201.58   12.40
   0  -3  -2  204.28   12.30
   0  -3   2  202.78   12.70
   0  -3  -2  208.48   12.50
   0  -3   2  207.08   12.20
   0  -3   2  209.18   12.40
   0  -3   2  213.78   12.00
   0  -3   2  196.28   12.40
   0   3  -2  207.18   12.30
   0   3   2  217.38   12.50
   0   3  -2  204.18   12.40
   0   3  -2  195.38   12.30
   0   3  -2  213.18   12.30
   0   3   2  211.08   12.50
  -1  -3  -2 2927.91  167.88
  -2  -3  -2  827.92   50.39
   2  -3   2  884.81   50.19
  -2  -3  -2  911.01   50.29
   2  -3   2  833.82   49.90
   2  -3   2  825.72   49.90
  -2  -3  -2  896.51   50.19
   2  -3   2  881.71   49.90
  -2  -3  -2  863.01   50.19
   2   3   2  839.12   50.19
  -2   3  -2  876.91   50.09
  -2   3  -2  813.12   49.99
   2   3   2  895.11   50.49
  -2   3  -2  925.71   50.09
  -2   3  -2  905.21   50.29
   3  -3   2  831.62   47.90
  -3  -3  -2  806.62   48.10
   3  -3   2  816.32   47.70
  -3  -3  -2  797.12   47.50
  -3  -3  -2  874.01   47.80
  -3  -3  -2  837.82   47.80
   3   3   2  796.92   47.80
  -3   3  -2  837.22   47.70
  -3   3  -2  850.91   47.70
  -3   3  -2  801.12   47.90
   3   3   2  857.91   48.20
  -4  -3  -2  101.39    6.20
   4  -3   2   91.19    6.00
  -4  -3  -2   95.89    6.50
  -4  -3  -2   96.09    6.00
  -4  -3  -2   89.69    6.10
  -4   3  -2   92.89    5.60
  -4   3  -2  100.09    5.80
   4   3   2   87.79    6.50
  -4   3  -2   91.89    5.80
   4   3   2   82.49    5.90
  -4   3  -2   89.79    6.30
  -4   3  -2   85.49    6.10
   5  -3   2 2544.85  140.39
  -5  -3  -2 2122.79  140.09
  -5  -3  -2 2456.65  140.29
  -5  -3  -2 2477.15  140.59
  -5  -3  -2 2517.35  140.19
  -5   3  -2 2465.95  139.89
  -5   3  -2 2325.07  140.39
   5   3   2 2402.36  139.99
   5   3   2 2560.64  140.69
  -5   3  -2 2414.96  140.49
  -5   3  -2 2601.64  140.09
  -6  -3  -2   -1.20    1.40
  -6  -3  -2    2.30    1.80
  -6  -3  -2    0.20    1.30
  -6  -3  -2    0.20    0.60
  -6  -3  -2    0.70    1.00
   6  -3   2    0.60    1.20
   6   3   2   -0.40    1.50
  -6   3  -2    0.40    1.10
  -6   3  -2    0.60    0.70
  -6   3  -2   -0.20    1.00
  -6   3  -2    0.10    1.30
  -7  -3  -2 2912.41  167.88
  -7  -3  -2 3212.18  168.08
   7  -3   2 2961.30  168.08
  -7  -3  -2 2944.31  167.48
  -7  -3  -2 2917.41  168.18
  -7   3  -2 2899.11  168.18
  -7   3  -2 2505.65  167.48
   7   3   2 3187.08  168.28
  -7   3  -2 2747.33  167.78
  -8  -3  -2   -0.10    1.20
  -8  -3  -2    0.70    1.80
   8  -3   2    0.70    1.70
  -8  -3  -2   -0.10    1.80
  -8  -3  -2    5.00    2.60
  -8   3  -2   -3.10    1.40
  -8   3  -2    0.30    1.80
   8   3   2    0.10    2.00
  -8   3  -2   -0.20    0.90
  -8   3  -2   -2.40    1.40
  -9  -3  -2  737.13   43.30
  -9  -3  -2  800.72   43.80
  -9  -3  -2  725.93   43.60
   9  -3   2  753.22   44.00
  -9  -3  -2  723.83   42.80
  -9   3  -2  686.23   43.50
  -9   3  -2  720.13   44.00
  -9   3  -2  719.03   42.80
 -10  -3  -2   21.50    3.20
 -10  -3  -2   18.70    2.50
 -10  -3  -2   10.70    2.70
 -10  -3  -2   21.00    4.30
  10  -3   2   15.50    3.10
 -10   3  -2   15.70    2.90
 -10   3  -2   16.20    2.10
  10   3   2   18.80    3.70
 -10   3  -2   10.60    3.00
 -10   3  -2    9.10    2.60
 -10   3  -2   20.70    3.30
 -11  -3  -2 1175.08   68.09
 -11  -3  -2 1216.28   67.59
 -11  -3  -2 1139.69   67.19
 -11   3  -2 1110.79   68.19
 -11   3  -2 1129.19   68.79
 -11   3  -2 1073.39   67.69
  11   3   2 1218.68   68.29
 -11   3  -2 1189.68   66.79
 -12  -3  -2    4.30    2.10
 -12  -3  -2    8.70    4.60
 -12  -3  -2    7.00    2.70
 -12   3  -2    5.00    1.30
 -12   3  -2    6.80    2.90
 -12   3  -2    3.90    3.30
  12   3   2    0.80    3.60
 -13  -3  -2  872.91   52.09
 -13  -3  -2  895.51   51.19
 -13  -3  -2  830.12   51.09
  13   3   2  931.11   52.39
 -13   3  -2  847.92   51.69
 -13   3  -2  820.62   53.19
 -14  -3  -2   -0.50    5.50
 -14  -3  -2   -0.30    2.60
 -14  -3  -2   -3.90    2.80
 -14  -3  -2    0.00    3.20
 -14   3  -2   -4.00    3.50
 -14   3  -2    1.30    4.20
 -15  -3  -2  131.99   12.60
 -15  -3  -2  132.09   14.70
 -15  -3  -2  128.59   11.30
 -15  -3  -2  119.39   10.10
 -15   3  -2  141.29   11.90
 -15   3  -2  129.09   15.30
 -15   3  -2  120.69   14.10
 -16  -3  -2   -1.70    4.40
 -16  -3  -2   -3.10    4.20
 -16  -3  -2    2.30    4.00
 -16   3  -2   -6.50    6.00
 -16   3  -2  -10.20    4.80
 -16  -4   2  473.45   33.90
 -16  -4   2  500.05   33.70
 -16   4   2  556.74   34.60
 -16   4   2  524.05   35.80
 -16   4   2  523.95   35.00
 -15  -4   2   -4.90    4.30
 -15  -4   2    1.50    4.00
 -15   4   2    7.90    5.30
 -15   4   2    0.00    5.80
 -15   4   2    2.50    4.60
  15   4  -2   -2.20    6.20
 -14  -4   2  127.69   12.20
 -14  -4   2  143.59   15.00
 -14  -4   2  138.29   12.20
  14   4  -2  131.29    9.80
 -14   4   2  162.98   15.90
 -14   4   2  128.39   13.80
  14   4  -2   97.19   12.60
 -14   4   2  131.69   14.40
 -13  -4   2    2.80    3.50
  13  -4  -2    0.90    1.90
  13  -4  -2    2.20    2.20
 -13  -4   2   -1.20    3.40
 -13  -4   2    4.30    5.50
 -13  -4   2    0.90    2.90
  13   4  -2    1.70    3.00
 -13   4   2   -3.00    4.20
 -13   4   2   -2.40    3.80
 -13   4   2    4.00    1.50
 -13   4   2    0.50    4.40
  12  -4  -2 1183.38   71.89
  12  -4  -2 1225.18   71.89
 -12  -4   2 1221.18   74.59
 -12  -4   2 1182.68   72.59
  12  -4  -2 1258.97   71.39
 -12  -4   2 1186.28   72.79
 -12   4   2 1351.56   71.79
 -12   4   2 1297.47   73.79
  12   4  -2 1254.47   72.49
 -12   4   2 1301.47   73.89
 -12   4   2 1149.19   76.39
  12   4  -2 1247.68   73.49
  11  -4  -2   10.80    2.50
 -11  -4   2    9.70    3.00
  11  -4  -2   13.80    2.00
  11  -4  -2   11.00    2.60
 -11  -4   2    5.20    2.90
 -11  -4   2   10.80    3.10
 -11  -4   2   19.80    5.10
 -11   4   2   14.60    4.40
 -11   4   2    8.90    1.80
 -11   4   2   13.80    3.50
  11   4  -2    8.40    2.90
 -11   4   2   10.80    3.80
  11   4  -2   16.40    4.20
 -10  -4   2  278.17   17.80
  10  -4  -2  272.57   17.50
  10  -4  -2  279.97   16.70
 -10  -4   2  280.17   18.10
 -10  -4   2  281.47   17.80
  10  -4  -2  287.97   18.80
  10  -4  -2  290.07   17.40
 -10   4   2  262.47   18.70
 -10   4   2  290.97   19.10
  10   4  -2  264.97   18.60
 -10   4   2  261.67   19.20
  10   4  -2  281.27   18.00
 -10   4   2  293.87   17.20
  -9  -4   2   18.10    7.00
  -9  -4   2   11.80    2.40
   9  -4  -2    9.70    2.40
   9  -4  -2    9.90    1.60
  -9  -4   2    6.20    2.20
   9  -4  -2    9.10    2.30
   9  -4  -2    6.70    2.30
  -9  -4   2    6.40    2.30
  -9   4   2    7.90    3.00
  -9   4   2    6.80    3.20
   9   4  -2    9.90    3.10
  -9   4   2    9.40    1.60
  -9   4   2    5.60    3.00
   9   4  -2    5.00    2.40
   8  -4  -2  848.92   53.29
  -8  -4   2  970.30   54.59
  -8  -4   2  878.71   53.49
   8  -4  -2 1003.30   54.09
  -8  -4   2  860.91   53.39
   8  -4  -2  896.51   52.69
  -8  -4   2  856.61   53.39
   8  -4  -2 1048.80   53.59
  -8   4   2  909.51   54.29
  -8   4   2  917.51   53.19
  -8   4   2  874.11   54.29
   8   4  -2  901.21   53.59
  -7  -4   2   29.50    3.80
   7  -4  -2   30.70    2.60
  -7  -4   2   32.60    4.60
  -7  -4   2   30.20    3.90
   7  -4  -2   35.80    4.10
   7  -4  -2   36.30    4.50
  -7  -4   2   32.20    4.20
  -7   4   2   28.50    3.80
  -7   4   2   20.20    3.50
  -7   4   2   23.00    3.60
   7   4  -2   24.00    3.40
  -7   4   2   36.50    3.70
   7   4  -2   32.10    2.60
   7   4  -2   29.20    4.20
   6  -4  -2 3698.13  210.38
   6  -4  -2 4237.28  211.38
  -6  -4   2 3573.04  210.88
  -6  -4   2 3570.74  210.78
  -6  -4   2 3887.51  211.68
   6  -4  -2 3705.73  210.98
  -6  -4   2 3697.63  210.98
   6  -4  -2 4040.20  211.18
   6   4  -2 3763.32  211.28
  -6   4   2 3825.22  210.78
  -6   4   2 3316.57  211.28
   6   4  -2 3797.02  211.08
  -6   4   2 3715.43  211.38
   6   4  -2 3220.18  211.18
  -6   4   2 3086.19  211.38
  -5  -4   2  196.18   12.40
  -5  -4   2  209.08   13.20
  -5  -4   2  203.38   12.50
   5  -4  -2  204.38   12.50
  -5  -4   2  192.48   12.40
   5  -4  -2  198.58   12.60
  -5   4   2  180.38   12.80
  -5   4   2  220.48   12.50
   5   4  -2  206.48   12.80
   5   4  -2  200.78   12.60
   5   4  -2  175.68   12.90
  -5   4   2  197.38   12.80
   4  -4  -2 1563.44   89.09
  -4  -4   2 1500.45   89.09
   4  -4  -2 1536.95   88.99
  -4  -4   2 1567.14   89.19
  -4  -4   2 1623.94   89.59
   4  -4  -2 1550.94   89.39
   4  -4  -2 1648.54   89.39
  -4  -4   2 1485.35   89.19
  -4   4   2 1390.16   89.59
   4   4  -2 1421.36   89.39
  -4   4   2 1638.44   89.29
  -4   4   2 1502.45   89.39
   4   4  -2 1608.94   89.39
  -4   4   2 1540.35   89.29
   4   4  -2 1627.34   89.49
   3  -4  -2   19.50    2.60
  -3  -4   2   24.60    2.50
   3  -4  -2   18.00    2.60
   3  -4  -2   28.30    2.90
  -3  -4   2   22.50    2.60
  -3  -4   2   17.80    2.40
   3  -4  -2   21.80    2.50
  -3  -4   2   20.60    3.20
  -3   4   2   21.90    3.00
   3   4  -2   19.80    3.00
   3   4  -2   19.40    2.70
  -3   4   2   24.70    2.70
   3   4  -2   24.00    2.80
  -3   4   2   22.90    3.10
  -3   4   2   22.40    2.70
   2  -4  -2 3916.81  237.28
  -2  -4   2 4444.16  237.38
   2  -4  -2 4188.28  237.18
   2   4  -2 3973.70  237.38
  -2   4   2 4186.18  237.28
   1  -4  -2  182.78   10.80
  -1  -4   2  161.08   10.70
  -1  -4   2  181.68   10.70
   1  -4  -2  181.78   10.70
  -1  -4   2  171.18   11.10
  -1  -4   2  171.68   10.90
   1  -4  -2  166.58   10.90
  -1  -4   2  170.78   10.90
  -1  -4   2  185.38   10.50
  -1   4   2  174.18   10.80
   1   4  -2  177.68   10.90
   1   4  -2  168.38   11.00
   1   4  -2  186.48   10.80
  -1   4   2  182.58   11.00
   0  -4   2 3419.36  190.58
   0  -4  -2 3202.88  190.28
   0  -4   2 3097.99  190.08
   0  -4   2 3374.56  190.18
   0   4   2 3312.87  190.28
   0   4  -2 3369.66  190.28
   0   4   2 3260.67  190.18
   0   4  -2 3583.94  190.28
   0   4  -2 3256.07  190.48
  -1  -4  -2   56.59    4.10
  -1  -4  -2   53.89    4.20
   1  -4   2   60.69    4.00
  -1  -4  -2   52.49    4.00
   1  -4   2   59.39    3.40
   1  -4   2   55.29    3.70
  -1  -4  -2   46.60    4.10
  -1  -4  -2   58.19    4.10
   1  -4   2   59.59    4.10
   1   4   2   51.49    4.10
   1   4   2   54.39    4.20
  -1   4  -2   59.59    4.00
  -1   4  -2   54.79    4.10
  -1   4  -2   50.29    4.00
  -1   4  -2   52.19    3.70
   1   4   2   53.09    4.10
  -1   4  -2   46.90    4.40
   1   4   2   54.49    4.00
  -2  -4  -2  524.05   31.90
   2  -4   2  554.04   31.70
   2  -4   2  520.75   31.60
  -2  -4  -2  558.24   32.10
   2  -4   2  551.44   31.70
  -2  -4  -2  547.45   32.20
  -2  -4  -2  535.75   32.00
   2  -4   2  568.24   32.00
  -2  -4  -2  573.84   32.10
  -2   4  -2  552.44   31.90
  -2   4  -2  532.65   31.60
  -2   4  -2  543.25   32.50
  -2   4  -2  549.65   31.60
   2   4   2  539.25   32.20
  -2   4  -2  562.44   32.00
   2   4   2  541.45   32.00
  -2   4  -2  555.34   31.90
   3  -4   2  146.89    9.20
  -3  -4  -2  157.98    9.50
  -3  -4  -2  152.98    9.50
   3  -4   2  153.18    9.10
  -3  -4  -2  158.38    9.70
   3  -4   2  156.98    9.10
  -3  -4  -2  141.39    9.80
   3  -4   2  148.89    9.50
  -3   4  -2  158.88    9.50
   3   4   2  145.29    9.50
  -3   4  -2  151.08    9.00
  -3   4  -2  163.08    9.40
  -3   4  -2  147.69    9.70
   3   4   2  154.88   10.00
   4  -4   2 4137.99  234.18
  -4  -4  -2 4081.49  234.38
  -4  -4  -2 4165.08  234.08
   4   4   2 4036.40  234.48
  -4   4  -2 4015.20  234.28
  -5  -4  -2  235.58   13.40
  -5  -4  -2  221.38   13.40
  -5  -4  -2  226.58   13.60
  -5  -4  -2  214.98   14.00
   5  -4   2  220.78   13.60
   5   4   2  207.78   13.30
  -5   4  -2  216.08   13.90
   5   4   2  228.08   14.20
  -5   4  -2  222.28   13.50
  -5   4  -2  228.48   13.40
  -6  -4  -2 1142.09   68.39
   6  -4   2 1193.58   68.49
  -6  -4  -2 1164.28   68.19
  -6  -4  -2 1202.08   68.69
  -6  -4  -2 1220.38   68.29
  -6  -4  -2 1224.08   68.99
   6   4   2 1175.68   67.99
  -6   4  -2 1080.09   68.69
  -6   4  -2 1186.88   68.29
  -6   4  -2 1165.78   68.69
   6   4   2 1241.38   68.99
  -7  -4  -2    0.50    1.90
  -7  -4  -2    0.40    1.40
   7  -4   2    0.00    1.30
  -7  -4  -2    0.60    2.10
  -7  -4  -2    1.40    1.60
  -7   4  -2   -1.30    1.50
  -7   4  -2   -1.90    1.30
   7   4   2    0.00    1.90
  -8  -4  -2  824.42   48.00
   8  -4   2  828.32   47.90
  -8  -4  -2  809.42   47.20
  -8  -4  -2  815.12   47.60
  -8  -4  -2  882.91   47.90
  -8   4  -2  779.72   47.90
  -8   4  -2  777.22   47.30
  -8   4  -2  813.42   48.10
  -8   4  -2  754.32   47.40
   9  -4   2    1.70    1.90
  -9  -4  -2    2.80    1.60
  -9  -4  -2   -1.00    2.10
  -9  -4  -2    1.60    2.20
  -9  -4  -2    1.30    2.90
   9   4   2   -4.80    2.30
  -9   4  -2   -2.60    2.00
  -9   4  -2   -1.80    1.80
  -9   4  -2   -1.00    1.30
  -9   4  -2    2.20    2.50
 -10  -4  -2  996.80   59.59
 -10  -4  -2 1002.00   60.39
  10  -4   2 1043.60   60.79
 -10  -4  -2 1046.90   60.09
 -10  -4  -2 1182.18   60.89
  10   4   2 1074.39   60.79
 -10   4  -2  953.60   60.59
 -10   4  -2  876.81   59.99
 -10   4  -2 1061.19   59.59
 -10   4  -2 1005.90   60.99
  11  -4   2   68.19    8.00
 -11  -4  -2   65.39    6.70
 -11  -4  -2   58.19    5.50
 -11  -4  -2   70.59    7.50
 -11  -4  -2   69.29    8.30
  11   4   2   79.49    8.00
 -11   4  -2   41.50    5.90
 -11   4  -2   48.20    6.10
 -11   4  -2   50.99    6.60
 -11   4  -2   66.19    5.40
 -12  -4  -2  336.67   22.00
 -12  -4  -2  347.67   21.30
 -12  -4  -2  335.17   20.70
 -12   4  -2  318.07   23.40
 -12   4  -2  363.16   20.20
  12   4   2  350.46   22.40
 -12   4  -2  285.87   21.40
 -12   4  -2  329.17   22.60
 -13  -4  -2    9.80    2.80
 -13  -4  -2    8.40    3.30
 -13  -4  -2   13.60    5.00
 -13  -4  -2    9.30    3.30
 -13   4  -2    1.80    5.50
 -13   4  -2    2.70    3.60
 -13   4  -2    7.80    1.50
 -13   4  -2    1.90    4.40
 -14  -4  -2  638.24   36.70
 -14  -4  -2  581.14   36.50
 -14  -4  -2  616.54   37.70
 -14   4  -2  568.94   37.50
 -14   4  -2  562.04   39.30
 -14   4  -2  659.83   38.80
 -15  -4  -2   -0.90    3.80
 -15  -4  -2   -4.20    3.30
 -15  -4  -2   -0.20    3.20
 -15   4  -2   -6.00    5.30
 -15   4  -2   -0.10    4.70
 -15   4  -2   -0.50    4.10
 -16  -4  -2  213.48   15.40
 -16  -4  -2  208.18   17.80
 -16  -4  -2  235.38   16.60
 -16   4  -2  200.28   17.50
 -16   4  -2  212.08   21.10
 -16   4  -2  230.28   19.30
 -16  -5   2   24.80    5.90
 -16  -5   2    9.60    5.20
 -16   5   2    6.00    5.80
 -16   5   2   14.00    6.90
 -16   5   2   -4.20    6.60
 -15  -5   2  748.83   48.40
 -15  -5   2  744.83   48.20
 -15   5   2  823.32   49.40
 -15   5   2  804.62   49.50
 -15   5   2  820.72   50.39
 -14  -5   2    1.00    3.80
 -14  -5   2    3.70    4.10
 -14  -5   2    0.00    3.40
 -14  -5   2   -2.30    6.60
 -14   5   2    9.20    4.90
 -14   5   2    0.60    1.60
  14   5  -2    4.10    5.70
 -14   5   2    1.90    4.40
 -14   5   2   -0.70    4.70
  14   5  -2    3.40    3.30
  13  -5  -2  541.15   33.90
 -13  -5   2  559.34   35.40
  13  -5  -2  545.55   34.00
 -13  -5   2  545.15   38.60
 -13  -5   2  583.84   35.90
 -13   5   2  625.64   37.10
 -13   5   2  586.74   37.70
 -13   5   2  639.94   34.30
 -13   5   2  579.84   36.90
  13   5  -2  572.64   35.00
 -12  -5   2    0.70    3.00
 -12  -5   2    4.80    3.10
 -12  -5   2    9.70    5.20
  12  -5  -2    0.50    2.10
 -12  -5   2    0.70    2.90
  12  -5  -2    1.70    2.20
  12  -5  -2    3.70    3.30
  12   5  -2    3.90    3.20
 -12   5   2    3.20    1.70
 -12   5   2   -0.20    4.00
 -12   5   2    5.10    3.70
 -12   5   2   -4.40    3.70
 -11  -5   2  573.14   35.60
  11  -5  -2  633.94   35.20
 -11  -5   2  581.84   36.00
  11  -5  -2  573.24   35.20
 -11  -5   2  578.94   35.70
  11   5  -2  614.84   35.90
 -11   5   2  630.54   37.10
 -11   5   2  525.95   36.80
 -11   5   2  624.64   35.10
  11   5  -2  602.14   36.80
 -11   5   2  562.94   37.40
  10  -5  -2   29.10    4.10
 -10  -5   2   41.10    6.00
 -10  -5   2   25.30    3.70
  10  -5  -2   23.10    3.30
 -10  -5   2   27.70    3.70
 -10  -5   2   18.70    3.10
  10  -5  -2   26.90    3.30
 -10   5   2   20.30    4.00
 -10   5   2   26.90    4.60
  10   5  -2   27.60    3.90
 -10   5   2   27.00    4.10
  10   5  -2   31.50    4.80
 -10   5   2   19.40    4.30
  -9  -5   2 1511.45   91.69
   9  -5  -2 1481.05   91.59
  -9  -5   2 1515.15   91.69
   9  -5  -2 1781.32   91.69
  -9  -5   2 1509.15   91.79
   9  -5  -2 1761.12   92.39
  -9  -5   2 1638.24   94.09
  -9   5   2 1694.53   91.49
  -9   5   2 1326.77   92.39
   9   5  -2 1586.34   92.49
  -9   5   2 1507.85   92.69
   9   5  -2 1637.24   92.09
  -9   5   2 1601.44   92.79
   8  -5  -2   94.69    5.80
  -8  -5   2   95.69    7.20
   8  -5  -2   89.19    7.10
  -8  -5   2   87.59    7.10
   8  -5  -2  104.49    7.80
  -8  -5   2   95.69    7.50
   8  -5  -2  110.59    7.40
  -8  -5   2   93.59    8.80
  -8   5   2   88.49    8.70
   8   5  -2  106.89    7.70
  -8   5   2   74.29    8.10
  -8   5   2   81.49    8.40
   8   5  -2   83.29    6.00
  -8   5   2   97.89    7.00
   8   5  -2   83.19    6.00
   8   5  -2   87.19    8.10
  -7  -5   2  447.36   28.00
   7  -5  -2  492.25   27.20
  -7  -5   2  455.15   28.20
  -7  -5   2  514.55   29.20
   7  -5  -2  529.75   28.40
  -7  -5   2  458.65   28.10
   7  -5  -2  531.65   28.70
   7  -5  -2  470.85   28.20
  -7   5   2  449.86   28.70
   7   5  -2  488.95   28.50
   7   5  -2  428.06   28.60
  -7   5   2  400.56   28.90
  -7   5   2  461.65   28.00
  -7   5   2  440.96   28.80
   6  -5  -2    9.90    1.80
  -6  -5   2    7.60    2.00
   6  -5  -2   10.90    2.10
  -6  -5   2    7.80    2.10
  -6  -5   2    8.50    2.70
   6  -5  -2    7.20    1.80
  -6  -5   2    6.50    1.60
   6   5  -2    8.20    2.00
   6   5  -2    4.90    2.40
   6   5  -2    3.70    2.00
  -6   5   2    1.30    1.90
  -6   5   2    5.40    1.80
  -6   5   2    7.50    1.60
  -6   5   2    8.00    2.40
  -5  -5   2 3671.63  198.98
   5  -5  -2 3588.24  198.38
  -5  -5   2 3427.46  198.58
   5  -5  -2 3338.47  198.58
  -5  -5   2 3559.04  198.58
  -5  -5   2 3427.76  198.48
   5  -5  -2 3757.72  198.88
   5  -5  -2 3549.64  198.38
   5  -5  -2 3013.00  198.58
   5   5  -2 3244.58  198.78
  -5   5   2 3449.95  198.88
  -5   5   2 3425.46  198.78
  -5   5   2 3749.72  198.58
  -5   5   2 3001.50  198.98
   5   5  -2 3576.54  198.88
   5   5  -2 3558.84  198.78
   4  -5  -2  768.92   44.80
  -4  -5   2  775.52   44.70
   4  -5  -2  779.72   44.60
   4  -5  -2  761.32   44.30
   4  -5  -2  762.02   44.90
   4  -5  -2  802.42   44.80
   4  -5  -2  776.82   44.60
  -4  -5   2  775.82   45.10
  -4  -5   2  759.72   44.70
  -4  -5   2  735.83   44.70
  -4   5   2  732.43   45.20
  -4   5   2  799.82   44.90
  -4   5   2  740.73   45.00
   4   5  -2  809.32   45.00
   4   5  -2  713.43   44.90
   4   5  -2  790.42   45.00
  -4   5   2  739.33   44.90
  -3  -5   2 3147.59  177.08
   3  -5  -2 3239.68  176.78
  -3  -5   2 3090.59  176.68
  -3  -5   2 3008.80  176.78
  -3  -5   2 3198.48  177.18
   3  -5  -2 3146.49  176.68
  -3  -5   2 2997.50  176.78
   3  -5  -2 3099.29  176.48
   3  -5  -2 3010.80  176.88
   3  -5  -2 2892.81  176.98
   3  -5  -2 3082.49  176.78
   3   5  -2 3246.88  176.98
  -3   5   2 3058.09  176.88
   3   5  -2 3142.39  176.98
  -3   5   2 3069.79  177.08
   3   5  -2 2974.60  176.98
  -3   5   2 2971.70  176.88
   2  -5  -2    5.30    1.30
  -2  -5   2    8.20    2.00
  -2  -5   2    3.60    1.10
   2  -5  -2    5.10    1.20
   2  -5  -2    4.60    1.40
  -2  -5   2    4.40    1.50
   2  -5  -2    3.60    1.30
   2  -5  -2    3.60    1.20
  -2  -5   2    3.70    1.50
   2  -5  -2    5.50    1.40
  -2  -5   2    4.80    1.00
  -2  -5   2    5.50    1.30
  -2   5   2    3.80    1.40
   2   5  -2    6.30    1.80
  -2   5   2    4.90    1.30
   2   5  -2    2.80    1.30
  -2   5   2    5.90    1.30
   2   5  -2    5.40    1.50
  -1  -5   2  379.36   23.00
   1  -5  -2  378.46   23.00
   1  -5  -2  380.16   22.90
   1  -5  -2  382.56   22.80
  -1  -5   2  333.47   22.60
  -1  -5   2  406.06   23.20
   1  -5  -2  394.76   22.80
  -1  -5   2  410.16   23.10
  -1  -5   2  370.86   22.70
   1   5  -2  377.26   23.10
   1   5  -2  385.26   23.00
   1   5  -2  391.26   22.80
   1   5  -2  418.96   23.00
  -1   5   2  377.76   22.80
  -1   5   2  392.66   23.10
   0  -5  -2   15.40    2.30
   0  -5  -2   18.30    2.50
   0  -5  -2   19.60    2.70
   0  -5   2   16.20    2.10
   0  -5   2   17.20    2.60
   0  -5   2   16.40    1.90
   0  -5   2   16.50    2.40
   0  -5  -2   14.00    2.00
   0  -5  -2   18.40    2.60
   0   5   2   12.30    1.70
   0   5  -2   13.00    2.10
   0   5  -2   11.40    1.90
   0   5   2   15.20    2.10
   0   5   2   16.20    2.50
   0   5  -2   10.80    1.70
   0   5  -2   15.20    2.10
   0   5   2   17.30    2.40
   0   5  -2   18.30    2.50
  -1  -5  -2 4058.19  225.38
   1  -5   2 3885.81  224.98
  -1  -5  -2 3740.33  225.18
  -1  -5  -2 3780.82  225.28
  -1  -5  -2 4024.20  225.18
   1  -5   2 4116.99  225.18
  -1   5  -2 3876.51  225.58
   1   5   2 3915.71  225.18
   1   5   2 3912.21  225.28
  -1   5  -2 3985.10  225.28
  -2  -5  -2  244.08   16.10
  -2  -5  -2  252.57   15.90
   2  -5   2  305.17   16.00
   2  -5   2  269.77   15.60
  -2  -5  -2  273.87   16.00
  -2  -5  -2  248.58   16.10
  -2  -5  -2  243.18   16.10
   2  -5   2  286.87   15.50
  -2   5  -2  263.17   15.50
   2   5   2  244.58   15.90
   2   5   2  241.78   15.90
  -2   5  -2  271.17   15.90
   2   5   2  243.18   15.30
   2   5   2  262.77   15.90
  -2   5  -2  298.87   16.20
   3  -5   2 1636.34   93.89
  -3  -5  -2 1580.14   94.19
   3  -5   2 1616.34   93.89
   3  -5   2 1564.74   93.89
  -3  -5  -2 1568.94   94.39
  -3  -5  -2 1696.73   94.49
   3  -5   2 1595.44   94.19
  -3  -5  -2 1704.73   94.39
  -3  -5  -2 1698.03   94.19
  -3   5  -2 1657.93   93.69
  -3   5  -2 1642.04   94.19
   3   5   2 1681.33   94.59
  -3   5  -2 1587.44   93.99
   3   5   2 1601.74   94.19
  -3   5  -2 1630.84   94.09
  -3   5  -2 1621.94   94.39
   3   5   2 1718.73   94.19
  -4  -5  -2  345.47   19.90
   4  -5   2  335.27   20.40
   4  -5   2  345.07   19.90
   4  -5   2  330.07   20.10
  -4  -5  -2  312.77   20.70
  -4  -5  -2  367.76   20.30
   4  -5   2  352.96   20.00
  -4  -5  -2  339.17   20.50
  -4  -5  -2  347.97   20.70
  -4   5  -2  329.47   20.30
   4   5   2  354.06   20.30
  -4   5  -2  342.67   19.70
  -4   5  -2  341.87   20.40
   4   5   2  356.56   20.90
   4   5   2  328.57   20.30
  -4   5  -2  324.07   20.60
  -4   5  -2  344.97   20.30
  -5  -5  -2 1506.25   86.49
  -5  -5  -2 1513.75   87.19
   5  -5   2 1461.15   86.19
   5  -5   2 1479.95   86.69
   5  -5   2 1578.44   86.99
  -5  -5  -2 1496.05   86.89
  -5  -5  -2 1559.44   86.69
   5  -5   2 1471.45   86.29
  -5   5  -2 1527.25   86.89
  -5   5  -2 1544.85   86.79
   5   5   2 1584.44   86.69
  -5   5  -2 1308.17   86.89
   5   5   2 1427.26   86.69
   5   5   2 1612.24   87.49
  -5   5  -2 1519.05   87.19
  -6  -5  -2    1.90    1.50
  -6  -5  -2    3.20    1.50
  -6  -5  -2    1.30    1.70
   6  -5   2    3.60    1.40
  -6   5  -2    2.70    1.40
  -6   5  -2   -0.10    1.40
   6   5   2    1.70    0.90
   6   5   2    1.20    2.20
  -6   5  -2    3.80    1.50
  -6   5  -2    2.20    1.60
   7  -5   2 2423.66  137.69
  -7  -5  -2 2549.54  137.59
  -7  -5  -2 2423.36  138.19
  -7  -5  -2 2447.46  137.89
  -7  -5  -2 2376.46  137.49
  -7   5  -2 2401.36  137.59
  -7   5  -2 2224.88  137.99
   7   5   2 2277.77  138.99
   7   5   2 2423.76  136.99
  -7   5  -2 2347.97  137.99
  -8  -5  -2  109.59    8.90
  -8  -5  -2  103.19    7.60
   8  -5   2  109.79    8.20
  -8  -5  -2  110.69    8.40
  -8  -5  -2  112.49    8.30
   8   5   2  122.79    9.10
  -8   5  -2   88.49    8.50
  -8   5  -2  112.49    8.90
  -8   5  -2  100.29    7.80
  -8   5  -2  103.69    7.90
   9  -5   2  412.96   25.70
  -9  -5  -2  418.16   25.00
  -9  -5  -2  426.66   25.90
  -9  -5  -2  415.26   25.70
  -9  -5  -2  431.96   25.50
  -9   5  -2  375.56   25.90
  -9   5  -2  396.96   25.30
   9   5   2  433.36   26.20
  -9   5  -2  426.46   25.10
  -9   5  -2  404.56   26.10
 -10  -5  -2   75.39    6.20
 -10  -5  -2   74.79    7.20
 -10  -5  -2   73.99    7.80
 -10  -5  -2   78.69    8.00
  10  -5   2   76.89    7.60
 -10   5  -2   72.29    8.40
 -10   5  -2   76.99    6.30
  10   5   2   73.79    8.00
 -10   5  -2   65.49    6.80
 -10   5  -2   58.29    8.00
 -11  -5  -2 1130.99   69.99
 -11  -5  -2 1210.88   70.59
  11  -5   2 1228.88   71.39
 -11  -5  -2 1144.19   70.89
 -11  -5  -2 1376.16   71.49
  11   5   2 1241.48   71.49
 -11   5  -2 1178.68   71.39
 -11   5  -2 1157.48   71.69
 -11   5  -2 1097.69   70.59
 -11   5  -2 1274.17   70.09
 -12  -5  -2    4.20    3.20
 -12  -5  -2    6.90    2.60
 -12  -5  -2   12.60    5.60
 -12  -5  -2    5.80    3.20
 -12   5  -2    6.50    1.80
 -12   5  -2    2.70    3.00
 -12   5  -2    5.10    3.50
 -12   5  -2    2.50    4.20
 -13  -5  -2  922.61   56.09
 -13  -5  -2  964.80   57.09
 -13  -5  -2 1001.00   56.49
 -13   5  -2  904.81   58.39
 -13   5  -2 1093.89   55.59
 -13   5  -2  815.72   56.89
 -14  -5  -2   16.50    3.40
 -14  -5  -2   17.00    4.20
 -14  -5  -2   17.20    6.20
 -14  -5  -2   11.30    3.80
 -14   5  -2   11.90    2.70
 -14   5  -2   16.20    4.80
 -14   5  -2   10.10    4.50
  14   5   2   20.40    6.30
 -14   5  -2    0.80    5.10
 -15  -5  -2  159.98   12.30
 -15  -5  -2  167.68   12.50
 -15  -5  -2  166.38   14.20
 -15   5  -2  137.69   13.90
 -15   5  -2  164.08   18.00
 -15   5  -2  142.99   15.10
 -15  -6   2   -6.20    4.20
 -15  -6   2    0.10    3.80
 -15   6   2   -9.80    5.60
 -15   6   2   -4.00    6.30
 -14  -6   2  277.37   20.70
 -14  -6   2  290.17   21.20
 -14  -6   2  349.57   24.10
 -14  -6   2  292.37   21.00
 -14   6   2  327.57   24.40
 -14   6   2  294.17   23.00
 -14   6   2  313.67   22.80
 -14   6   2  317.47   19.00
  13  -6  -2   76.19    6.20
 -13  -6   2   65.09    9.00
 -13  -6   2   84.59    8.90
 -13  -6   2   80.19   12.20
  13  -6  -2   74.99    6.20
 -13  -6   2   66.09   10.70
 -13   6   2   49.00    9.60
 -13   6   2   90.09   11.50
 -13   6   2   70.19    9.20
  13   6  -2   74.89   11.50
  13   6  -2   91.09    8.60
 -12  -6   2  944.71   56.29
  12  -6  -2  974.40   55.19
  12  -6  -2  998.50   58.89
 -12  -6   2  943.91   56.09
 -12  -6   2  957.20   56.19
  12  -6  -2  940.31   55.29
 -12   6   2  826.62   57.39
 -12   6   2 1009.40   62.09
 -12   6   2  922.81   58.19
  11  -6  -2   51.69    5.30
 -11  -6   2   52.19    6.30
  11  -6  -2   46.00    5.40
 -11  -6   2   64.29    9.10
 -11  -6   2   46.60    6.30
 -11  -6   2   52.39    7.00
 -11   6   2   43.20    6.10
 -11   6   2   38.50    6.40
 -11   6   2   53.39    6.20
 -11   6   2   39.50    6.50
  10  -6  -2  257.37   16.70
 -10  -6   2  250.87   17.00
  10  -6  -2  283.07   16.60
 -10  -6   2  257.27   17.00
 -10  -6   2  287.87   18.90
  10  -6  -2  290.07   17.80
 -10  -6   2  250.17   17.30
 -10   6   2  232.58   18.40
 -10   6   2  235.08   18.70
  10   6  -2  262.47   18.40
 -10   6   2  270.07   16.70
 -10   6   2  269.27   18.80
  -9  -6   2    0.70    3.50
   9  -6  -2    0.10    1.90
   9  -6  -2    5.00    2.10
  -9  -6   2    1.70    1.90
   9  -6  -2   -0.60    2.00
  -9  -6   2   -0.10    1.90
  -9  -6   2   -0.30    2.20
   9   6  -2    1.20    0.90
  -9   6   2    0.30    3.00
  -9   6   2   -1.30    2.60
  -9   6   2    2.70    3.10
   9   6  -2   -0.20    2.60
  -9   6   2    0.10    1.60
   9   6  -2    4.90    3.20
   8  -6  -2 1136.29   69.79
   8  -6  -2 1338.47   70.29
  -8  -6   2 1117.09   69.59
  -8  -6   2 1110.29   69.79
  -8  -6   2 1272.27   70.79
  -8  -6   2 1149.78   69.89
   8  -6  -2 1295.87   69.89
   8   6  -2 1251.47   70.19
  -8   6   2 1077.59   70.59
  -8   6   2 1290.27   69.89
  -8   6   2 1124.99   70.69
   8   6  -2 1173.88   70.59
   8   6  -2 1232.48   69.19
   7  -6  -2   38.10    4.60
  -7  -6   2   47.70    6.00
  -7  -6   2   44.50    4.70
  -7  -6   2   43.30    5.00
   7  -6  -2   51.29    6.00
   7  -6  -2   42.90    3.00
  -7  -6   2   40.70    4.90
   7  -6  -2   46.60    4.90
  -7   6   2   42.60    5.70
  -7   6   2   47.90    4.90
   7   6  -2   46.10    5.30
   7   6  -2   38.90    5.70
   7   6  -2   32.80    5.10
  -6  -6   2 3276.47  193.28
  -6  -6   2 3278.27  193.28
   6  -6  -2 3809.82  193.68
   6  -6  -2 3285.07  193.38
  -6  -6   2 3349.56  193.38
  -6  -6   2 3500.55  193.88
   6  -6  -2 3189.08  192.58
   6  -6  -2 3489.65  193.18
  -6   6   2 3619.84  193.48
   6   6  -2 3126.59  193.68
  -6   6   2 3366.36  193.88
   6   6  -2 3570.94  193.68
  -6   6   2 2944.31  193.88
  -6   6   2 3295.17  193.78
   5  -6  -2    1.10    1.00
  -5  -6   2    0.00    1.60
   5  -6  -2    0.40    1.40
   5  -6  -2    1.90    1.40
  -5  -6   2    1.50    1.40
   5  -6  -2    1.80    1.50
  -5  -6   2    3.40    2.20
  -5  -6   2    1.60    1.30
   5  -6  -2    0.00    1.40
  -5   6   2   -0.60    1.80
  -5   6   2    2.20    1.70
   5   6  -2    2.20    2.00
   5   6  -2   -0.70    2.00
   5   6  -2    1.50    1.70
  -5   6   2    0.50    1.40
  -5   6   2    0.90    1.30
  -4  -6   2 1554.84   88.99
  -4  -6   2 1612.74   89.19
  -4  -6   2 1427.86   88.59
   4  -6  -2 1493.25   88.29
   4  -6  -2 1569.04   88.99
   4  -6  -2 1533.65   88.89
   4  -6  -2 1568.94   88.69
  -4  -6   2 1528.65   88.69
   4  -6  -2 1567.24   88.59
   4  -6  -2 1567.64   88.59
  -4  -6   2 1459.05   88.59
  -4   6   2 1509.25   88.89
  -4   6   2 1624.44   88.89
  -4   6   2 1494.45   89.09
   4   6  -2 1561.34   89.09
   4   6  -2 1443.16   88.79
   4   6  -2 1584.04   88.99
  -4   6   2 1532.75   89.09
   3  -6  -2   -0.50    1.30
   3  -6  -2    1.70    1.00
  -3  -6   2    3.70    1.10
   3  -6  -2    0.40    1.10
  -3  -6   2    3.30    1.90
  -3  -6   2    2.30    1.90
  -3  -6   2    1.20    1.20
  -3  -6   2    0.60    1.30
   3  -6  -2   -0.40    1.30
  -3  -6   2    1.60    1.80
   3  -6  -2    0.30    1.10
   3  -6  -2    1.90    1.30
  -3   6   2    1.00    1.20
   3   6  -2    1.10    1.60
   3   6  -2   -1.60    1.40
  -3   6   2    0.80    1.70
  -3   6   2    1.30    1.20
   3   6  -2    1.10    1.40
   2  -6  -2 2668.03  150.98
  -2  -6   2 2760.12  151.28
  -2  -6   2 2539.55  150.78
   2  -6  -2 2736.33  150.98
  -2  -6   2 2667.33  151.18
  -2  -6   2 2705.23  151.18
   2  -6  -2 2571.24  150.68
  -2  -6   2 2538.05  150.88
   2  -6  -2 2407.46  151.08
   2  -6  -2 2682.63  150.78
   2  -6  -2 2564.64  151.08
  -2   6   2 2587.54  151.08
  -2   6   2 2605.34  151.18
  -2   6   2 2554.64  150.98
   2   6  -2 2762.52  151.18
   2   6  -2 2681.73  151.08
   2   6  -2 2619.94  151.08
  -1  -6   2 1477.05   87.19
   1  -6  -2 1443.36   87.29
  -1  -6   2 1558.84   87.79
  -1  -6   2 1556.94   87.49
   1  -6  -2 1531.65   87.49
   1  -6  -2 1426.06   87.49
  -1  -6   2 1467.05   87.29
   1  -6  -2 1530.25   87.29
  -1  -6   2 1539.95   87.59
   1   6  -2 1415.16   87.49
   1   6  -2 1603.04   87.59
   1   6  -2 1495.75   87.59
  -1   6   2 1524.15   87.49
   1   6  -2 1552.04   87.39
  -1   6   2 1463.55   87.59
  -1   6   2 1624.14   87.59
  -1   6   2 1526.35   87.29
   0  -6  -2 1819.12  108.19
   0  -6   2 1838.42  107.99
   0  -6  -2 1840.72  108.09
   0  -6   2 1964.00  108.29
   0  -6  -2 1764.52  108.19
   0  -6   2 1923.91  108.19
   0  -6   2 1806.82  107.89
   0  -6  -2 1924.31  108.09
   0  -6  -2 1909.41  108.29
   0   6   2 1840.22  108.29
   0   6  -2 1949.20  108.19
   0   6  -2 1811.02  108.19
   0   6   2 1926.01  108.29
   0   6  -2 1889.91  108.49
   0   6   2 1880.11  108.09
   0   6  -2 1879.31  108.29
   0   6  -2 1929.01  107.99
   0   6   2 1891.61  108.19
  -1  -6  -2  426.76   25.70
   1  -6   2  435.16   25.10
  -1  -6  -2  427.26   25.70
  -1  -6  -2  415.56   25.70
  -1  -6  -2  455.15   25.80
   1  -6   2  434.96   25.70
  -1  -6  -2  458.05   25.90
   1  -6   2  434.06   25.50
   1  -6   2  398.36   25.30
   1  -6   2  440.06   25.70
   1   6   2  424.86   25.80
   1   6   2  412.86   25.30
  -1   6  -2  416.36   25.80
   1   6   2  448.16   25.80
  -1   6  -2  468.95   25.80
  -1   6  -2  419.86   26.10
   1   6   2  423.46   25.80
   1   6   2  454.65   25.70
  -1   6  -2  435.86   25.40
  -1   6  -2  422.66   25.80
   1   6   2  411.66   25.70
   2  -6   2  384.76   21.80
  -2  -6  -2  348.87   22.40
  -2  -6  -2  369.56   22.50
   2  -6   2  381.26   22.10
  -2  -6  -2  400.76   22.50
   2  -6   2  365.86   22.30
   2  -6   2  384.36   22.20
  -2  -6  -2  379.46   22.60
  -2  -6  -2  383.16   22.60
   2   6   2  388.06   22.40
  -2   6  -2  366.66   22.50
   2   6   2  360.26   21.80
   2   6   2  366.66   22.40
  -2   6  -2  357.26   23.00
  -2   6  -2  355.76   22.50
   2   6   2  385.16   22.70
   2   6   2  353.96   22.40
  -2   6  -2  378.76   22.40
  -2   6  -2  390.26   22.00
   3  -6   2   11.10    1.50
  -3  -6  -2   12.20    2.30
   3  -6   2    8.00    1.50
  -3  -6  -2   10.80    2.10
  -3  -6  -2   12.30    2.00
  -3  -6  -2   14.10    2.30
   3  -6   2   10.40    1.60
   3  -6   2    9.10    1.40
  -3  -6  -2    7.60    1.50
  -3   6  -2    9.80    1.40
  -3   6  -2    9.60    2.00
  -3   6  -2   12.00    1.90
   3   6   2   10.30    1.80
   3   6   2   11.70    2.40
  -3   6  -2    9.00    2.00
   3   6   2   12.40    1.80
   3   6   2    7.10    1.40
   4  -6   2 3817.32  220.88
  -4  -6  -2 3614.74  220.88
  -4  -6  -2 3756.02  221.18
  -4  -6  -2 4033.30  221.28
  -4  -6  -2 4010.00  221.18
   4  -6   2 3956.90  220.48
  -4  -6  -2 3715.93  220.78
  -4   6  -2 3918.21  220.88
   4   6   2 3963.70  220.88
   4   6   2 3943.41  221.38
  -4   6  -2 3924.91  220.98
   4   6   2 3656.73  220.78
  -4   6  -2 3755.22  221.08
   5  -6   2   11.60    2.00
  -5  -6  -2    9.70    2.30
   5  -6   2   14.40    1.70
  -5  -6  -2   13.50    2.10
   5  -6   2   14.50    1.90
  -5  -6  -2   11.80    2.10
  -5  -6  -2   11.60    2.40
   5  -6   2    9.90    1.50
  -5   6  -2   13.30    2.10
   5   6   2   12.90    2.00
  -5   6  -2    9.60    2.10
  -5   6  -2   13.00    2.10
   5   6   2    9.50    1.60
  -5   6  -2   10.00    1.70
   5   6   2    8.90    2.40
  -6  -6  -2 1034.90   59.49
  -6  -6  -2 1074.99   60.39
   6  -6   2  988.80   60.09
   6  -6   2 1005.20   59.79
  -6  -6  -2 1052.09   60.39
  -6  -6  -2 1023.80   59.99
   6   6   2 1016.90   59.69
  -6   6  -2 1032.00   60.39
   6   6   2 1061.69   60.89
  -6   6  -2 1026.50   59.99
   6   6   2 1107.79   59.79
  -6   6  -2  910.21   59.99
  -6   6  -2 1067.89   59.89
  -7  -6  -2   -1.30    2.00
  -7  -6  -2    0.80    1.80
  -7  -6  -2    1.20    2.20
  -7  -6  -2   -1.60    1.50
   7  -6   2    0.80    1.40
  -7   6  -2   -3.60    1.60
   7   6   2   -3.80    2.00
  -7   6  -2   -2.70    1.60
   7   6   2   -1.00    1.00
  -7   6  -2    1.70    1.80
  -8  -6  -2 1225.88   72.09
  -8  -6  -2 1294.17   72.09
  -8  -6  -2 1205.88   72.79
   8  -6   2 1270.97   72.39
  -8  -6  -2 1253.87   72.59
  -8   6  -2 1235.08   72.89
   8   6   2 1252.27   71.39
  -8   6  -2 1230.38   72.29
  -8   6  -2 1050.59   72.59
  -8   6  -2 1327.57   72.39
   8   6   2 1304.97   73.19
  -9  -6  -2   13.60    2.50
  -9  -6  -2    9.00    2.50
   9  -6   2    9.70    2.40
  -9  -6  -2   13.70    3.20
   9   6   2   11.20    3.50
  -9   6  -2   13.60    2.90
  -9   6  -2    7.90    2.70
  -9   6  -2    6.60    2.70
  -9   6  -2    8.80    2.20
 -10  -6  -2 1681.43  100.59
  10  -6   2 1737.23  101.39
 -10  -6  -2 1723.53  101.09
 -10  -6  -2 1687.13  101.39
 -10  -6  -2 1819.32  101.19
 -10   6  -2 1648.64  101.09
 -10   6  -2 1984.50  100.89
 -10   6  -2 1610.24  101.49
  10   6   2 1798.32  101.99
 -10   6  -2 1693.43  101.89
 -11  -6  -2    1.60    2.30
 -11  -6  -2    1.40    2.90
  11  -6   2    4.40    3.00
 -11  -6  -2    0.40    3.50
 -11   6  -2    0.60    4.00
 -11   6  -2   -2.50    2.10
 -11   6  -2   -4.30    2.60
 -11   6  -2    2.80    3.10
 -12  -6  -2  338.37   21.50
 -12  -6  -2  356.16   22.30
 -12  -6  -2  384.56   23.00
 -12  -6  -2  368.16   22.90
 -12   6  -2  345.47   22.60
 -12   6  -2  328.67   24.20
 -12   6  -2  308.57   23.10
 -12   6  -2  325.47   23.30
 -13  -6  -2   29.40    5.00
  13  -6   2   25.10    4.90
 -13  -6  -2   25.30    5.30
 -13  -6  -2   24.30    3.90
 -13  -6  -2   15.80    3.80
 -13   6  -2   23.50    5.00
 -13   6  -2   32.90    4.70
  13   6   2   24.90    5.90
 -13   6  -2   15.20    5.80
 -14  -6  -2  712.83   45.20
 -14  -6  -2  766.32   45.00
 -14  -6  -2  752.02   45.60
 -14   6  -2  694.63   45.80
 -14   6  -2  791.02   46.60
 -14   6  -2  752.02   48.00
 -15  -6  -2    2.00    4.00
 -15  -6  -2   -1.50    3.60
 -15  -6  -2   -0.50    4.10
 -15   6  -2   -2.00    4.70
 -15   6  -2   12.80    6.20
 -15  -7   2  501.65   33.60
 -15  -7   2  489.15   33.20
 -15  -7   2  499.15   33.30
 -15   7   2  603.14   36.00
 -15   7   2  537.45   37.10
 -15   7   2  516.55   36.00
 -14  -7   2   -7.50    4.10
 -14  -7   2    1.60    3.90
 -14  -7   2    3.20    6.90
 -14  -7   2   -0.50    3.20
 -14   7   2   -1.30    5.90
 -14   7   2   -5.70    4.40
 -14   7   2    0.70    5.50
  13  -7  -2  505.95   32.00
 -13  -7   2  533.55   33.70
 -13  -7   2  535.55   33.90
 -13  -7   2  525.05   33.90
 -13  -7   2  642.74   36.30
  13  -7  -2  522.65   32.10
  13   7  -2  541.95   35.20
 -13   7   2  629.64   36.20
 -13   7   2  469.65   35.60
 -13   7   2  503.85   36.30
 -13   7   2  577.64   32.70
  12  -7  -2    2.90    2.30
 -12  -7   2   -0.70    4.90
  12  -7  -2    2.40    2.40
 -12  -7   2    0.20    2.90
  12  -7  -2   -0.20    3.00
 -12   7   2   -2.50    4.70
 -12   7   2   -2.00    4.80
  12   7  -2   -4.70    4.90
 -12   7   2   -9.00    3.90
 -12   7   2    3.70    2.00
  12   7  -2    7.60    3.60
  11  -7  -2  264.97   15.90
  11  -7  -2  239.68   16.10
 -11  -7   2  258.67   16.80
 -11  -7   2  228.08   16.60
 -11  -7   2  284.37   18.80
 -11   7   2  222.88   18.60
 -11   7   2  212.28   21.90
 -11   7   2  263.07   16.30
 -11   7   2  237.98   19.10
  11   7  -2  263.97   17.20
 -10  -7   2    2.20    2.40
  10  -7  -2    3.20    2.40
 -10  -7   2    5.50    2.50
  10  -7  -2    7.10    2.40
 -10  -7   2    0.40    4.10
  10  -7  -2    7.00    2.40
 -10  -7   2    6.00    2.80
 -10   7   2    2.80    2.00
  10   7  -2    1.50    2.90
 -10   7   2    0.30    3.60
 -10   7   2    0.90    3.70
 -10   7   2    1.10    3.60
   9  -7  -2 1904.01   98.19
  -9  -7   2 1615.74   97.79
  -9  -7   2 1568.44   97.59
   9  -7  -2 1843.62   97.59
  -9  -7   2 1842.02   98.89
  -9  -7   2 1608.34   97.69
   9  -7  -2 1596.14   97.59
  -9   7   2 1680.03   98.99
  -9   7   2 1442.56   98.89
   9   7  -2 1607.64   96.79
   9   7  -2 1769.22   98.29
   9   7  -2 1726.93   98.89
  -9   7   2 1570.74   98.79
  -9   7   2 1796.72   97.79
  -8  -7   2    7.90    3.50
  -8  -7   2    8.10    2.20
  -8  -7   2    5.90    2.70
   8  -7  -2    5.70    2.20
   8  -7  -2    8.30    2.50
   8  -7  -2   12.10    2.40
  -8  -7   2    6.50    2.30
   8   7  -2    7.80    2.80
  -8   7   2    3.60    2.90
  -8   7   2    4.50    2.20
   8   7  -2    6.10    3.10
  -8   7   2    6.00    3.10
   8   7  -2    5.70    1.50
   8   7  -2    7.30    3.10
  -8   7   2    2.20    3.00
  -7  -7   2  615.04   35.80
  -7  -7   2  582.94   35.60
   7  -7  -2  684.53   36.10
   7  -7  -2  634.44   35.60
  -7  -7   2  648.44   36.50
  -7  -7   2  613.04   35.80
   7  -7  -2  566.94   35.70
   7   7  -2  541.35   36.00
   7   7  -2  614.54   36.60
  -7   7   2  585.54   36.50
   7   7  -2  600.64   35.40
  -7   7   2  584.84   36.50
  -7   7   2  504.25   36.60
  -7   7   2  609.74   36.40
   6  -7  -2   31.10    4.70
   6  -7  -2   33.20    4.00
  -6  -7   2   35.00    4.40
  -6  -7   2   31.80    5.10
  -6  -7   2   28.60    4.40
   6  -7  -2   34.10    4.20
  -6  -7   2   37.60    4.40
   6  -7  -2   30.90    4.30
  -6   7   2   22.00    3.70
  -6   7   2   40.10    4.70
   6   7  -2   40.30    5.20
   6   7  -2   33.10    4.90
   6   7  -2   30.50    4.20
  -6   7   2   27.30    3.90
  -6   7   2   27.20    3.80
   5  -7  -2 2540.45  140.09
  -5  -7   2 2288.17  139.99
   5  -7  -2 2447.06  139.89
  -5  -7   2 2540.85  140.49
  -5  -7   2 2361.96  139.99
   5  -7  -2 2399.36  139.39
  -5  -7   2 2436.96  139.99
   5  -7  -2 2392.76  140.19
   5  -7  -2 2584.44  140.09
  -5   7   2 2377.96  140.39
  -5   7   2 2659.53  140.29
   5   7  -2 2616.14  140.49
   5   7  -2 2310.87  140.19
  -5   7   2 2410.86  140.69
   5   7  -2 2165.08  141.29
  -5   7   2 2356.46  140.49
  -4  -7   2  102.29    7.70
   4  -7  -2   94.49    6.80
   4  -7  -2   97.19    6.90
  -4  -7   2   86.09    6.80
   4  -7  -2   91.59    6.20
   4  -7  -2   85.39    6.90
  -4  -7   2  104.49    7.90
  -4  -7   2   88.89    6.70
  -4  -7   2   92.69    7.40
   4  -7  -2   90.79    6.70
  -4  -7   2   84.29    6.80
  -4   7   2   91.99    7.10
   4   7  -2   96.49    7.30
  -4   7   2   91.99    7.50
   4   7  -2   86.49    7.30
  -4   7   2   91.19    7.20
   4   7  -2   85.29    7.00
   3  -7  -2 3430.46  203.48
  -3  -7   2 3544.05  203.68
  -3  -7   2 3242.88  203.18
   3  -7  -2 3716.23  203.38
  -3  -7   2 3491.35  203.18
   3  -7  -2 3664.83  203.28
   3  -7  -2 3432.26  202.98
  -3  -7   2 3328.17  203.28
  -3  -7   2 3712.33  203.88
   3  -7  -2 3563.24  203.28
  -3  -7   2 3880.51  203.78
  -3   7   2 3643.44  203.58
  -3   7   2 3463.75  203.58
  -3   7   2 3512.25  203.78
   3   7  -2 3702.23  203.68
   3   7  -2 3545.45  203.68
   3   7  -2 3346.57  203.48
  -2  -7   2  115.69    8.20
   2  -7  -2  109.59    7.30
  -2  -7   2   98.89    7.40
   2  -7  -2  109.49    7.80
   2  -7  -2  113.19    8.00
   2  -7  -2  105.89    7.90
   2  -7  -2  113.19    7.80
  -2  -7   2  109.59    8.00
  -2  -7   2  103.79    7.60
  -2  -7   2  108.69    8.20
   2  -7  -2  109.89    7.60
  -2   7   2  108.69    8.20
   2   7  -2  111.89    7.90
   2   7  -2  108.29    7.90
  -2   7   2  111.29    7.90
   2   7  -2  113.49    8.00
   1  -7  -2  784.12   45.10
  -1  -7   2  761.02   45.50
   1  -7  -2  783.62   45.30
  -1  -7   2  795.62   45.40
   1  -7  -2  743.93   45.00
   1  -7  -2  745.33   45.40
  -1  -7   2  752.72   45.10
  -1  -7   2  766.32   45.00
  -1  -7   2  798.92   45.50
   1  -7  -2  740.63   45.30
  -1   7   2  754.62   45.30
   1   7  -2  810.52   45.40
  -1   7   2  759.02   45.50
  -1   7   2  773.72   45.10
   1   7  -2  816.52   45.30
   1   7  -2  759.52   45.50
   1   7  -2  723.13   45.30
  -1   7   2  824.52   45.40
   0  -7   2    3.00    1.30
   0  -7  -2    4.20    1.50
   0  -7   2    1.10    1.10
   0  -7  -2    2.80    1.70
   0  -7  -2    5.20    1.70
   0  -7  -2    2.10    1.40
   0  -7   2    1.20    1.60
   0  -7  -2    2.10    1.20
   0  -7   2    4.30    1.80
   0   7  -2    1.30    1.90
   0   7   2    6.70    1.80
   0   7   2    2.60    1.60
   0   7   2    1.50    1.60
   0   7   2    1.50    1.30
   0   7  -2    2.90    1.70
   0   7  -2    4.20    1.60
   0   7  -2    3.00    1.70
   0   7  -2    2.70    1.70
  -1  -7  -2 3021.30  178.88
  -1  -7  -2 3279.47  178.98
  -1  -7  -2 3050.29  178.88
   1  -7   2 3155.78  178.78
   1  -7   2 2819.02  178.28
   1  -7   2 3138.89  178.78
  -1  -7  -2 2922.31  178.78
   1  -7   2 3074.29  178.58
  -1  -7  -2 3259.57  178.78
   1   7   2 3017.10  178.88
   1   7   2 3140.69  178.88
   1   7   2 3129.19  178.88
   1   7   2 3196.18  178.78
   1   7   2 3042.00  178.48
   1   7   2 3195.98  178.88
  -1   7  -2 3226.88  178.48
  -1   7  -2 3110.89  178.88
  -1   7  -2 3108.89  178.88
  -1   7  -2 3268.37  178.88
  -1   7  -2 3070.39  179.18
  -2  -7  -2  189.78   12.50
  -2  -7  -2  176.38   12.40
  -2  -7  -2  202.58   12.50
  -2  -7  -2  181.28   12.50
   2  -7   2  203.68   11.70
  -2  -7  -2  198.58   12.70
   2  -7   2  200.68   12.10
   2  -7   2  200.78   12.30
   2  -7   2  180.58   11.90
   2  -7   2  196.78   12.40
   2   7   2  186.88   11.80
  -2   7  -2  184.48   12.60
  -2   7  -2  202.38   12.00
   2   7   2  194.38   12.50
   2   7   2  191.38   12.60
  -2   7  -2  210.78   12.50
   2   7   2  211.08   12.50
   2   7   2  184.88   12.50
  -2   7  -2  189.28   12.60
  -2   7  -2  194.68   13.10
   3  -7   2 1496.45   87.29
   3  -7   2 1586.74   87.49
  -3  -7  -2 1502.95   87.99
   3  -7   2 1490.85   87.39
  -3  -7  -2 1476.35   87.89
   3  -7   2 1538.95   87.69
  -3  -7  -2 1431.56   87.79
  -3  -7  -2 1552.94   88.09
  -3   7  -2 1529.55   87.79
  -3   7  -2 1502.05   87.89
  -3   7  -2 1539.35   87.19
   3   7   2 1525.95   88.09
   3   7   2 1585.04   87.79
  -3   7  -2 1483.05   87.89
   3   7   2 1510.45   87.79
   4  -7   2    0.10    1.00
   4  -7   2   -0.70    1.10
   4  -7   2    0.40    1.10
  -4  -7  -2    2.20    2.00
  -4  -7  -2   -0.50    1.50
   4  -7   2    1.40    1.50
  -4  -7  -2    0.40    1.80
  -4  -7  -2    0.20    1.70
   4   7   2    0.40    2.10
  -4   7  -2    0.70    1.60
  -4   7  -2    1.70    1.50
   4   7   2    2.00    1.50
  -4   7  -2    0.80    0.90
  -4   7  -2    0.00    1.50
   4   7   2    1.70    1.10
   4   7   2   -1.60    1.30
   5  -7   2 1250.27   72.49
   5  -7   2 1293.27   72.49
  -5  -7  -2 1321.17   73.49
   5  -7   2 1275.87   72.69
  -5  -7  -2 1250.97   72.39
  -5  -7  -2 1311.97   73.69
  -5  -7  -2 1214.18   73.39
  -5  -7  -2 1201.48   73.09
   5  -7   2 1116.99   73.49
  -5   7  -2 1288.37   72.99
   5   7   2 1255.37   72.99
  -5   7  -2 1274.17   72.89
  -5   7  -2 1218.98   73.39
   5   7   2 1278.57   73.69
   5   7   2 1337.97   72.99
  -5   7  -2 1241.78   73.19
   6  -7   2   12.40    1.90
   6  -7   2    9.50    1.90
  -6  -7  -2   12.40    2.80
   6  -7   2    9.20    1.70
  -6  -7  -2   13.80    2.50
  -6  -7  -2   12.30    3.50
   6  -7   2   12.00    1.50
  -6  -7  -2   12.80    2.00
  -6   7  -2   12.90    2.30
  -6   7  -2   10.70    2.60
   6   7   2    9.40    1.70
  -6   7  -2   12.10    2.00
  -6   7  -2    9.70    2.50
   6   7   2    8.40    2.70
   6   7   2   13.60    2.30
  -7  -7  -2 1807.12  102.29
  -7  -7  -2 1783.62  101.39
  -7  -7  -2 1744.23  102.59
   7  -7   2 1793.02  101.79
  -7  -7  -2 1846.12  102.49
  -7  -7  -2 1713.33  101.89
   7   7   2 1868.21  101.69
  -7   7  -2 1724.63  101.99
  -7   7  -2 1705.93  102.39
   7   7   2 1914.01  102.89
  -7   7  -2 1586.14  101.99
   7   7   2 1653.03  101.49
  -8  -7  -2    4.90    2.10
   8  -7   2    2.40    1.80
  -8  -7  -2    5.50    2.50
  -8  -7  -2    5.10    2.80
  -8  -7  -2    4.10    2.20
  -8   7  -2    2.10    2.20
  -8   7  -2   -0.40    1.70
   8   7   2    0.10    2.70
  -8   7  -2    2.20    2.10
  -8   7  -2    3.60    2.60
   8   7   2    2.30    1.30
  -9  -7  -2  458.65   28.60
   9  -7   2  455.25   28.40
  -9  -7  -2  444.96   28.90
  -9  -7  -2  466.45   27.90
  -9  -7  -2  444.06   28.10
  -9   7  -2  535.15   28.60
   9   7   2  467.55   29.40
  -9   7  -2  454.55   28.50
  -9   7  -2  452.45   29.10
   9   7   2  457.05   27.00
  10  -7   2   19.20    3.30
 -10  -7  -2   22.60    4.00
 -10  -7  -2   19.40    3.20
 -10  -7  -2    9.90    3.20
 -10  -7  -2   23.30    3.70
 -10   7  -2   13.20    3.40
 -10   7  -2   12.40    3.60
 -10   7  -2   17.00    2.70
 -10   7  -2   13.70    4.20
 -11  -7  -2  609.74   34.50
 -11  -7  -2  564.04   34.10
 -11  -7  -2  559.04   35.10
 -11  -7  -2  592.24   34.80
  11  -7   2  589.54   35.10
 -11   7  -2  584.14   34.20
 -11   7  -2  550.54   35.90
 -11   7  -2  520.25   35.30
 -11   7  -2  518.25   34.70
 -12  -7  -2    3.60    2.70
 -12  -7  -2    2.50    4.20
 -12  -7  -2    4.30    3.70
 -12  -7  -2    1.00    3.00
  12   7   2    0.40    5.20
 -12   7  -2    1.80    3.20
 -12   7  -2   -4.60    3.40
 -12   7  -2    2.80    2.00
 -12   7  -2    1.10    4.00
  13  -7   2  602.54   36.70
 -13  -7  -2  575.64   35.80
 -13  -7  -2  584.84   35.40
 -13  -7  -2  559.04   34.70
 -13   7  -2  534.05   37.60
 -13   7  -2  535.25   35.90
 -13   7  -2  604.64   34.40
 -14  -7  -2   20.80    4.20
 -14  -7  -2   11.90    4.20
 -14  -7  -2   13.60    4.50
 -14   7  -2   14.70    6.10
 -14   7  -2   13.60    5.10
 -14   7  -2    0.60    4.50
 -15  -7  -2  154.28   12.50
 -15  -7  -2  154.88   14.50
 -15  -7  -2  170.88   13.40
 -15   7  -2  149.19   15.70
 -15   7  -2  124.39   14.30
 -15   7  -2  146.79   18.80
 -15  -8   2    0.60    4.40
 -15  -8   2    3.20    4.90
 -15  -8   2   -4.50    3.80
 -15   8   2    4.60    7.70
 -15   8   2   -9.50    5.60
 -15   8   2    0.30    7.10
 -14  -8   2  216.38   16.50
 -14  -8   2  215.18   16.40
 -14  -8   2  210.48   19.80
 -14  -8   2  197.68   16.00
 -14   8   2  222.88   21.00
 -14   8   2  237.58   19.80
 -14   8   2  187.58   19.10
  13  -8  -2   65.09    7.40
  13  -8  -2   77.19    6.60
 -13  -8   2   78.99    9.80
 -13  -8   2   89.99    9.40
 -13  -8   2   84.59    9.10
 -13  -8   2   86.19   12.50
  13   8  -2  105.89   10.00
 -13   8   2   69.39    9.00
 -13   8   2   86.49    7.60
 -13   8   2   60.29    9.70
 -13   8   2   51.99    8.70
 -12  -8   2  975.10   53.79
 -12  -8   2  837.72   51.79
 -12  -8   2  824.92   51.59
 -12  -8   2  800.52   51.79
  12  -8  -2  872.81   50.59
  12  -8  -2  827.02   50.89
  12  -8  -2  854.61   52.19
 -12   8   2  945.31   51.39
 -12   8   2  846.12   54.19
 -12   8   2  866.41   53.89
  12   8  -2  876.61   52.09
 -11  -8   2    5.00    2.80
 -11  -8   2   -1.20    4.70
  11  -8  -2    4.20    2.50
 -11  -8   2    8.00    3.10
  11  -8  -2    6.50    2.60
 -11  -8   2   12.40    4.80
 -11   8   2    2.50    4.50
 -11   8   2    7.00    4.50
 -11   8   2    5.40    2.40
  11   8  -2   -2.10    4.30
  11   8  -2   11.60    3.80
 -11   8   2    2.00    4.20
  10  -8  -2 1167.98   60.69
 -10  -8   2  992.40   60.89
 -10  -8   2  944.31   60.99
  10  -8  -2  987.80   60.79
 -10  -8   2 1006.80   61.09
  10  -8  -2  999.30   63.59
 -10  -8   2 1164.48   62.39
 -10   8   2 1094.19   60.99
  10   8  -2 1073.39   59.59
 -10   8   2  984.80   62.69
  10   8  -2 1022.60   59.69
  10   8  -2 1040.00   61.49
 -10   8   2  970.60   62.39
   9  -8  -2   50.59    5.90
   9  -8  -2   70.49    6.40
   9  -8  -2   57.49    6.00
  -9  -8   2   52.49    6.30
  -9  -8   2   49.70    6.00
  -9  -8   2   65.39    7.90
  -9  -8   2   52.99    6.60
   9   8  -2   47.20    4.90
  -9   8   2   46.40    6.40
  -9   8   2   69.29    6.50
  -9   8   2   33.60    5.60
   9   8  -2   62.09    7.10
  -8  -8   2  646.74   38.40
   8  -8  -2  700.33   38.30
   8  -8  -2  626.24   38.30
  -8  -8   2  609.34   38.20
   8  -8  -2  735.53   38.60
  -8  -8   2  624.54   38.40
  -8  -8   2  645.24   40.10
   8   8  -2  583.14   37.70
  -8   8   2  712.63   38.60
  -8   8   2  558.64   39.60
   8   8  -2  571.44   38.50
   8   8  -2  667.93   39.50
   8   8  -2  686.83   38.90
  -8   8   2  616.74   39.30
  -8   8   2  622.44   39.30
   7  -8  -2  138.29    9.10
   7  -8  -2  130.09    9.10
  -7  -8   2  123.89    9.40
   7  -8  -2  120.99    9.40
  -7  -8   2  128.59   10.10
  -7  -8   2  125.89    9.30
   7  -8  -2  145.89    9.60
  -7  -8   2  120.39    9.40
  -7   8   2  126.89   10.50
   7   8  -2  119.39   10.30
  -7   8   2  120.49   10.30
  -7   8   2  134.69    9.60
  -7   8   2  110.19   10.60
   7   8  -2  103.09    9.70
   7   8  -2  133.19    9.90
   7   8  -2  123.39    8.90
   6  -8  -2 2694.33  152.38
   6  -8  -2 2781.32  152.38
  -6  -8   2 2840.42  153.38
   6  -8  -2 2706.63  152.78
  -6  -8   2 2486.55  152.48
  -6  -8   2 2395.76  152.38
   6  -8  -2 2467.55  151.58
  -6  -8   2 2897.61  153.58
   6  -8  -2 2459.35  152.58
  -6  -8   2 2547.55  152.48
  -6  -8   2 2679.33  152.98
   6   8  -2 2365.16  152.68
   6   8  -2 2798.22  152.58
  -6   8   2 2610.44  153.18
   6   8  -2 2752.82  152.98
   6   8  -2 2683.43  153.28
  -6   8   2 2949.10  152.88
  -6   8   2 2540.55  153.08
  -5  -8   2   14.40    2.50
  -5  -8   2   12.80    2.20
   5  -8  -2   12.90    2.30
   5  -8  -2   13.70    2.40
   5  -8  -2   11.60    2.50
  -5  -8   2   18.10    3.40
  -5  -8   2   21.00    3.80
  -5  -8   2   11.00    2.20
   5  -8  -2   14.60    1.90
  -5  -8   2   22.20    3.60
   5  -8  -2   15.70    2.50
  -5   8   2   13.30    2.80
   5   8  -2   12.20    3.30
  -5   8   2   17.60    3.40
  -5   8   2   12.50    2.30
   5   8  -2   16.80    3.20
   5   8  -2   13.50    3.00
   4  -8  -2 1060.29   63.69
  -4  -8   2 1180.88   65.09
  -4  -8   2 1104.79   64.19
  -4  -8   2 1153.98   64.79
   4  -8  -2 1084.59   64.49
   4  -8  -2 1133.29   64.19
   4  -8  -2 1163.78   64.29
  -4  -8   2 1132.09   64.89
  -4  -8   2 1051.49   64.19
  -4  -8   2 1077.49   64.29
  -4   8   2 1050.69   64.59
   4   8  -2 1054.29   64.39
   4   8  -2 1113.19   65.39
   4   8  -2 1099.99   64.89
  -4   8   2 1084.49   64.79
  -3  -8   2    1.70    1.60
   3  -8  -2   -0.90    1.60
   3  -8  -2    1.80    1.30
  -3  -8   2   -0.10    2.20
   3  -8  -2    0.60    1.50
   3  -8  -2   -0.50    1.60
  -3  -8   2    2.30    1.90
   3  -8  -2   -0.10    1.40
  -3  -8   2    1.00    1.70
  -3  -8   2    0.10    2.10
   3   8  -2   -0.70    1.80
  -3   8   2    0.90    2.00
   3   8  -2    1.90    2.10
  -3   8   2    0.90    1.50
   3   8  -2    0.50    1.80
  -3   8   2    2.30    1.60
  -2  -8   2 2521.75  155.38
  -2  -8   2 2504.65  155.48
   2  -8  -2 2793.82  155.58
  -2  -8   2 2729.43  155.98
  -2  -8   2 2847.02  155.88
   2  -8  -2 2581.34  155.28
   2  -8  -2 2841.82  155.78
   2  -8  -2 2713.83  155.48
   2  -8  -2 2600.54  155.68
  -2  -8   2 2815.02  155.98
   2   8  -2 2772.32  155.78
  -2   8   2 2627.54  155.78
  -2   8   2 2659.73  155.98
   2   8  -2 2913.51  155.98
  -2   8   2 2761.32  155.88
   2   8  -2 2570.94  155.68
   1  -8  -2   25.30    3.30
  -1  -8   2   28.80    4.20
  -1  -8   2   23.90    3.20
  -1  -8   2   24.70    3.50
  -1  -8   2   22.00    2.90
   1  -8  -2   28.00    3.30
   1  -8  -2   19.70    2.60
   1  -8  -2   24.80    3.90
   1   8  -2   27.30    4.10
   1   8  -2   27.40    3.30
  -1   8   2   16.10    2.70
  -1   8   2   22.00    3.30
   1   8  -2   17.00    2.80
   1   8  -2   27.50    4.10
   1   8  -2   27.20    4.10
  -1   8   2   27.00    3.50
  -1   8   2   29.90    4.00
   0  -8  -2 1528.45   91.69
   0  -8   2 1648.94   91.99
   0  -8  -2 1652.33   91.79
   0  -8  -2 1504.15   91.89
   0  -8   2 1479.95   91.49
   0  -8   2 1628.84   91.99
   0  -8  -2 1626.94   92.09
   0  -8   2 1515.65   91.69
   0   8  -2 1551.34   92.19
   0   8   2 1556.34   91.99
   0   8  -2 1596.34   91.99
   0   8   2 1664.93   92.09
   0   8   2 1507.95   92.09
   0   8  -2 1662.03   91.79
   0   8  -2 1555.04   92.09
   0   8   2 1588.74   91.79
   0   8  -2 1704.33   92.09
  -1  -8  -2    6.00    1.80
   1  -8   2    4.60    1.90
   1  -8   2    5.70    1.70
   1  -8   2    3.50    1.30
  -1  -8  -2    7.00    2.00
   1  -8   2    7.30    2.00
  -1  -8  -2    3.50    1.80
  -1  -8  -2    5.00    1.80
  -1   8  -2   12.60    2.40
   1   8   2    9.30    2.10
  -1   8  -2    5.30    1.90
   1   8   2    6.30    2.00
   1   8   2    6.20    1.90
  -1   8  -2    8.20    2.60
  -1   8  -2    6.00    1.70
   1   8   2    6.60    1.70
   1   8   2    6.60    1.80
   1   8   2    5.30    1.90
  -1   8  -2    5.10    2.00
   2  -8   2  784.22   44.30
   2  -8   2  796.32   45.00
  -2  -8  -2  767.32   45.30
  -2  -8  -2  797.22   45.20
   2  -8   2  720.43   44.50
   2  -8   2  743.83   44.70
  -2  -8  -2  761.22   45.10
   2  -8   2  762.52   44.80
  -2  -8  -2  708.63   45.00
  -2   8  -2  712.83   45.10
  -2   8  -2  804.12   44.60
  -2   8  -2  772.62   45.20
   2   8   2  789.82   45.00
  -2   8  -2  802.72   45.10
  -2   8  -2  737.23   45.60
   2   8   2  777.62   45.20
   2   8   2  792.92   45.10
   2   8   2  739.03   44.40
   2   8   2  751.82   45.10
  -3  -8  -2    1.60    2.10
  -3  -8  -2    2.50    2.00
   3  -8   2    3.00    1.80
  -3  -8  -2    2.50    1.90
   3  -8   2    2.30    1.10
   3  -8   2    2.10    1.50
  -3  -8  -2    0.50    1.60
   3  -8   2    3.70    1.40
   3   8   2    1.90    1.30
  -3   8  -2    4.10    1.80
  -3   8  -2    3.30    2.10
  -3   8  -2    1.50    1.30
  -3   8  -2    2.30    1.80
   3   8   2    0.20    1.30
   3   8   2    2.80    1.80
   3   8   2    4.60    2.40
  -3   8  -2    3.80    2.80
   4  -8   2 2095.79  118.59
  -4  -8  -2 2031.00  119.29
   4  -8   2 2094.79  118.99
  -4  -8  -2 2066.69  120.09
   4  -8   2 2039.20  118.69
   4  -8   2 2115.39  118.59
  -4  -8  -2 1971.10  119.09
   4   8   2 1836.92  118.49
  -4   8  -2 2067.59  119.29
   4   8   2 2240.78  119.19
  -4   8  -2 2109.59  119.09
  -4   8  -2 2058.49  119.39
   4   8   2 2026.10  118.99
   4   8   2 2141.39  119.59
  -4   8  -2 2043.40  118.29
   5  -8   2  185.88   11.80
  -5  -8  -2  182.08   13.00
  -5  -8  -2  172.78   13.10
   5  -8   2  190.88   12.40
  -5  -8  -2  179.78   12.50
   5  -8   2  192.28   11.70
   5  -8   2  197.28   11.90
  -5  -8  -2  182.18   12.90
  -5   8  -2  184.48   11.20
   5   8   2  196.98   13.30
   5   8   2  176.08   12.20
   5   8   2  212.78   12.50
  -5   8  -2  183.88   12.90
  -5   8  -2  197.98   12.80
  -5   8  -2  193.98   12.40
  -6  -8  -2 1015.10   57.09
  -6  -8  -2 1008.10   57.29
  -6  -8  -2  940.61   56.79
   6  -8   2 1011.40   55.79
   6  -8   2  944.01   55.69
   6  -8   2  984.50   56.49
   6  -8   2  957.20   55.99
  -6  -8  -2  923.91   56.49
  -6  -8  -2  968.80   55.79
   6   8   2  986.10   57.29
  -6   8  -2  952.80   56.69
   6   8   2  998.80   56.39
  -6   8  -2  927.11   56.89
   6   8   2  902.71   56.19
  -6   8  -2  940.21   56.29
   7  -8   2   -1.80    1.30
  -7  -8  -2    2.50    2.70
   7  -8   2    0.30    1.10
   7  -8   2    1.20    1.50
   7  -8   2   -0.50    1.70
  -7  -8  -2    1.50    3.00
  -7  -8  -2    2.70    2.60
  -7  -8  -2    1.70    1.70
  -7  -8  -2   -0.50    2.20
  -7  -8  -2    0.70    2.10
  -7   8  -2    0.70    1.80
   7   8   2    0.40    2.60
   7   8   2    2.30    2.00
  -7   8  -2    1.40    2.20
  -7   8  -2    4.70    2.00
   7   8   2    0.20    1.30
  -7   8  -2    1.80    2.30
  -8  -8  -2 1202.88   73.89
  -8  -8  -2 1317.57   74.49
  -8  -8  -2 1213.28   74.29
  -8  -8  -2 1253.17   73.69
   8  -8   2 1262.47   73.49
  -8  -8  -2 1276.17   73.09
  -8   8  -2 1151.38   73.79
  -8   8  -2 1242.98   74.39
  -8   8  -2 1374.56   74.09
  -8   8  -2 1257.07   73.89
   8   8   2 1333.07   74.79
   8   8   2 1261.17   73.09
  -9  -8  -2    7.80    2.90
  -9  -8  -2   11.60    2.80
   9  -8   2    8.80    2.50
  -9  -8  -2    5.60    3.10
  -9  -8  -2   10.10    3.70
  -9  -8  -2   15.50    2.60
   9   8   2    8.00    1.50
  -9   8  -2    7.90    2.40
  -9   8  -2   11.50    3.10
  -9   8  -2    4.00    2.90
  -9   8  -2    9.00    3.00
 -10  -8  -2  995.40   57.29
  10  -8   2 1008.30   57.99
 -10  -8  -2  965.20   58.09
 -10  -8  -2  960.00   57.69
 -10  -8  -2  976.40   58.69
 -10   8  -2  859.21   59.79
 -10   8  -2 1085.79   57.99
 -10   8  -2  961.90   58.19
 -11  -8  -2    2.20    2.90
  11  -8   2    1.00    2.90
 -11  -8  -2    0.90    2.60
 -11  -8  -2   -0.70    2.80
 -11   8  -2   -3.50    3.10
 -11   8  -2   -3.90    2.00
 -11   8  -2    2.30    3.90
 -11   8  -2   -2.30    3.10
  11   8   2   -4.80    4.80
 -12  -8  -2  311.57   20.40
 -12  -8  -2  327.97   21.20
 -12  -8  -2  329.87   20.30
 -12  -8  -2  327.97   21.70
 -12   8  -2  334.47   20.30
 -12   8  -2  269.47   21.90
 -12   8  -2  317.67   21.60
 -12   8  -2  300.17   23.30
 -13  -8  -2    4.90    3.30
 -13  -8  -2    8.80    4.20
  13  -8   2    9.60    4.60
 -13  -8  -2   -0.50    4.50
 -13  -8  -2    2.60    3.50
 -13   8  -2    4.10    2.40
 -13   8  -2    1.70    4.90
 -13   8  -2   -0.80    4.30
 -13   8  -2    2.40    6.90
 -14  -8  -2  546.65   34.50
 -14  -8  -2  540.25   33.90
 -14  -8  -2  566.54   35.20
 -14   8  -2  541.45   36.00
 -14   8  -2  557.94   37.90
 -14  -9   2   -3.30    4.10
 -14  -9   2   -2.90    4.50
 -14  -9   2   -3.40    3.40
 -14   9   2    0.20    5.60
 -14   9   2   -5.40    6.70
 -14   9   2  -15.80    6.20
  13  -9  -2  249.58   16.50
 -13  -9   2  271.77   18.90
 -13  -9   2  241.28   18.10
 -13  -9   2  250.97   18.60
 -13  -9   2  306.27   20.90
 -13   9   2  213.68   22.30
 -13   9   2  298.27   22.40
 -13   9   2  261.47   22.10
 -13   9   2  268.57   17.60
 -12  -9   2    5.70    3.50
 -12  -9   2    5.40    3.70
  12  -9  -2    1.50    2.50
 -12  -9   2   10.00    5.80
  12  -9  -2    1.40    2.60
 -12  -9   2    2.80    3.00
 -12   9   2   -7.10    5.10
 -12   9   2   -0.20    2.50
  12   9  -2    0.90    4.10
 -12   9   2   -4.30    4.70
 -12   9   2   -8.90    4.40
 -11  -9   2  267.67   18.20
  11  -9  -2  290.27   18.10
 -11  -9   2  260.77   18.30
  11  -9  -2  245.68   17.30
  11  -9  -2  298.97   17.20
 -11  -9   2  276.67   19.60
 -11  -9   2  249.28   17.80
 -11   9   2  219.78   20.70
 -11   9   2  302.47   18.00
 -11   9   2  234.88   20.40
 -11   9   2  255.67   21.00
  11   9  -2  276.57   18.90
 -10  -9   2  232.58   16.60
 -10  -9   2  246.78   17.20
 -10  -9   2  238.18   18.60
 -10  -9   2  272.27   18.20
  10  -9  -2  256.87   16.70
  10   9  -2  263.27   19.00
 -10   9   2  237.78   18.80
 -10   9   2  240.08   19.50
 -10   9   2  273.47   17.00
  10   9  -2  261.47   17.80
  10   9  -2  243.98   15.50
   9  -9  -2 1134.59   69.19
   9  -9  -2 1286.67   69.49
  -9  -9   2 1165.68   69.39
  -9  -9   2 1260.57   70.19
   9  -9  -2 1266.57   69.29
  -9  -9   2 1106.99   69.29
  -9  -9   2 1123.29   69.19
  -9   9   2 1006.50   70.59
  -9   9   2 1200.18   70.89
   9   9  -2 1116.49   68.59
  -9   9   2 1287.37   69.59
  -9   9   2 1120.69   70.49
   9   9  -2 1274.07   69.99
   8  -9  -2   33.60    5.10
   8  -9  -2   25.70    3.90
  -8  -9   2   32.20    5.20
   8  -9  -2   45.80    5.40
  -8  -9   2   39.60    5.60
  -8  -9   2   32.40    5.10
  -8  -9   2   23.00    4.80
  -8  -9   2   33.40    4.50
  -8   9   2   33.90    5.50
   8   9  -2   29.50    4.60
  -8   9   2   23.60    4.60
   8   9  -2   30.30    4.70
   8   9  -2   35.50    4.90
  -8   9   2   23.40    4.90
  -8   9   2   28.40    4.90
  -7  -9   2  460.35   28.60
  -7  -9   2  454.55   28.00
  -7  -9   2  445.16   27.90
  -7  -9   2  444.86   27.80
   7  -9  -2  489.65   27.70
   7  -9  -2  517.75   28.30
  -7  -9   2  466.65   29.10
   7  -9  -2  421.86   27.90
   7  -9  -2  447.26   27.70
  -7   9   2  509.85   28.40
  -7   9   2  432.66   28.80
  -7   9   2  427.76   28.90
   7   9  -2  400.06   28.10
   7   9  -2  440.76   27.70
   7   9  -2  496.95   28.70
  -6  -9   2    5.70    2.30
  -6  -9   2    1.70    2.80
   6  -9  -2    4.10    2.10
  -6  -9   2    7.90    3.40
   6  -9  -2    5.90    1.50
   6  -9  -2    5.20    2.10
  -6  -9   2    5.00    2.30
  -6  -9   2    8.20    3.10
   6  -9  -2    4.20    1.80
   6  -9  -2    1.90    2.20
  -6  -9   2    3.60    2.00
   6   9  -2    5.60    2.80
   6   9  -2    2.40    2.70
  -6   9   2    5.30    2.00
   6   9  -2    6.00    1.90
   6   9  -2    1.70    2.70
  -6   9   2    6.80    3.10
  -6   9   2    5.50    2.80
  -5  -9   2 1489.05   93.59
  -5  -9   2 1715.73   94.59
  -5  -9   2 1647.44   94.09
  -5  -9   2 1788.72   94.59
   5  -9  -2 1647.04   93.59
  -5  -9   2 1613.04   93.69
   5  -9  -2 1653.13   93.99
   5  -9  -2 1559.64   92.89
  -5  -9   2 1471.55   93.59
   5  -9  -2 1642.74   93.49
   5  -9  -2 1550.54   93.89
  -5   9   2 1719.43   94.09
   5   9  -2 1636.94   93.89
  -5   9   2 1541.15   94.29
   5   9  -2 1704.43   94.29
  -5   9   2 1551.04   94.19
   5   9  -2 1650.83   94.39
   5   9  -2 1490.35   93.79
  -4  -9   2  107.49    8.90
   4  -9  -2  100.99    7.10
   4  -9  -2  107.79    7.80
   4  -9  -2   96.99    8.10
  -4  -9   2  102.49    7.70
  -4  -9   2  104.59    8.60
   4  -9  -2  103.69    8.60
   4  -9  -2  108.89    7.90
  -4  -9   2  107.59    8.80
  -4  -9   2   92.59    7.90
  -4  -9   2  103.19    7.90
  -4   9   2   99.79    8.50
  -4   9   2   98.79    8.80
   4   9  -2   96.29    8.00
  -4   9   2  111.79    8.40
   4   9  -2  113.09    8.60
   4   9  -2   99.49    8.40
  -3  -9   2 2090.99  114.49
  -3  -9   2 1816.32  113.79
   3  -9  -2 1890.41  114.09
  -3  -9   2 2129.39  114.39
   3  -9  -2 1845.02  113.39
   3  -9  -2 2046.40  113.79
  -3  -9   2 1854.31  113.69
  -3  -9   2 2046.70  114.39
   3  -9  -2 2007.20  113.79
   3   9  -2 2061.09  114.39
   3   9  -2 1993.60  114.19
   3   9  -2 1913.31  113.99
  -3   9   2 2057.79  114.19
  -3   9   2 1933.41  114.39
  -3   9   2 1864.71  114.09
   2  -9  -2   59.19    6.00
  -2  -9   2   59.89    5.60
   2  -9  -2   64.19    5.20
  -2  -9   2   60.39    6.20
   2  -9  -2   66.79    5.90
  -2  -9   2   58.99    5.30
  -2  -9   2   57.39    6.30
  -2   9   2   64.79    6.60
   2   9  -2   72.29    6.30
  -2   9   2   65.39    6.10
   2   9  -2   58.89    6.00
  -2   9   2   58.59    6.20
   2   9  -2   56.99    6.00
   1  -9  -2  857.31   49.70
   1  -9  -2  844.02   50.09
  -1  -9   2  848.92   50.19
  -1  -9   2  829.42   49.70
  -1  -9   2  867.71   49.60
   1  -9  -2  904.91   49.90
   1   9  -2  807.22   50.09
  -1   9   2  755.12   50.69
   1   9  -2  802.42   50.09
  -1   9   2  829.32   49.99
   1   9  -2  841.42   50.19
   1   9  -2  846.42   50.69
   1   9  -2  929.81   49.99
  -1   9   2  862.71   49.70
  -1   9   2  888.81   50.39
   0  -9   2   99.19    7.40
   0  -9  -2  101.99    8.00
   0  -9   2  114.59    8.40
   0  -9  -2  106.59    9.80
   0  -9  -2  115.59    8.00
   0  -9  -2  107.79    8.20
   0  -9   2  103.89    7.70
   0   9   2   95.79    8.20
   0   9  -2  107.49    8.50
   0   9  -2  108.99    7.90
   0   9   2  105.69    8.40
   0   9  -2   96.29    8.40
   0   9   2  111.59    9.00
   0   9   2  110.59    8.00
   0   9   2  103.79    7.80
   0   9  -2  110.99    8.50
  -1  -9  -2 1893.21  111.89
   1  -9   2 2017.00  111.89
  -1  -9  -2 1909.11  111.79
   1  -9   2 1832.42  111.39
  -1  -9  -2 1993.80  112.29
  -1  -9  -2 2063.89  111.99
   1  -9   2 1864.91  111.59
   1   9   2 1859.21  111.49
   1   9   2 1920.71  111.99
  -1   9  -2 1855.41  112.09
  -1   9  -2 1868.31  111.99
   1   9   2 1988.00  112.09
  -1   9  -2 2001.70  111.59
   1   9   2 1884.71  112.09
  -1   9  -2 1867.51  112.29
   1   9   2 2057.09  111.99
   1   9   2 1995.80  111.99
  -2  -9  -2   31.40    4.80
   2  -9   2   27.60    3.70
   2  -9   2   30.20    3.30
   2  -9   2   29.30    3.20
  -2  -9  -2   18.90    4.60
  -2  -9  -2   28.00    4.50
   2  -9   2   19.70    2.80
  -2  -9  -2   23.80    3.30
   2  -9   2   31.90    4.10
   2   9   2   31.20    3.40
   2   9   2   28.40    4.40
  -2   9  -2   21.00    3.40
  -2   9  -2   29.50    4.40
   2   9   2   30.40    4.40
  -2   9  -2   32.40    3.70
   2   9   2   36.10    4.50
  -2   9  -2   19.00    3.00
   3  -9   2 1028.30   64.89
   3  -9   2 1184.48   64.89
   3  -9   2 1158.98   65.29
   3  -9   2 1134.89   65.49
  -3  -9  -2 1091.99   65.59
  -3  -9  -2 1193.98   65.89
  -3  -9  -2 1100.89   65.69
  -3  -9  -2 1189.08   66.09
   3  -9   2 1125.49   65.19
  -3   9  -2 1084.39   65.79
   3   9   2 1181.08   65.99
   3   9   2 1204.18   65.69
  -3   9  -2 1145.69   64.99
  -3   9  -2 1107.49   65.79
  -3   9  -2  945.41   66.29
   3   9   2 1192.58   65.69
   3   9   2 1061.39   64.89
  -3   9  -2 1063.19   66.29
   4  -9   2   10.40    2.20
  -4  -9  -2    3.80    2.30
  -4  -9  -2    9.40    2.60
  -4  -9  -2    6.10    2.70
   4  -9   2    7.60    1.80
  -4  -9  -2   10.00    2.50
   4  -9   2   10.70    2.00
   4  -9   2    8.90    2.00
  -4   9  -2    6.40    2.20
  -4   9  -2    8.10    2.70
   4   9   2   11.20    2.50
  -4   9  -2    7.40    2.40
   4   9   2    9.30    1.90
  -4   9  -2    6.40    3.50
   4   9   2    7.80    2.40
  -4   9  -2    8.30    1.60
   4   9   2    5.40    1.80
   5  -9   2  489.05   27.60
  -5  -9  -2  451.05   28.50
  -5  -9  -2  501.55   29.00
   5  -9   2  474.85   27.50
   5  -9   2  460.15   28.10
  -5  -9  -2  431.96   28.20
  -5  -9  -2  470.95   28.80
   5  -9   2  452.75   27.60
  -5   9  -2  453.65   28.50
   5   9   2  439.46   28.00
  -5   9  -2  453.35   28.70
   5   9   2  485.15   28.90
   5   9   2  481.55   28.20
  -5   9  -2  468.15   27.00
  -5   9  -2  456.95   28.20
   6  -9   2    2.10    1.50
  -6  -9  -2    2.20    2.60
  -6  -9  -2   -2.90    2.30
  -6  -9  -2    1.00    2.80
   6  -9   2    1.60    1.50
  -6  -9  -2   -0.50    2.10
   6  -9   2    0.70    1.70
   6  -9   2    2.20    1.40
   6   9   2    1.20    1.60
  -6   9  -2    0.90    2.10
  -6   9  -2    2.60    2.40
  -6   9  -2    0.50    2.00
  -6   9  -2    2.80    2.40
   6   9   2    3.10    3.20
   6   9   2    2.00    2.20
  -7  -9  -2 2991.30  165.58
  -7  -9  -2 2796.52  163.68
   7  -9   2 2823.92  164.48
  -7  -9  -2 2740.23  164.58
  -7  -9  -2 2789.32  164.88
  -7  -9  -2 2979.10  165.38
   7  -9   2 2689.73  163.58
   7  -9   2 2878.21  164.08
   7  -9   2 3102.99  163.78
   7   9   2 2976.80  164.48
   7   9   2 2982.40  165.58
  -7   9  -2 2724.83  165.08
   7   9   2 2690.63  164.18
  -7   9  -2 2716.33  164.78
  -7   9  -2 2978.50  164.98
  -7   9  -2 2804.12  164.48
  -8  -9  -2    8.20    3.10
   8  -9   2   10.70    2.30
  -8  -9  -2   17.30    4.10
  -8  -9  -2    8.20    3.20
  -8  -9  -2    9.20    3.70
  -8  -9  -2   11.90    2.40
  -8  -9  -2   12.90    3.20
  -8   9  -2    8.20    3.10
  -8   9  -2    9.60    3.20
  -8   9  -2   11.30    2.60
  -8   9  -2    8.80    2.50
   8   9   2    6.90    1.90
  -9  -9  -2  319.07   20.70
  -9  -9  -2  312.37   21.20
   9  -9   2  337.97   20.70
  -9  -9  -2  340.37   22.80
  -9  -9  -2  328.07   21.70
  -9  -9  -2  327.17   19.80
  -9  -9  -2  319.07   21.90
  -9   9  -2  314.17   21.20
  -9   9  -2  325.47   21.20
  -9   9  -2  311.77   22.10
  -9   9  -2  340.17   21.10
   9   9   2  323.07   19.70
 -10  -9  -2    4.40    2.40
 -10  -9  -2   -0.70    2.60
 -10  -9  -2   -3.50    4.70
 -10  -9  -2   -2.50    2.70
  10  -9   2    3.50    2.50
 -10  -9  -2   -1.10    3.80
 -10   9  -2   -0.20    2.90
  10   9   2   -0.60    1.10
 -10   9  -2    1.40    3.90
 -10   9  -2   -0.20    2.20
 -10   9  -2    0.00    3.10
  10   9   2   -5.60    4.50
  11  -9   2  937.01   53.59
 -11  -9  -2  866.61   52.99
 -11  -9  -2  897.91   54.49
 -11  -9  -2  901.71   52.39
 -11  -9  -2  902.91   53.89
 -11  -9  -2  925.11   53.59
 -11   9  -2  910.11   53.99
 -11   9  -2  962.10   53.39
 -11   9  -2  749.42   53.79
 -11   9  -2  866.91   54.79
 -12  -9  -2    4.80    3.20
 -12  -9  -2   11.90    4.30
 -12  -9  -2   12.10    6.70
 -12  -9  -2   10.40    3.50
 -12   9  -2    8.40    2.60
 -12   9  -2    2.50    4.00
 -12   9  -2    4.90    3.90
 -12   9  -2    6.20    5.10
 -13  -9  -2  662.83   38.70
 -13  -9  -2  633.14   37.90
  13  -9   2  622.34   39.20
 -13  -9  -2  655.13   39.00
 -13   9  -2  561.44   39.50
 -13   9  -2  547.35   39.60
 -13   9  -2  578.14   40.80
 -13   9  -2  680.23   37.80
 -14  -9  -2    9.40    4.20
 -14  -9  -2    9.70    4.00
 -14  -9  -2   10.10    5.20
 -14   9  -2    5.90    6.90
 -14   9  -2   12.60    5.70
 -14   9  -2   -1.90    5.10
 -14 -10   2  209.08   16.00
 -14 -10   2  198.28   16.30
 -14 -10   2  187.58   15.60
 -14  10   2  183.08   20.70
 -14  10   2  185.18   20.40
 -14  10   2  196.18   22.60
 -13 -10   2   14.00    4.60
 -13 -10   2   11.60    3.80
 -13 -10   2    7.60    4.50
  13 -10  -2    5.50    2.70
 -13  10   2    3.00    6.50
 -13  10   2   11.80    6.90
 -13  10   2    7.30    3.00
 -13  10   2    6.10    6.00
  12 -10  -2  852.81   51.69
 -12 -10   2  835.42   52.49
  12 -10  -2  888.71   51.79
 -12 -10   2  857.51   52.69
 -12 -10   2  990.70   54.19
 -12 -10   2  859.31   52.69
  12  10  -2  916.11   53.29
 -12  10   2  770.82   54.99
 -12  10   2  908.31   55.89
 -12  10   2  912.41   52.49
 -12  10   2  848.12   55.09
 -11 -10   2   -1.00    2.90
 -11 -10   2   -1.80    2.80
  11 -10  -2   -1.90    2.70
 -11 -10   2   -4.20    3.60
 -11 -10   2   -3.00    4.70
  11 -10  -2   -1.50    2.60
  11 -10  -2   -2.80    4.70
 -11  10   2   -1.70    4.90
 -11  10   2    1.20    2.70
 -11  10   2    4.90    6.20
  11  10  -2   -1.20    4.10
 -11  10   2   -0.60    5.00
  10 -10  -2  284.37   17.10
 -10 -10   2  286.17   18.90
 -10 -10   2  244.88   17.30
 -10 -10   2  265.97   17.80
  10 -10  -2  240.08   17.10
 -10 -10   2  273.77   17.90
 -10  10   2  228.78   19.50
  10  10  -2  280.27   18.70
 -10  10   2  265.57   20.50
  10  10  -2  259.87   16.40
 -10  10   2  202.78   19.90
 -10  10   2  280.67   17.80
  -9 -10   2   10.60    4.30
  -9 -10   2    7.70    2.90
   9 -10  -2   17.30    3.40
   9 -10  -2   10.60    3.30
  -9 -10   2   11.40    3.10
  -9 -10   2   11.60    5.20
   9 -10  -2   10.40    2.60
  -9 -10   2   12.80    5.10
  -9  10   2   11.90    3.00
   9  10  -2   15.90    4.10
  -9  10   2   13.70    4.50
   9  10  -2    8.90    2.10
   9  10  -2    5.30    4.30
  -8 -10   2  827.92   52.49
   8 -10  -2  883.21   52.19
   8 -10  -2  815.82   52.29
  -8 -10   2  945.21   53.99
   8 -10  -2  977.60   52.49
  -8 -10   2  896.31   52.49
   8 -10  -2  927.41   52.09
  -8 -10   2  828.52   52.29
  -8 -10   2  931.41   53.09
   8  10  -2  790.92   52.59
  -8  10   2  856.51   53.59
  -8  10   2  940.51   52.79
  -8  10   2  835.22   53.59
   8  10  -2  877.31   52.19
   8  10  -2  924.01   53.19
   7 -10  -2   97.49    8.10
  -7 -10   2   93.79    8.30
   7 -10  -2  117.69    8.70
  -7 -10   2  107.99   14.30
   7 -10  -2   89.29    6.60
   7 -10  -2  104.09    8.00
   7 -10  -2   94.59    8.40
  -7 -10   2   98.99    8.50
  -7 -10   2   99.99    8.70
  -7 -10   2   96.99   10.30
  -7  10   2   95.99    9.60
   7  10  -2  106.19    9.30
  -7  10   2  113.69    9.00
  -7  10   2  102.89   10.10
   7  10  -2   97.09    8.20
   7  10  -2   80.69    8.60
   6 -10  -2 2006.90  111.89
   6 -10  -2 1960.00  111.69
  -6 -10   2 1980.00  112.49
   6 -10  -2 1905.01  110.79
  -6 -10   2 1792.92  111.79
  -6 -10   2 1865.01  111.79
   6 -10  -2 2008.80  111.59
  -6 -10   2 1926.51  111.79
   6 -10  -2 1819.02  111.99
   6  10  -2 2048.30  112.59
  -6  10   2 2121.79  112.29
  -6  10   2 1864.61  112.59
  -6  10   2 1853.41  112.49
   6  10  -2 2001.60  112.09
   6  10  -2 1780.42  111.89
  -5 -10   2    6.80    2.90
   5 -10  -2    8.00    2.30
   5 -10  -2    3.60    2.40
   5 -10  -2    9.20    2.60
  -5 -10   2    8.90    2.50
  -5 -10   2   12.90    3.70
  -5 -10   2   13.80    3.10
  -5 -10   2    9.00    2.30
   5 -10  -2   10.80    1.90
  -5 -10   2    6.40    3.20
   5 -10  -2    8.90    2.50
   5  10  -2    8.60    3.00
   5  10  -2    8.80    3.10
  -5  10   2    9.60    2.20
  -5  10   2    5.70    3.40
   5  10  -2    7.70    3.10
   5  10  -2   16.40    3.60
  -5  10   2    6.80    2.70
  -4 -10   2 1062.69   61.09
  -4 -10   2  940.41   60.39
   4 -10  -2 1038.30   60.39
   4 -10  -2 1084.19   60.59
  -4 -10   2 1115.59   61.39
   4 -10  -2 1058.19   60.49
  -4 -10   2  967.20   60.49
   4 -10  -2  986.50   59.89
  -4 -10   2 1084.49   61.39
  -4 -10   2 1008.70   60.39
   4 -10  -2  965.50   60.79
   4  10  -2 1096.59   61.19
  -4  10   2 1125.19   61.09
   4  10  -2  982.90   61.69
   4  10  -2  964.60   60.69
  -4  10   2  993.60   61.09
  -4  10   2 1011.90   61.29
   4  10  -2 1110.09   61.29
   3 -10  -2    9.30    2.20
  -3 -10   2   15.40    3.50
  -3 -10   2    9.90    2.90
   3 -10  -2   18.40    3.00
  -3 -10   2   10.20    2.60
   3 -10  -2   15.20    2.30
  -3 -10   2   16.50    2.90
  -3 -10   2   15.80    2.70
   3 -10  -2   13.10    3.10
  -3  10   2    9.40    2.30
   3  10  -2   17.80    3.50
  -3  10   2    9.70    3.00
   3  10  -2   14.30    3.00
  -3  10   2    7.30    2.50
   3  10  -2   16.30    3.30
  -2 -10   2 2588.14  163.78
  -2 -10   2 2728.53  164.08
   2 -10  -2 2937.51  164.08
   2 -10  -2 2668.13  163.78
   2 -10  -2 2738.73  164.38
   2 -10  -2 2828.72  164.68
  -2 -10   2 2977.80  164.68
   2 -10  -2 3005.70  164.38
  -2 -10   2 3060.69  164.58
   2  10  -2 2678.43  164.28
  -2  10   2 2914.01  164.48
   2  10  -2 2970.40  164.48
  -2  10   2 2693.33  164.38
   2  10  -2 3161.18  164.78
  -2  10   2 2777.22  164.68
  -1 -10   2   15.40    3.10
   1 -10  -2   13.00    2.70
  -1 -10   2   10.30    2.20
  -1 -10   2   10.30    2.40
  -1 -10   2   10.40    2.60
   1 -10  -2    7.90    2.40
   1 -10  -2   12.80    2.90
   1 -10  -2   11.80    2.40
   1  10  -2   14.40    2.90
  -1  10   2    8.20    2.70
  -1  10   2   10.10    2.50
   1  10  -2    9.10    2.80
   1  10  -2   13.40    3.00
  -1  10   2   11.00    2.80
  -1  10   2   10.30    2.20
   1  10  -2    9.30    2.70
   0 -10  -2 1308.77   71.99
   0 -10   2 1214.78   71.49
   0 -10  -2 1222.28   71.79
   0 -10   2 1302.77   71.79
   0 -10  -2 1209.78   71.49
   0 -10   2 1169.18   71.19
   0 -10  -2 1274.47   71.69
   0 -10   2 1119.19   72.39
   0  10  -2 1319.87   71.99
   0  10  -2 1278.27   71.59
   0  10   2 1196.38   71.49
   0  10   2 1279.77   71.89
   0  10   2 1253.87   71.59
   0  10  -2 1182.28   71.89
   0  10  -2 1209.08   71.89
   0  10  -2 1197.28   71.99
   0  10   2 1161.28   71.79
   0  10   2 1174.08   71.99
   1 -10   2   -0.30    1.40
   1 -10   2   -0.80    1.60
  -1 -10  -2   -0.70    2.20
   1 -10   2    0.20    2.10
   1 -10   2    2.00    1.50
  -1 -10  -2   -0.60    2.00
  -1 -10  -2    0.00    2.40
  -1 -10  -2   -0.10    1.80
   1 -10   2   -1.90    1.70
   1  10   2    0.00    1.40
  -1  10  -2   -1.00    2.70
   1  10   2    2.30    2.30
   1  10   2   -0.90    2.10
   1  10   2    1.80    1.90
  -1  10  -2   -0.20    2.00
   1  10   2    0.60    2.20
   1  10   2    0.80    1.80
  -1  10  -2   -0.40    1.80
  -1  10  -2    1.00    1.80
  -1  10  -2   -1.90    2.10
  -2 -10  -2 1607.64   95.19
   2 -10   2 1764.22   95.29
   2 -10   2 1604.54   94.89
   2 -10   2 1674.13   95.09
  -2 -10  -2 1731.03   95.39
   2 -10   2 1678.43   94.39
  -2 -10  -2 1670.43   95.59
   2 -10   2 1513.35   94.59
  -2 -10  -2 1545.85   95.29
   2  10   2 1715.33   95.49
   2  10   2 1633.84   95.39
  -2  10  -2 1604.74   95.89
   2  10   2 1766.12   95.39
  -2  10  -2 1709.43   95.39
  -2  10  -2 1583.74   95.49
   2  10   2 1560.04   95.39
  -2  10  -2 1660.33   94.79
  -2  10  -2 1556.64   95.49
   2  10   2 1564.74   94.69
  -3 -10  -2   -1.40    2.00
  -3 -10  -2    1.40    2.20
   3 -10   2    0.40    1.40
  -3 -10  -2   -1.20    2.20
   3 -10   2   -0.10    1.40
   3 -10   2    2.20    1.80
  -3 -10  -2   -0.20    2.00
   3 -10   2    1.80    1.80
   3 -10   2    2.00    1.90
   3  10   2   -0.40    2.20
  -3  10  -2    0.70    1.80
  -3  10  -2   -0.40    2.50
   3  10   2    1.50    1.70
  -3  10  -2    0.90    3.30
   3  10   2    2.80    2.30
  -3  10  -2    0.20    2.40
  -3  10  -2    2.60    1.60
   3  10   2    1.40    1.60
   4 -10   2 2347.67  131.79
  -4 -10  -2 2379.76  132.29
  -4 -10  -2 2220.78  131.99
   4 -10   2 2407.86  131.39
  -4 -10  -2 2363.56  132.49
   4 -10   2 2321.67  131.39
  -4 -10  -2 2118.09  131.89
   4 -10   2 2156.18  131.39
   4  10   2 2358.46  132.49
  -4  10  -2 2399.46  132.49
  -4  10  -2 2251.37  132.29
   4  10   2 2408.36  132.19
  -4  10  -2 2306.17  131.99
  -4  10  -2 2226.58  132.29
   4  10   2 2063.69  131.09
  -4  10  -2 2219.88  132.89
  -4  10  -2 2232.08  130.99
  -5 -10  -2  316.07   20.70
  -5 -10  -2  300.47   20.40
  -5 -10  -2  325.77   21.10
   5 -10   2  334.27   19.60
  -5 -10  -2  331.17   21.10
   5 -10   2  331.87   19.70
   5 -10   2  305.67   19.70
   5 -10   2  327.17   20.30
  -5  10  -2  298.97   19.10
  -5  10  -2  322.97   20.90
   5  10   2  337.07   21.30
  -5  10  -2  337.47   20.40
  -5  10  -2  307.57   20.90
   5  10   2  303.67   20.30
  -5  10  -2  362.86   21.30
   6 -10   2  765.32   44.40
   6 -10   2  739.33   44.90
   6 -10   2  781.82   44.20
  -6 -10  -2  738.33   45.40
   6 -10   2  755.02   44.30
  -6 -10  -2  809.22   46.10
  -6 -10  -2  791.42   45.90
  -6 -10  -2  721.83   45.10
   6  10   2  721.93   44.90
  -6  10  -2  721.53   45.40
  -6  10  -2  794.92   45.20
  -6  10  -2  702.63   45.60
  -6  10  -2  815.92   45.70
   6  10   2  739.23   47.20
  -7 -10  -2   31.70    4.90
   7 -10   2   29.30    4.00
   7 -10   2   27.80    3.50
  -7 -10  -2   28.00    4.70
  -7 -10  -2   23.90    3.90
  -7 -10  -2   27.80    4.50
   7 -10   2   29.70    4.30
   7  10   2   21.30    3.10
  -7  10  -2   17.30    4.00
   7  10   2   36.40    5.40
  -7  10  -2   19.70    3.80
  -7  10  -2   22.70    3.60
  -8 -10  -2  824.92   50.99
  -8 -10  -2  916.61   51.99
   8 -10   2  816.72   49.20
  -8 -10  -2  829.62   50.59
  -8 -10  -2  851.81   51.59
   8 -10   2  917.51   49.30
  -8 -10  -2  843.42   51.29
  -8  10  -2  905.01   51.19
  -8  10  -2  858.41   51.19
  -8  10  -2  815.22   51.49
   8  10   2  789.52   49.99
  -9 -10  -2   -2.50    4.40
  -9 -10  -2    8.60    4.00
  -9 -10  -2    0.90    4.00
   9 -10   2   -0.20    2.10
  -9 -10  -2    1.00    2.70
  -9 -10  -2   -1.70    3.00
  -9 -10  -2    1.50    2.00
   9  10   2    1.40    1.70
  -9  10  -2    0.10    3.40
  -9  10  -2   -2.70    2.40
  -9  10  -2    5.50    2.40
  -9  10  -2    6.00    3.70
   9  10   2   -4.90    4.70
 -10 -10  -2  800.92   49.70
 -10 -10  -2  839.22   50.39
 -10 -10  -2  819.92   47.80
  10 -10   2  832.42   48.90
 -10 -10  -2  802.42   49.40
 -10 -10  -2  801.42   48.90
 -10  10  -2  753.82   49.40
  10  10   2  849.81   47.80
 -10  10  -2  790.62   50.49
 -10  10  -2  814.72   49.70
 -10  10  -2  894.61   49.50
 -11 -10  -2    1.20    2.40
  11 -10   2    1.50    3.10
 -11 -10  -2   -1.30    3.80
 -11 -10  -2    4.00    3.50
 -11 -10  -2    1.30    3.90
 -11  10  -2    3.30    3.60
 -11  10  -2    0.80    2.90
 -11  10  -2    0.30    3.90
 -11  10  -2    2.20    4.40
 -12 -10  -2  231.48   16.30
 -12 -10  -2  232.38   17.50
 -12 -10  -2  230.08   17.10
 -12  10  -2  213.88   17.90
 -12  10  -2  246.18   16.30
 -12  10  -2  227.58   17.50
 -12  10  -2  221.68   19.70
 -13 -10  -2    1.40    3.90
 -13 -10  -2    1.80    4.30
 -13 -10  -2    1.00    3.70
 -13  10  -2    6.20    6.30
 -13  10  -2   -7.70    4.70
 -13  10  -2    1.40    5.00
 -14 -10  -2  389.66   24.80
 -14 -10  -2  366.76   23.40
 -14 -10  -2  350.86   24.30
 -14  10  -2  363.26   28.70
 -14  10  -2  284.17   25.80
 -14  10  -2  349.96   25.40
 -13 -11   2  422.56   26.90
 -13 -11   2  408.86   27.30
 -13 -11   2  412.86   26.90
 -13  11   2  345.07   30.70
 -13  11   2  430.46   32.10
 -13  11   2  431.46   30.80
  12 -11  -2   -2.40    3.20
 -12 -11   2    2.80    3.70
 -12 -11   2    6.50    6.00
 -12 -11   2    2.00    4.10
 -12 -11   2   -1.30    3.20
 -12  11   2  -10.70    5.90
 -12  11   2   -2.50    5.80
 -12  11   2    0.40    3.10
  11 -11  -2  318.07   19.60
 -11 -11   2  303.37   20.70
 -11 -11   2  307.47   20.90
  11 -11  -2  324.97   22.40
  11 -11  -2  282.67   19.70
 -11 -11   2  324.17   21.70
 -11 -11   2  289.87   20.40
 -11  11   2  251.67   23.60
  11  11  -2  319.07   18.70
 -11  11   2  273.97   23.00
 -11  11   2  341.57   21.00
 -10 -11   2    6.10    3.60
 -10 -11   2    8.60    3.80
 -10 -11   2    8.50    3.30
  10 -11  -2    8.20    3.30
  10 -11  -2   17.30    3.70
  10 -11  -2   15.00    2.90
 -10 -11   2   19.00    5.00
 -10  11   2   10.10    4.60
 -10  11   2    9.50    3.20
 -10  11   2    8.10    5.30
  10  11  -2   11.30    2.50
  -9 -11   2 1245.78   68.79
   9 -11  -2 1286.97   67.69
  -9 -11   2 1045.50   68.19
   9 -11  -2 1131.59   67.79
  -9 -11   2 1163.98   67.89
  -9 -11   2 1143.99   67.99
   9  11  -2 1120.89   67.39
  -9  11   2 1038.70   70.79
   9  11  -2 1028.00   67.89
   9  11  -2 1255.07   69.09
  -9  11   2 1222.78   68.29
  -9  11   2 1118.69   69.59
  -8 -11   2    0.40    2.40
  -8 -11   2    9.60    3.70
   8 -11  -2    1.00    2.50
   8 -11  -2   -1.20    2.50
   8 -11  -2    5.40    2.50
   8 -11  -2    3.10    2.60
  -8 -11   2    1.10    2.70
  -8 -11   2   -0.30    4.30
  -8  11   2   -1.00    2.40
   8  11  -2   -0.60    3.40
   8  11  -2    6.80    3.80
  -8  11   2   -3.30    3.50
  -8  11   2    0.00    3.50
   7 -11  -2  361.26   24.80
  -7 -11   2  417.36   25.60
   7 -11  -2  434.16   24.60
  -7 -11   2  365.26   24.70
  -7 -11   2  410.96   24.90
  -7 -11   2  383.26   25.00
   7 -11  -2  441.26   25.10
   7 -11  -2  387.26   24.60
  -7  11   2  386.56   26.00
   7  11  -2  345.97   25.00
   7  11  -2  406.16   25.80
  -7  11   2  385.86   26.20
  -7  11   2  418.66   25.40
   7  11  -2  406.36   25.00
  -6 -11   2    7.30    3.10
   6 -11  -2    2.80    1.60
   6 -11  -2    3.50    2.40
  -6 -11   2    0.60    3.20
  -6 -11   2    3.30    2.10
  -6 -11   2    2.60    2.30
   6 -11  -2    4.60    2.20
   6 -11  -2    3.00    2.10
   6 -11  -2    0.80    2.50
   6  11  -2    2.60    2.20
  -6  11   2   -0.20    3.40
   6  11  -2    5.00    3.10
  -6  11   2    3.90    2.40
  -6  11   2    6.50    3.10
   6  11  -2    6.40    3.30
   5 -11  -2 1455.25   81.79
  -5 -11   2 1341.07   81.69
   5 -11  -2 1314.77   81.99
  -5 -11   2 1324.97   81.79
  -5 -11   2 1323.97   81.79
   5 -11  -2 1421.86   81.79
   5 -11  -2 1499.45   81.79
   5 -11  -2 1345.87   80.99
  -5 -11   2 1418.16   82.59
   5  11  -2 1497.65   82.69
  -5  11   2 1545.15   82.49
  -5  11   2 1323.87   82.59
   5  11  -2 1306.77   81.99
  -5  11   2 1396.46   82.79
   5  11  -2 1533.25   82.39
   5  11  -2 1394.46   82.69
  -4 -11   2  156.18   13.30
  -4 -11   2  150.08   11.40
  -4 -11   2  173.48   12.70
   4 -11  -2  164.38   11.50
   4 -11  -2  170.18   11.30
   4 -11  -2  154.68   10.60
  -4 -11   2  154.58   11.60
   4 -11  -2  176.28   11.50
   4 -11  -2  155.88   11.90
  -4 -11   2  162.68   11.40
   4  11  -2  157.08   12.40
   4  11  -2  159.48   12.00
  -4  11   2  158.58   12.50
   4  11  -2  149.49   11.70
   4  11  -2  183.68   12.60
  -4  11   2  155.98   12.70
  -4  11   2  167.98   12.10
   3 -11  -2 1911.51  115.29
  -3 -11   2 2085.89  116.39
  -3 -11   2 2041.20  116.49
  -3 -11   2 1931.01  115.79
   3 -11  -2 2116.69  115.99
   3 -11  -2 2070.59  115.59
  -3 -11   2 1828.92  115.49
   3 -11  -2 1893.01  115.99
   3 -11  -2 2056.09  115.69
  -3  11   2 1944.51  116.49
   3  11  -2 2041.10  116.29
  -3  11   2 1873.61  116.19
   3  11  -2 2162.88  116.59
   3  11  -2 1826.92  115.89
  -3  11   2 2118.69  116.29
   3  11  -2 2074.19  116.39
   2 -11  -2   13.00    2.50
   2 -11  -2    9.80    2.90
  -2 -11   2   12.50    3.60
  -2 -11   2   11.10    2.80
   2 -11  -2   15.30    2.70
   2 -11  -2    7.30    2.40
   2 -11  -2   12.80    2.80
  -2 -11   2    5.70    2.50
  -2 -11   2    9.80    2.40
  -2  11   2    8.40    2.40
   2  11  -2    9.00    2.70
  -2  11   2   13.90    3.60
   2  11  -2   12.50    3.10
   2  11  -2   12.60    3.40
  -2  11   2   10.90    3.00
   2  11  -2   10.60    3.30
  -1 -11   2   39.40    4.80
   1 -11  -2   42.10    4.80
  -1 -11   2   33.80    4.20
  -1 -11   2   45.70    5.40
   1 -11  -2   27.50    4.20
   1 -11  -2   44.10    5.80
  -1 -11   2   45.00    6.00
   1 -11  -2   42.50    5.40
   1  11  -2   49.60    6.00
   1  11  -2   44.90    6.00
  -1  11   2   40.70    5.60
  -1  11   2   41.60    5.30
   1  11  -2   42.10    5.70
   1  11  -2   30.70    4.30
  -1  11   2   36.70    5.70
  -1  11   2   48.60    5.90
   0 -11   2    6.40    2.10
   0 -11   2    5.70    2.40
   0 -11  -2    4.90    2.50
   0 -11  -2    9.20    3.00
   0 -11  -2    8.80    2.60
   0 -11  -2    7.00    2.50
   0 -11   2    6.70    2.50
   0  11  -2   11.90    3.00
   0  11  -2    7.20    2.70
   0  11   2    5.10    2.10
   0  11   2   11.00    3.30
   0  11  -2   15.80    3.70
   0  11  -2    9.80    3.00
   0  11   2    7.10    2.50
   0  11   2    8.50    2.50
   0  11   2    4.50    2.60
  -1 -11  -2 1314.07   82.99
  -1 -11  -2 1470.55   83.09
   1 -11   2 1311.07   82.29
  -1 -11  -2 1481.45   83.39
   1 -11   2 1390.56   82.69
   1 -11   2 1499.15   83.09
   1 -11   2 1454.05   82.99
  -1 -11  -2 1368.06   82.79
   1 -11   2 1506.35   82.29
  -1  11  -2 1531.45   82.79
  -1  11  -2 1343.27   83.49
   1  11   2 1443.36   83.09
  -1  11  -2 1344.67   83.29
  -1  11  -2 1531.45   83.39
   1  11   2 1326.17   83.19
   1  11   2 1507.25   83.19
   1  11   2 1375.46   83.29
   1  11   2 1350.06   82.59
  -1  11  -2 1344.27   83.29
   1  11   2 1542.95   83.39
   2 -11   2    0.70    1.40
   2 -11   2   -0.40    1.60
   2 -11   2    0.60    2.20
   2 -11   2   -0.30    1.80
  -2 -11  -2    0.10    2.20
  -2 -11  -2    3.00    2.20
  -2 -11  -2   -0.20    2.20
   2 -11   2   -1.70    2.30
  -2 -11  -2   -1.70    2.10
   2  11   2    1.70    2.40
  -2  11  -2   -1.40    1.80
  -2  11  -2   -1.40    2.00
   2  11   2    1.50    1.80
   2  11   2   -1.60    2.50
  -2  11  -2   -1.10    2.90
   2  11   2    2.20    1.90
  -2  11  -2    0.20    2.40
  -2  11  -2   -3.00    1.80
  -2  11  -2    2.00    2.70
   2  11   2   -0.50    2.60
  -3 -11  -2  934.91   53.49
   3 -11   2  863.11   52.79
   3 -11   2  926.71   54.99
   3 -11   2  954.70   52.29
  -3 -11  -2  880.41   53.19
   3 -11   2  803.02   52.29
  -3 -11  -2  851.31   53.19
   3 -11   2  930.91   53.09
  -3 -11  -2  916.21   53.69
   3  11   2  827.82   52.39
  -3  11  -2  848.62   53.49
  -3  11  -2  890.11   52.49
  -3  11  -2  982.80   53.99
   3  11   2  900.71   53.59
  -3  11  -2  878.81   53.59
   3  11   2  939.41   53.49
   3  11   2  968.70   53.39
  -3  11  -2  839.92   54.09
  -3  11  -2  935.91   53.39
   4 -11   2   13.70    3.00
  -4 -11  -2   18.60    3.80
   4 -11   2   17.90    2.90
  -4 -11  -2   11.90    3.30
   4 -11   2   19.00    2.50
  -4 -11  -2   11.70    3.10
  -4 -11  -2   13.50    3.10
   4 -11   2   19.00    2.90
  -4  11  -2   15.50    3.20
  -4  11  -2   15.00    4.30
  -4  11  -2   17.70    3.90
   4  11   2   16.00    3.60
   4  11   2   18.50    3.60
  -4  11  -2   13.50    3.30
   4  11   2   19.20    2.70
   4  11   2   12.10    2.50
  -4  11  -2   18.90    3.50
  -4  11  -2   15.10    2.40
  -5 -11  -2  366.46   23.90
   5 -11   2  413.56   22.90
  -5 -11  -2  383.26   24.40
   5 -11   2  358.86   22.90
  -5 -11  -2  378.26   24.20
   5 -11   2  389.16   23.50
  -5 -11  -2  357.76   23.70
   5 -11   2  397.76   22.90
   5  11   2  313.27   22.50
  -5  11  -2  412.66   24.50
   5  11   2  382.46   24.50
  -5  11  -2  344.87   24.20
  -5  11  -2  359.76   25.10
  -5  11  -2  379.46   23.70
  -5  11  -2  370.16   22.30
   5  11   2  420.56   23.90
  -5  11  -2  371.16   24.20
   5  11   2  369.96   23.60
   6 -11   2   17.00    2.60
   6 -11   2   15.70    2.60
   6 -11   2   15.40    2.30
  -6 -11  -2   20.70    3.80
  -6 -11  -2   11.50    3.70
  -6 -11  -2    8.20    3.40
  -6 -11  -2   19.30    4.30
  -6  11  -2   19.00    3.70
  -6  11  -2    9.30    2.90
   6  11   2   21.50    3.60
  -6  11  -2   16.10    4.00
   6  11   2   18.20    2.70
  -6  11  -2   11.80    3.40
   6  11   2    9.70    2.50
   7 -11   2 1631.54   93.09
  -7 -11  -2 1659.33   94.89
  -7 -11  -2 1682.93   94.89
  -7 -11  -2 1547.15   94.09
   7 -11   2 1717.73   92.89
   7 -11   2 1520.65   92.89
  -7 -11  -2 1494.85   93.79
   7  11   2 1550.44   93.59
  -7  11  -2 1731.03   94.59
  -7  11  -2 1469.45   94.49
   7  11   2 1713.53   93.89
  -7  11  -2 1590.44   94.39
   8 -11   2    3.60    2.10
  -8 -11  -2   -2.00    4.10
   8 -11   2   -0.20    2.50
   8 -11   2    2.20    2.10
  -8 -11  -2   -0.80    3.60
  -8 -11  -2   -1.50    3.90
  -8 -11  -2   -2.50    2.90
   8 -11   2    1.80    1.60
  -8  11  -2   -1.00    3.50
   8  11   2    1.10    4.00
  -8  11  -2   -2.90    3.20
   8  11   2    0.50    2.30
  -8  11  -2    0.10    2.70
   9 -11   2  340.17   21.00
  -9 -11  -2  324.17   21.50
  -9 -11  -2  337.37   22.20
  -9 -11  -2  325.07   22.50
  -9 -11  -2  335.27   22.90
  -9  11  -2  325.17   22.40
  -9  11  -2  330.57   22.00
  -9  11  -2  310.17   23.00
   9  11   2  332.37   20.70
 -10 -11  -2    1.80    3.40
 -10 -11  -2   -1.90    3.30
 -10 -11  -2    2.80    4.00
  10 -11   2    3.30    2.80
 -10  11  -2    2.80    4.20
  10  11   2   -0.20    1.80
 -10  11  -2    0.80    2.90
 -10  11  -2   -3.70    3.70
  11 -11   2  770.72   44.70
 -11 -11  -2  739.83   45.00
 -11 -11  -2  729.63   45.40
 -11 -11  -2  742.63   44.60
 -11  11  -2  717.73   46.60
 -11  11  -2  794.62   45.00
 -11  11  -2  632.74   47.00
 -12 -11  -2   -1.80    4.30
 -12 -11  -2    4.80    3.80
 -12 -11  -2    1.10    4.00
 -12  11  -2    1.50    4.00
 -12  11  -2   -2.80    3.70
 -12  11  -2   -2.90    5.30
 -12  11  -2    2.40    4.90
 -13 -11  -2  422.16   27.80
 -13 -11  -2  443.56   29.30
 -13 -11  -2  434.96   28.70
 -13  11  -2  446.26   32.10
 -13  11  -2  426.26   29.80
 -13  11  -2  435.76   29.90
 -13 -12   2   -3.50    4.60
 -13 -12   2    7.60    5.00
 -13 -12   2   -3.10    3.50
 -13  12   2    2.40    7.20
 -13  12   2  -11.10    7.10
 -12 -12   2  535.85   32.40
 -12 -12   2  520.85   32.40
 -12 -12   2  471.85   32.30
  12 -12  -2  532.95   31.30
 -12  12   2  500.05   35.50
 -12  12   2  476.75   36.30
 -11 -12   2    1.90    3.10
 -11 -12   2   -4.40    5.20
  11 -12  -2   -5.00    3.20
 -11 -12   2   -5.30    3.50
 -11 -12   2    1.50    3.50
 -11  12   2   -2.50    5.60
  11  12  -2    2.10    5.20
 -11  12   2   -4.40    5.40
 -10 -12   2  344.47   23.10
  10 -12  -2  372.06   22.00
 -10 -12   2  333.77   22.50
 -10 -12   2  318.97   22.30
 -10 -12   2  331.57   22.80
  10 -12  -2  364.86   22.20
  10 -12  -2  329.67   22.00
 -10  12   2  345.57   24.10
  10  12  -2  315.77   22.80
 -10  12   2  350.76   25.60
 -10  12   2  340.57   24.90
  -9 -12   2    1.00    2.70
  -9 -12   2    0.00    3.30
   9 -12  -2   -0.30    2.90
  -9 -12   2    3.50    3.30
   9 -12  -2    7.40    3.20
   9 -12  -2   -2.70    2.10
  -9 -12   2    3.20    4.10
  -9  12   2   -0.80    4.10
   9  12  -2    3.80    3.90
   9  12  -2    7.10    2.60
   9  12  -2    4.20    3.70
  -9  12   2    4.40    4.90
  -9  12   2   -0.40    2.70
  -8 -12   2  612.34   35.60
  -8 -12   2  547.35   34.80
  -8 -12   2  557.24   35.00
   8 -12  -2  536.45   34.90
   8 -12  -2  625.44   34.60
  -8 -12   2  560.04   34.90
   8  12  -2  573.24   34.90
  -8  12   2  532.15   36.50
  -8  12   2  565.24   41.40
  -8  12   2  600.34   35.50
   8  12  -2  539.55   35.20
  -7 -12   2   43.10    6.50
   7 -12  -2   47.30    6.50
   7 -12  -2   42.80    6.70
   7 -12  -2   49.10    3.90
   7 -12  -2   65.29    6.60
  -7 -12   2   45.20    6.10
   7 -12  -2   54.79    6.60
   7  12  -2   37.30    5.70
  -7  12   2   45.90    7.50
  -7  12   2   39.60    6.40
   7  12  -2   43.10    7.00
   7  12  -2   31.80    6.10
   6 -12  -2 1721.03  106.39
   6 -12  -2 1823.42  105.19
  -6 -12   2 1792.12  106.19
  -6 -12   2 1866.61  106.89
  -6 -12   2 1739.93  106.19
   6 -12  -2 1996.60  106.19
   6 -12  -2 1894.71  106.19
  -6 -12   2 1754.92  106.29
   6 -12  -2 1975.70  106.29
   6  12  -2 1670.23  106.39
  -6  12   2 1763.92  107.29
   6  12  -2 1830.52  107.39
  -6  12   2 1712.03  107.19
  -6  12   2 2026.20  106.99
   6  12  -2 1827.12  106.69
   5 -12  -2    6.80    2.60
  -5 -12   2    8.10    3.30
  -5 -12   2    3.80    2.20
   5 -12  -2    6.40    2.50
   5 -12  -2    5.60    1.90
   5 -12  -2    6.30    2.80
  -5 -12   2    6.40    3.60
  -5 -12   2    5.30    2.70
   5 -12  -2    4.90    3.00
[truncated: 1,336,121 more chars]
