# Supplementary material for: Crystal structure of [K(18-crown-6)]+ 2[Pt(CN)4]2−
Source: Acta Crystallogr E Crystallogr Commun. 2019 Nov 15;75(Pt 12):1871–4. doi: 10.1107/S2056989019015238 (PMC6895955; doi:10.1107/S2056989019015238)
Supplement: Supplementary file 2 [file e-75-01871-Isup2.hkl]

data_I                                                                          
_shelx_title ' Ptcorr_a.res in P2(1)/n'                                         
_shelx_refln_list_code          4                                               
_shelx_F_calc_maximum      277.20                                               
_exptl_crystal_F_000       912.00                                               
_reflns_d_resolution_high  0.6987                                               
                                                                                
loop_                                                                           
 _space_group_symop_operation_xyz                                               
 'x, y, z'                                                                      
 '-x+1/2, y+1/2, -z+1/2'                                                        
 '-x, -y, -z'                                                                   
 'x-1/2, -y-1/2, z-1/2'                                                         
                                                                                
_cell_length_a    11.7341                                                       
_cell_length_b    13.7280                                                       
_cell_length_c    11.8876                                                       
_cell_angle_alpha  90.000                                                       
_cell_angle_beta   94.999                                                       
_cell_angle_gamma  90.000                                                       
                                                                                
_shelx_F_squared_multiplier     1.000                                           
                                                                                
loop_                                                                           
 _refln_index_h                                                                 
 _refln_index_k                                                                 
 _refln_index_l                                                                 
 _refln_F_squared_calc                                                          
 _refln_F_squared_meas                                                          
 _refln_F_squared_sigma                                                         
 _refln_observed_status                                                         
   2   0   0       6288.68       6209.37       178.02 o                         
   4   0   0      25460.64      25816.86      2026.53 o                         
   6   0   0      26243.87      25287.09       723.90 o                         
   8   0   0       2599.86       2448.13        59.91 o                         
  10   0   0       7944.37       7484.14       195.22 o                         
  12   0   0       4009.45       3832.47       114.55 o                         
  14   0   0       1841.25       1847.81        80.23 o                         
  16   0   0       3632.21       3776.34       138.48 o                         
   1   1   0       9895.61       8667.08       351.93 o                         
   2   1   0       1061.50       1074.33        16.29 o                         
   3   1   0       2970.56       2576.85        41.32 o                         
   4   1   0         76.75         63.11         2.44 o                         
   5   1   0       2685.58       2447.57        39.71 o                         
   6   1   0        555.91        545.23        10.10 o                         
   7   1   0       9949.19       9343.63       143.78 o                         
   8   1   0          6.67          2.88         2.06 o                         
   9   1   0      12654.61      12237.84       212.75 o                         
  10   1   0         68.81         64.91         4.87 o                         
  11   1   0       2356.34       2285.12        50.06 o                         
  12   1   0          7.36          0.83         5.54 o                         
  13   1   0       6686.43       6973.91       129.93 o                         
  14   1   0         27.94         39.83         9.08 o                         
  15   1   0       1835.07       1954.86        56.21 o                         
  16   1   0          0.45         15.19        11.31 o                         
   0   2   0      35910.93      44101.29      1789.16 o                         
   1   2   0         61.34         72.52         1.69 o                         
   2   2   0      19627.48      17124.37       981.34 o                         
   3   2   0       3082.59       2949.43        51.56 o                         
   4   2   0      16707.67      16449.97       271.54 o                         
   5   2   0          0.37          2.01         1.41 o                         
   6   2   0      18525.94      18090.62       298.54 o                         
   7   2   0        117.56        107.98         4.74 o                         
   8   2   0       6356.02       6367.26        98.69 o                         
   9   2   0          1.92         -1.89         2.44 o                         
  10   2   0       9982.99       9693.02       169.27 o                         
  11   2   0        385.85        385.36        12.48 o                         
  12   2   0       4984.98       5074.76       110.30 o                         
  13   2   0          0.06         -1.54         6.30 o                         
  14   2   0       1810.95       1775.65        43.20 o                         
  15   2   0          1.34        -11.71        13.08 o                         
  16   2   0       3535.07       3566.10       102.02 o                         
   1   3   0      46691.33      54609.18      1567.21 o                         
   2   3   0        515.42        502.41         7.70 o                         
   3   3   0      20342.10      19152.13       446.00 o                         
   4   3   0         40.53         48.81         2.18 o                         
   5   3   0       2002.51       1796.93        28.67 o                         
   6   3   0        372.38        371.40         8.41 o                         
   7   3   0      14815.55      14079.96       224.30 o                         
   8   3   0        563.07        531.83        10.47 o                         
   9   3   0       1956.24       1839.42        30.28 o                         
  10   3   0        183.16        143.98         7.01 o                         
  11   3   0       2466.08       2441.76        50.42 o                         
  12   3   0        147.39        129.40         8.26 o                         
  13   3   0       6803.58       7000.57       138.62 o                         
  14   3   0         27.06         15.62         7.92 o                         
  15   3   0       1462.15       1384.02        43.12 o                         
  16   3   0          2.37         22.69        14.60 o                         
   0   4   0      76841.77      89942.75      5159.99 o                         
   1   4   0       1322.39       1472.32        20.70 o                         
   2   4   0       6297.52       6293.26        85.49 o                         
   3   4   0       1065.50       1060.77        15.71 o                         
   4   4   0      10821.98      10482.60       150.42 o                         
   5   4   0         73.86         50.78         2.66 o                         
   6   4   0      23475.67      23173.53       367.39 o                         
   7   4   0          2.28          7.51         2.33 o                         
   8   4   0       4480.79       4473.71        72.89 o                         
   9   4   0        571.69        552.75        12.68 o                         
  10   4   0      11024.42      11128.03       203.72 o                         
  11   4   0          0.10         -3.65         3.65 o                         
  12   4   0       5594.70       5398.09       130.40 o                         
  13   4   0         13.15         17.11         5.65 o                         
  14   4   0       1850.10       1875.03        55.22 o                         
  15   4   0         23.77          8.10        10.22 o                         
  16   4   0       3811.53       3789.61        97.91 o                         
   1   5   0      12640.28      12525.41       164.96 o                         
   2   5   0        549.62        545.07         8.63 o                         
   3   5   0      25282.14      25568.66       406.09 o                         
   4   5   0         54.01         74.84         3.94 o                         
   5   5   0       2827.18       2754.31        40.67 o                         
   6   5   0        657.86        661.37        12.69 o                         
   7   5   0       9361.88       9200.12       141.74 o                         
   8   5   0        167.26        162.50         8.21 o                         
   9   5   0       8326.52       8184.71       131.78 o                         
  10   5   0          1.01          4.53         3.67 o                         
  11   5   0       1958.49       1915.66        37.08 o                         
  12   5   0         33.83         27.75         7.42 o                         
  13   5   0       4532.07       4311.08        92.47 o                         
  14   5   0          1.20         -7.36         7.36 o                         
  15   5   0       1730.07       1658.48        46.16 o                         
  16   5   0         10.58          9.44        11.50 o                         
   0   6   0      50842.97      55978.71      2281.53 o                         
   1   6   0       1321.83       1444.68        20.84 o                         
   2   6   0       7779.18       7630.49       101.13 o                         
   3   6   0        654.86        680.77        11.08 o                         
   4   6   0       8471.92       8308.32       110.04 o                         
   5   6   0         67.76         81.41         3.29 o                         
   6   6   0      13721.82      13441.60       206.51 o                         
   7   6   0         52.80         29.39         2.83 o                         
   8   6   0       2044.12       1995.71        35.34 o                         
   9   6   0        130.62        125.77         5.66 o                         
  10   6   0       5810.30       5610.55        95.55 o                         
  11   6   0        134.84        127.63         7.55 o                         
  12   6   0       4569.29       4614.60        92.17 o                         
  13   6   0         30.90         27.81         6.29 o                         
  14   6   0       2264.15       2203.56        69.78 o                         
  15   6   0          2.04        -13.39        13.39 o                         
   1   7   0      12134.86      11930.39       157.61 o                         
   2   7   0        223.78        237.89         5.51 o                         
   3   7   0      18836.90      18927.83       249.03 o                         
   4   7   0         73.47         72.42         3.32 o                         
   5   7   0       3402.53       3455.21        52.88 o                         
   6   7   0          9.81         14.13         2.38 o                         
   7   7   0      10175.96      10213.48       157.80 o                         
   8   7   0         95.58         72.64         4.28 o                         
   9   7   0       9543.82       9683.85       162.26 o                         
  10   7   0          6.32          3.84         3.43 o                         
  11   7   0       2128.81       2077.71        42.69 o                         
  12   7   0        326.01        289.43        15.42 o                         
  13   7   0       6221.93       6231.08       151.66 o                         
  14   7   0          1.78         -8.50         8.50 o                         
  15   7   0       1180.68       1035.60        39.82 o                         
   0   8   0      28227.47      28187.14       510.96 o                         
   1   8   0        202.55        225.07         5.54 o                         
   2   8   0      10130.74      10121.42       137.74 o                         
   3   8   0        610.31        624.69        10.31 o                         
   4   8   0       8932.65       8937.19       137.98 o                         
   5   8   0         99.39         73.83         3.27 o                         
   6   8   0       6586.18       6547.80        92.75 o                         
   7   8   0         22.44         25.14         2.97 o                         
   8   8   0       2822.87       2876.48        46.57 o                         
   9   8   0        100.35         77.96         4.29 o                         
  10   8   0       8331.37       8346.42       146.75 o                         
  11   8   0        137.80        122.83         7.63 o                         
  12   8   0       1173.49       1131.78        27.07 o                         
  13   8   0          7.34         -1.10         7.21 o                         
  14   8   0       1505.51       1425.59        44.88 o                         
  15   8   0         80.52         52.24        12.14 o                         
   1   9   0      12435.65      12732.36       164.38 o                         
   2   9   0         59.38         50.93         3.17 o                         
   3   9   0      12414.34      12762.40       173.47 o                         
   4   9   0          4.62          6.35         2.34 o                         
   5   9   0       2307.94       2374.08        36.19 o                         
   6   9   0         29.14         28.11         3.10 o                         
   7   9   0       9389.28       9690.46       140.82 o                         
   8   9   0         63.20         48.28         3.87 o                         
   9   9   0       5824.12       5778.87        91.08 o                         
  10   9   0         55.15         38.43         4.06 o                         
  11   9   0       2075.27       2063.49        47.97 o                         
  12   9   0          8.95         -4.30         6.03 o                         
  13   9   0       4174.92       4063.55        89.14 o                         
  14   9   0         58.80         43.03        11.30 o                         
   0  10   0       9732.87       9531.10       184.25 o                         
   1  10   0         83.24         77.97         3.38 o                         
   2  10   0       5153.03       5156.71        69.68 o                         
   3  10   0        977.74        968.22        16.62 o                         
   4  10   0       3900.42       3891.88        54.61 o                         
   5  10   0         68.79         77.92         4.55 o                         
   6  10   0       7341.09       7460.74       112.46 o                         
   7  10   0          0.79         -0.92         3.28 o                         
   8  10   0       2606.62       2661.38        44.01 o                         
   9  10   0          4.34         -0.59         3.73 o                         
  10  10   0       5267.08       5285.78        84.13 o                         
  11  10   0          9.49          4.74         6.31 o                         
  12  10   0       3644.25       3548.08        70.15 o                         
  13  10   0         24.75         15.42         9.00 o                         
  14  10   0        959.57        915.80        38.33 o                         
   1  11   0       9103.49       9517.41       123.59 o                         
   2  11   0        528.39        568.46        10.82 o                         
   3  11   0      31468.75      33046.61       434.37 o                         
   4  11   0         72.88         69.88         3.75 o                         
   5  11   0       1228.10       1276.68        22.30 o                         
   6  11   0        332.41        304.36         9.57 o                         
   7  11   0       5979.45       6181.68       105.50 o                         
   8  11   0         17.43         14.59         4.20 o                         
   9  11   0       5112.81       5265.10        87.23 o                         
  10  11   0          1.15          4.09         4.62 o                         
  11  11   0       1263.95       1216.50        29.16 o                         
  12  11   0         32.17         23.86         8.31 o                         
  13  11   0       3321.09       3128.52        83.62 o                         
   0  12   0       6154.29       6082.41       113.40 o                         
   1  12   0         65.44         60.90         3.76 o                         
   2  12   0       3220.40       3242.42        49.30 o                         
   3  12   0         73.15         63.65         4.28 o                         
   4  12   0       2871.67       2900.56        46.03 o                         
   5  12   0         49.69         40.71         4.16 o                         
   6  12   0       5651.88       5839.88        95.88 o                         
   7  12   0          2.33         -4.38         4.38 o                         
   8  12   0       1193.24       1213.33        25.74 o                         
   9  12   0          7.73          3.85         5.25 o                         
  10  12   0       5355.65       5478.67        98.60 o                         
  11  12   0          8.30         -6.67         6.67 o                         
  12  12   0       1626.49       1542.60        52.19 o                         
  13  12   0          0.65        -12.07        12.07 o                         
   1  13   0       6434.89       6737.12        96.44 o                         
   2  13   0        119.18         99.41         5.32 o                         
   3  13   0       8119.44       8534.21       125.11 o                         
   4  13   0         32.50         29.66         4.30 o                         
   5  13   0       3776.99       4051.05        68.24 o                         
   6  13   0         23.25         22.02         4.66 o                         
   7  13   0       4895.66       4911.57       100.79 o                         
   8  13   0          0.22         -2.92         5.27 o                         
   9  13   0       4245.42       4311.44        92.57 o                         
  10  13   0          0.28         -3.96         7.31 o                         
  11  13   0       1560.40       1498.33        46.18 o                         
  12  13   0          1.42          7.91        14.88 o                         
   0  14   0       6500.17       6541.82       146.24 o                         
   1  14   0          7.03          3.05         3.84 o                         
   2  14   0       4035.18       3970.39        66.66 o                         
   3  14   0        537.95        573.41        14.50 o                         
   4  14   0       5419.31       5535.20        94.74 o                         
   5  14   0         61.77         45.59         5.37 o                         
   6  14   0       2348.03       2340.99        43.60 o                         
   7  14   0        285.96        301.93        14.26 o                         
   8  14   0        808.16        809.16        25.02 o                         
   9  14   0         74.43         53.89         8.41 o                         
  10  14   0       3567.87       3596.99        92.43 o                         
  11  14   0         38.33         23.65        12.76 o                         
   1  15   0       3237.16       3391.15        52.39 o                         
   2  15   0          1.57         12.72         5.33 o                         
   3  15   0      10154.95      10684.95       180.36 o                         
   4  15   0         43.78         42.45         6.35 o                         
   5  15   0       1266.00       1305.42        28.57 o                         
   6  15   0        659.20        682.33        20.64 o                         
   7  15   0       4245.99       4521.76        96.37 o                         
   8  15   0          3.32         -4.70         7.60 o                         
   9  15   0       3457.77       3459.53        89.66 o                         
  10  15   0          1.39         -0.39        11.18 o                         
   0  16   0       6227.32       6372.10       143.44 o                         
   1  16   0          0.66          3.96         6.05 o                         
   2  16   0       2017.98       2051.00        39.19 o                         
   3  16   0         49.29         45.75         6.56 o                         
   4  16   0       2234.45       2264.86        46.84 o                         
   5  16   0          1.59         -5.24         6.26 o                         
   6  16   0       3847.70       3975.74        78.24 o                         
   7  16   0          0.92         -7.27         7.27 o                         
   8  16   0       1133.21       1137.14        36.34 o                         
   9  16   0         58.09         30.47        11.21 o                         
   1  17   0       3157.84       3158.55        70.55 o                         
   2  17   0         10.69          4.71         7.36 o                         
   3  17   0       5040.09       5095.83       109.58 o                         
   4  17   0          0.95         -0.80         7.95 o                         
   5  17   0        929.27        934.36        31.26 o                         
   6  17   0         22.08         37.47         9.43 o                         
   7  17   0       1715.83       1707.02        47.97 o                         
   8  17   0         20.94         52.79        12.18 o                         
   0  18   0       4816.40       4916.37       148.96 o                         
   1  18   0          1.17          8.97         7.53 o                         
   2  18   0       1915.15       1906.75        44.30 o                         
   3  18   0          6.87         21.98         9.86 o                         
   4  18   0       2629.20       2663.68        62.07 o                         
   5  18   0          3.46          6.90         9.49 o                         
   6  18   0       2392.66       2349.71        61.48 o                         
   1  19   0       1861.21       1846.03        49.72 o                         
   2  19   0          0.06          0.78        11.11 o                         
   3  19   0       3456.14       3486.87        85.95 o                         
   4  19   0         48.02         45.74        13.04 o                         
 -15   0   1       1679.01       1840.69       111.04 o                         
 -13   0   1       3342.58       3442.98       108.26 o                         
 -11   0   1       8816.58       8790.09       208.84 o                         
  -9   0   1        876.18        744.27        20.08 o                         
  -7   0   1      28288.62      27500.74       786.61 o                         
  -5   0   1      21051.05      20187.25       516.96 o                         
  -1   0   1      58262.36      68361.19      7542.17 o                         
   3   0   1        296.21        328.40         9.76 o                         
   5   0   1      12708.98      11997.94       307.48 o                         
   7   0   1       4197.26       4057.41       106.08 o                         
   9   0   1       8489.31       7963.52       230.19 o                         
  11   0   1       5234.82       4980.56       146.44 o                         
  13   0   1       3089.99       3275.72        89.27 o                         
  15   0   1       3885.69       3926.09       141.01 o                         
 -16   1   1       1052.51       1114.55        39.62 o                         
 -15   1   1          2.02         16.23        10.19 o                         
 -14   1   1       4638.93       4817.52       103.29 o                         
 -13   1   1         59.06         58.84         7.58 o                         
 -12   1   1       4622.16       4860.96       101.88 o                         
 -11   1   1         22.19          8.75         3.44 o                         
 -10   1   1       4085.66       4040.16        69.32 o                         
  -9   1   1        217.74        216.22         8.26 o                         
  -8   1   1      13281.28      12677.39       210.40 o                         
  -7   1   1         14.19          8.20         1.93 o                         
  -6   1   1        736.03        692.11        12.69 o                         
  -5   1   1         15.86         18.32         1.63 o                         
  -4   1   1      41453.02      41683.60      2402.85 o                         
  -3   1   1         36.94         20.96         1.43 o                         
  -2   1   1      28729.50      31079.87       892.77 o                         
  -1   1   1        162.67        151.78         2.65 o                         
   0   1   1       4004.48       3300.93        78.63 o                         
   1   1   1          2.05          3.85         0.45 o                         
   3   1   1       3380.42       3459.13        63.08 o                         
   4   1   1       8964.59       8262.62       149.93 o                         
   5   1   1         28.78         33.38         2.80 o                         
   6   1   1      15334.76      14548.07       278.17 o                         
   7   1   1          3.89          1.97         1.88 o                         
   8   1   1      22551.57      21868.88       396.27 o                         
   9   1   1        406.48        431.22        11.58 o                         
  10   1   1       1738.95       1716.48        35.66 o                         
  11   1   1        203.32        210.27         9.05 o                         
  12   1   1       7496.67       7315.26       151.53 o                         
  13   1   1          0.11          3.06         5.82 o                         
  14   1   1       3330.27       3472.86        71.81 o                         
  15   1   1          1.35         16.29        11.93 o                         
  16   1   1       1347.66       1442.57        45.64 o                         
 -16   2   1          0.02          7.36        12.31 o                         
 -15   2   1       2073.67       2206.94        61.69 o                         
 -14   2   1         10.37          6.60         7.61 o                         
 -13   2   1       3094.35       3169.47        59.61 o                         
 -12   2   1          0.11         -4.41         4.41 o                         
 -11   2   1      11487.33      11434.12       183.48 o                         
 -10   2   1        106.20         89.90         4.06 o                         
  -9   2   1       4310.02       4304.30        65.53 o                         
  -8   2   1          0.94         -1.95         2.25 o                         
  -7   2   1       5733.83       5423.07        84.41 o                         
  -6   2   1        207.81        245.59         6.08 o                         
  -5   2   1      21443.06      20868.92       398.69 o                         
  -4   2   1        111.15        158.33         3.97 o                         
  -3   2   1      12146.79      12350.58       189.06 o                         
  -2   2   1         61.63         78.79         2.38 o                         
  -1   2   1       6825.83       7204.31       110.51 o                         
   0   2   1        555.78        603.64         8.62 o                         
   1   2   1      18827.46      20467.62      1177.54 o                         
   2   2   1      11201.05      10796.52       251.94 o                         
   3   2   1       9926.80       9448.69       180.70 o                         
   4   2   1         69.92         50.74         2.72 o                         
   5   2   1      16136.10      15549.54       337.09 o                         
   6   2   1         40.65         25.43         2.15 o                         
   7   2   1       5047.65       4916.31        82.49 o                         
   8   2   1          2.60          6.92         2.28 o                         
   9   2   1       7050.57       6963.82       121.88 o                         
  10   2   1        100.11        112.03         5.26 o                         
  11   2   1       4753.65       4588.15        91.04 o                         
  12   2   1        169.50        143.18        14.39 o                         
  13   2   1       1748.69       1769.08        47.68 o                         
  14   2   1         13.80         17.28         7.38 o                         
  15   2   1       3794.52       3802.66        89.66 o                         
  16   2   1          0.48          4.05        17.25 o                         
 -16   3   1        574.00        593.31        34.17 o                         
 -15   3   1         19.18         19.23        10.68 o                         
 -14   3   1       4528.69       4557.33       109.02 o                         
 -13   3   1        110.39         91.44         8.09 o                         
 -12   3   1       2516.01       2560.47        47.83 o                         
 -11   3   1          2.89          1.91         3.33 o                         
 -10   3   1       2151.14       2068.75        35.39 o                         
  -9   3   1        677.13        653.01        13.19 o                         
  -8   3   1      13008.62      12729.37       202.89 o                         
  -7   3   1       2605.42       2759.64        45.56 o                         
  -6   3   1       3813.26       3799.45        61.66 o                         
  -5   3   1         97.65         70.87         3.88 o                         
  -4   3   1      42725.88      31665.79      1816.56 o                         
  -3   3   1         40.13         20.12         1.33 o                         
  -2   3   1      24065.44      25258.73       728.67 o                         
  -1   3   1        322.74        296.85         4.90 o                         
   0   3   1      43759.48      49539.60      1422.43 o                         
   1   3   1        347.38        384.00         5.93 o                         
   2   3   1      12753.44      11439.13       188.87 o                         
   3   3   1       1079.15       1088.33        18.12 o                         
   4   3   1       4963.27       4565.46        70.53 o                         
   5   3   1         48.01         60.37         2.95 o                         
   6   3   1      10156.87       9488.63       172.82 o                         
   7   3   1         31.58         35.37         2.93 o                         
   8   3   1      18563.17      18567.86       336.82 o                         
   9   3   1        754.38        710.67        16.50 o                         
  10   3   1       3237.65       3299.39        62.71 o                         
  11   3   1         47.06         47.62         4.54 o                         
  12   3   1       9281.50       9155.53       226.84 o                         
  13   3   1          3.69         -6.40         6.40 o                         
  14   3   1       3969.33       4092.79        98.63 o                         
  15   3   1          1.55         17.30         9.04 o                         
  16   3   1       1460.10       1489.52        50.65 o                         
 -16   4   1          5.98         -4.75        14.14 o                         
 -15   4   1       2202.81       2240.06        58.86 o                         
 -14   4   1          2.41         -8.27         8.27 o                         
 -13   4   1       3023.35       2952.28        61.12 o                         
 -12   4   1        124.52         99.37         7.56 o                         
 -11   4   1       9743.68       9624.14       161.39 o                         
 -10   4   1          0.74          0.31         3.13 o                         
  -9   4   1       6162.68       6071.76       107.08 o                         
  -8   4   1         53.33         58.72         4.25 o                         
  -7   4   1       8526.13       8178.58       136.69 o                         
  -6   4   1       1257.83       1239.44        20.01 o                         
  -5   4   1      19270.79      19302.20       306.19 o                         
  -4   4   1       2792.73       3123.52        47.22 o                         
  -3   4   1       7402.11       7484.14       107.88 o                         
  -2   4   1          6.63          3.75         1.15 o                         
  -1   4   1      69742.06      81969.45      2352.01 o                         
   0   4   1        121.14         97.86         2.71 o                         
   1   4   1      13560.20      13567.71       194.66 o                         
   2   4   1       1087.72       1141.40        15.72 o                         
   3   4   1       5101.26       5041.50        68.52 o                         
   4   4   1         34.71         26.98         1.76 o                         
   5   4   1      19852.93      19048.52       329.36 o                         
   6   4   1         98.64         74.06         4.02 o                         
   7   4   1       3376.42       3339.61        59.58 o                         
   8   4   1         35.16         43.26         3.76 o                         
   9   4   1      11687.50      11526.28       200.47 o                         
  10   4   1          4.67         -2.74         3.49 o                         
  11   4   1       1723.97       1670.86        36.50 o                         
  12   4   1         40.37         42.94         5.43 o                         
  13   4   1       1313.55       1265.74        35.78 o                         
  14   4   1         23.41          8.74         7.54 o                         
  15   4   1       3059.96       2973.96        68.21 o                         
  16   4   1          0.14          2.53        13.09 o                         
 -16   5   1        877.48        884.56        40.70 o                         
 -15   5   1         11.35         -2.26         9.80 o                         
 -14   5   1       4181.05       4144.61       125.25 o                         
 -13   5   1          0.68          5.25         4.86 o                         
 -12   5   1       1796.18       1755.35        39.97 o                         
 -11   5   1         55.16         46.44         4.24 o                         
 -10   5   1       6834.24       6991.35       117.94 o                         
  -9   5   1        253.06        232.59         7.80 o                         
  -8   5   1       9141.25       9077.57       145.64 o                         
  -7   5   1        294.56        265.05         7.27 o                         
  -6   5   1       1303.48       1187.11        20.94 o                         
  -5   5   1         26.91         21.46         2.40 o                         
  -4   5   1      20776.27      20124.19       308.43 o                         
  -3   5   1        239.24        287.48         6.00 o                         
  -2   5   1      21220.31      21251.21       314.42 o                         
  -1   5   1        100.87        154.30         3.74 o                         
   0   5   1       5873.32       5857.57        77.73 o                         
   1   5   1        673.78        718.58        10.92 o                         
   2   5   1      34325.25      33051.02      1892.91 o                         
   3   5   1        670.55        737.47        18.59 o                         
   4   5   1       4936.29       4804.67        72.09 o                         
   5   5   1         37.94         36.21         2.20 o                         
   6   5   1       8789.46       8533.47       136.63 o                         
   7   5   1         92.90         95.02         3.92 o                         
   8   5   1      18748.02      18615.07       322.36 o                         
   9   5   1         66.72         55.01         4.31 o                         
  10   5   1       2349.01       2311.71        45.57 o                         
  11   5   1        841.53        871.69        21.29 o                         
  12   5   1       5621.01       5707.08       162.77 o                         
  13   5   1         44.73         30.22         5.61 o                         
  14   5   1       3834.70       3806.11       104.19 o                         
  15   5   1          6.44          3.00        12.08 o                         
  16   5   1       1315.51       1244.87        51.79 o                         
 -15   6   1       1381.32       1254.94        41.59 o                         
 -14   6   1          2.50         10.71         6.51 o                         
 -13   6   1       2266.28       2306.07        64.29 o                         
 -12   6   1         20.22         -1.35         4.94 o                         
 -11   6   1       7764.04       7540.14       127.53 o                         
 -10   6   1         20.85          7.46         3.67 o                         
  -9   6   1        826.28        784.87        16.65 o                         
  -8   6   1          5.18          5.41         2.63 o                         
  -7   6   1      11756.35      12018.58       192.18 o                         
  -6   6   1          5.18          1.81         2.17 o                         
  -5   6   1      14414.07      14025.43       195.50 o                         
  -4   6   1         53.96         37.08         2.22 o                         
  -3   6   1       6270.75       6262.38        90.82 o                         
  -2   6   1         35.74         51.39         2.94 o                         
  -1   6   1      34394.24      34590.82       660.09 o                         
   0   6   1       1593.74       1749.45        25.65 o                         
   1   6   1       9440.97       9228.06       122.02 o                         
   2   6   1        204.24        241.38         5.26 o                         
   3   6   1       3074.08       2831.00        40.55 o                         
   4   6   1        135.43        129.41         3.75 o                         
   5   6   1      14767.79      14603.65       209.66 o                         
   6   6   1         33.26         22.97         2.37 o                         
   7   6   1       5322.11       5320.98        86.15 o                         
   8   6   1        472.27        518.44        12.00 o                         
   9   6   1       4971.16       4899.19        87.32 o                         
  10   6   1         60.24         66.19         4.87 o                         
  11   6   1       7821.27       7682.61       150.25 o                         
  12   6   1         79.39         58.42         7.29 o                         
  13   6   1       1794.86       1798.07        51.27 o                         
  14   6   1        395.15        388.90        20.31 o                         
  15   6   1       3924.85       3707.35        98.35 o                         
 -15   7   1        294.01        260.61        18.13 o                         
 -14   7   1       4165.56       4094.06       116.90 o                         
 -13   7   1         26.31         15.12         6.26 o                         
 -12   7   1       4418.44       4416.32        81.10 o                         
 -11   7   1          2.46         -3.09         4.37 o                         
 -10   7   1       3703.64       3666.41        61.76 o                         
  -9   7   1        613.43        572.86        12.79 o                         
  -8   7   1       9988.85      10007.59       167.19 o                         
  -7   7   1        473.87        495.22        10.97 o                         
  -6   7   1       4439.90       4420.78        65.11 o                         
  -5   7   1         39.19         22.24         2.25 o                         
  -4   7   1      19253.51      19236.07       267.91 o                         
  -3   7   1          2.89          4.82         1.99 o                         
  -2   7   1      19412.75      19477.52       263.55 o                         
  -1   7   1        291.88        365.74         7.11 o                         
   0   7   1       7509.29       7575.49       103.38 o                         
   1   7   1        385.42        436.01         7.70 o                         
   2   7   1      25434.83      25506.06       391.02 o                         
   3   7   1         29.31         19.66         2.01 o                         
   4   7   1       4471.20       4371.53        60.36 o                         
   5   7   1        492.41        455.84         8.92 o                         
   6   7   1      11273.73      11408.81       169.86 o                         
   7   7   1         15.48          8.87         2.58 o                         
   8   7   1       8073.74       8090.98       135.69 o                         
   9   7   1        162.19        129.81         8.97 o                         
  10   7   1       1521.41       1542.23        31.19 o                         
  11   7   1         81.86         71.75         7.81 o                         
  12   7   1       5165.74       5086.51       121.24 o                         
  13   7   1          0.43          0.22         6.07 o                         
  14   7   1       1286.55       1171.55        38.70 o                         
  15   7   1          6.28         -1.64        12.64 o                         
 -15   8   1       1655.78       1541.98        49.46 o                         
 -14   8   1          8.05         -0.31        10.02 o                         
 -13   8   1       1095.11       1058.81        28.29 o                         
 -12   8   1        398.90        382.94        13.92 o                         
 -11   8   1       6672.84       6660.22       118.57 o                         
 -10   8   1         71.20         61.31         5.73 o                         
  -9   8   1       1983.43       1977.90        35.25 o                         
  -8   8   1        125.50        128.18         5.32 o                         
  -7   8   1       5315.80       5202.00        78.96 o                         
  -6   8   1         66.14         67.35         3.33 o                         
  -5   8   1      12633.58      12612.97       176.34 o                         
  -4   8   1        102.09        128.68         4.98 o                         
  -3   8   1       8214.54       8363.66       117.56 o                         
  -2   8   1         66.48         74.73         3.23 o                         
  -1   8   1      20380.12      20340.67       275.10 o                         
   0   8   1        137.80        113.89         5.32 o                         
   1   8   1       7267.90       7161.04        95.42 o                         
   2   8   1        361.06        363.98         7.11 o                         
   3   8   1       7620.60       7548.14       103.02 o                         
   4   8   1        178.04        170.20         5.37 o                         
   5   8   1      12995.67      13163.00       195.92 o                         
   6   8   1        210.70        191.38         6.00 o                         
   7   8   1       4093.50       4181.17        61.90 o                         
   8   8   1         11.95          1.71         3.02 o                         
   9   8   1       7864.58       7878.82       138.45 o                         
  10   8   1          2.72         -0.24         4.35 o                         
  11   8   1       5009.76       5013.23        95.45 o                         
  12   8   1         72.22         48.91         7.62 o                         
  13   8   1       1915.05       1925.50        43.57 o                         
  14   8   1        175.91        164.51        12.98 o                         
  15   8   1       4003.62       3918.77       111.78 o                         
 -14   9   1       4622.02       4443.08       113.77 o                         
 -13   9   1         17.87         10.24         8.07 o                         
 -12   9   1       2100.24       2018.56        38.53 o                         
 -11   9   1          1.89         -5.05         5.05 o                         
 -10   9   1       3470.86       3439.25        59.12 o                         
  -9   9   1          5.67         -1.47         3.59 o                         
  -8   9   1       7133.57       7090.24       118.56 o                         
  -7   9   1         59.92         45.88         3.68 o                         
  -6   9   1       5626.82       5710.77        81.29 o                         
  -5   9   1         15.47         10.77         2.53 o                         
  -4   9   1       9843.37       9972.84       140.03 o                         
  -3   9   1        591.37        658.15        11.55 o                         
  -2   9   1      14434.26      14281.83       220.06 o                         
  -1   9   1       1268.43       1318.80        21.36 o                         
   0   9   1       7382.68       7595.14       101.28 o                         
   1   9   1         31.53         25.91         2.63 o                         
   2   9   1       9071.75       8966.46       122.51 o                         
   3   9   1         61.31         51.42         2.84 o                         
   4   9   1       3133.27       3223.33        45.37 o                         
   5   9   1        169.83        165.66         7.21 o                         
   6   9   1       6678.30       6981.53       105.28 o                         
   7   9   1          0.27         -2.82         2.82 o                         
   8   9   1       4899.79       4917.94        75.13 o                         
   9   9   1        208.30        199.37         8.41 o                         
  10   9   1       1699.09       1727.54        31.91 o                         
  11   9   1         70.50         54.18         6.88 o                         
  12   9   1       3425.94       3336.30        78.44 o                         
  13   9   1          0.64         -7.89         7.89 o                         
  14   9   1       2955.44       2845.79        76.71 o                         
 -14  10   1          5.21         19.58        11.31 o                         
 -13  10   1       2030.52       2007.05        53.16 o                         
 -12  10   1         68.10         60.68         6.70 o                         
 -11  10   1       5020.63       4934.04        89.15 o                         
 -10  10   1          4.69         -4.15         4.50 o                         
  -9  10   1       1175.35       1182.95        23.38 o                         
  -8  10   1          5.79         10.27         3.95 o                         
  -7  10   1       4510.69       4527.59        72.15 o                         
  -6  10   1        130.17         97.64         4.40 o                         
  -5  10   1       9492.01       9622.42       135.50 o                         
  -4  10   1         21.73         24.24         2.93 o                         
  -3  10   1       2029.95       2029.03        31.51 o                         
  -2  10   1         12.32         16.53         2.65 o                         
  -1  10   1      18958.46      19234.47       247.24 o                         
   0  10   1         11.26          4.22         2.43 o                         
   1  10   1       6861.68       6879.61        92.21 o                         
   2  10   1        217.98        240.48         6.32 o                         
   3  10   1       4523.27       4446.40        61.99 o                         
   4  10   1          2.64          6.68         2.50 o                         
   5  10   1      21915.38      22518.12       323.24 o                         
   6  10   1        435.82        483.07        12.55 o                         
   7  10   1       2942.39       2952.76        48.22 o                         
   8  10   1        106.99        107.42         5.42 o                         
   9  10   1       6163.24       6089.54       114.10 o                         
  10  10   1         36.90         40.44         4.94 o                         
  11  10   1       5494.73       5500.15       116.49 o                         
  12  10   1         28.76         34.41         7.51 o                         
  13  10   1       1162.89       1112.52        38.28 o                         
  14  10   1          1.73        -11.00        11.00 o                         
 -13  11   1         13.45         -5.28        10.75 o                         
 -12  11   1       1167.81       1128.06        32.77 o                         
 -11  11   1          3.32          0.22         4.66 o                         
 -10  11   1       4607.74       4617.89        92.71 o                         
  -9  11   1        438.42        427.70        15.35 o                         
  -8  11   1       5820.23       5804.65        92.06 o                         
  -7  11   1         54.60         51.39         4.43 o                         
  -6  11   1       3312.69       3375.05        52.61 o                         
  -5  11   1          1.66         -1.86         3.04 o                         
  -4  11   1      16905.55      17627.45       270.94 o                         
  -3  11   1        992.73       1055.86        18.44 o                         
  -2  11   1      10549.91      11045.67       146.84 o                         
  -1  11   1        200.35        224.19         7.16 o                         
   0  11   1       4289.40       4457.68        59.29 o                         
   1  11   1         16.58         14.70         2.88 o                         
   2  11   1       9269.08       9767.60       130.12 o                         
   3  11   1        519.19        521.83        10.25 o                         
   4  11   1       1807.62       1899.44        28.44 o                         
   5  11   1       1082.45       1149.19        21.39 o                         
   6  11   1       3702.69       3937.90        68.29 o                         
   7  11   1         13.43         11.92         3.99 o                         
   8  11   1       4563.27       4717.32        81.18 o                         
   9  11   1          0.24         -4.11         4.11 o                         
  10  11   1       1668.78       1714.80        36.24 o                         
  11  11   1         13.62          9.60         7.62 o                         
  12  11   1       3483.28       3410.58        81.45 o                         
  13  11   1         31.98         31.59        11.40 o                         
 -13  12   1        992.29        921.93        40.08 o                         
 -12  12   1          0.84         -8.57        11.01 o                         
 -11  12   1       4298.71       4255.78        92.35 o                         
 -10  12   1         22.27         17.90         5.60 o                         
  -9  12   1       1695.77       1723.24        36.79 o                         
  -8  12   1         17.72         10.16         4.62 o                         
  -7  12   1       4488.86       4658.21        80.79 o                         
  -6  12   1        346.81        338.85        10.00 o                         
  -5  12   1       6445.95       6602.39       100.21 o                         
  -4  12   1          9.99         11.26         3.70 o                         
  -3  12   1       1532.53       1546.81        26.28 o                         
  -2  12   1          1.08         12.58         3.49 o                         
  -1  12   1      20030.93      20723.45       273.44 o                         
   0  12   1         31.92         27.18         3.50 o                         
   1  12   1       5110.79       5173.50        75.51 o                         
   2  12   1        143.77        118.44         5.93 o                         
   3  12   1       3876.92       3885.26        58.31 o                         
   4  12   1          0.58          1.08         3.23 o                         
   5  12   1       9227.71       9620.10       140.15 o                         
   6  12   1        387.28        415.20        11.91 o                         
   7  12   1       3237.36       3369.02        57.65 o                         
   8  12   1        281.43        241.92        16.22 o                         
   9  12   1       4040.45       4073.14        74.32 o                         
  10  12   1         10.23          8.81         5.02 o                         
  11  12   1       3242.46       3349.57        95.30 o                         
  12  12   1          5.87         19.31        12.08 o                         
  13  12   1        949.44       1000.40        41.56 o                         
 -12  13   1       1520.64       1438.57        51.00 o                         
 -11  13   1          0.32          9.87         9.24 o                         
 -10  13   1       2277.17       2335.60        51.08 o                         
  -9  13   1          1.07          4.27         5.44 o                         
  -8  13   1       5241.54       5253.91        99.27 o                         
  -7  13   1          7.48          4.42         4.93 o                         
  -6  13   1       1995.84       1998.22        37.79 o                         
  -5  13   1         37.14         24.89         4.32 o                         
  -4  13   1       2799.47       2862.76        49.10 o                         
  -3  13   1          5.34          1.24         4.12 o                         
  -2  13   1       7596.71       8023.63       125.56 o                         
  -1  13   1        125.53        118.56         5.39 o                         
   0  13   1       3909.72       4081.75        61.72 o                         
   1  13   1          5.89          4.69         3.53 o                         
   2  13   1       5297.29       5425.90        80.59 o                         
   3  13   1        158.31        138.57         5.93 o                         
   4  13   1       3025.41       3217.34        47.86 o                         
   5  13   1        219.65        245.87         9.02 o                         
   6  13   1       4478.25       4723.96        82.19 o                         
   7  13   1         34.98         32.28         5.10 o                         
   8  13   1       5444.27       5604.61       105.55 o                         
   9  13   1         16.15         21.68         5.71 o                         
  10  13   1       1198.69       1192.72        42.96 o                         
  11  13   1          1.26         -6.29        11.01 o                         
  12  13   1       2556.50       2477.41        75.78 o                         
 -11  14   1       3210.58       3099.50        82.32 o                         
 -10  14   1          1.95          1.89        11.49 o                         
  -9  14   1       1331.14       1401.71        32.41 o                         
  -8  14   1         27.06         19.31         6.05 o                         
  -7  14   1       3450.66       3449.44        69.51 o                         
  -6  14   1        438.48        468.86        14.84 o                         
  -5  14   1       6448.34       6691.78       133.15 o                         
  -4  14   1        509.17        513.16        13.81 o                         
  -3  14   1       5493.63       5565.25        92.36 o                         
  -2  14   1         72.71         58.61         5.15 o                         
  -1  14   1       9628.55       9769.29       158.14 o                         
   0  14   1        476.99        452.71        13.42 o                         
   1  14   1       3314.37       3287.15        54.08 o                         
   2  14   1         59.04         47.20         4.73 o                         
   3  14   1       3067.43       3184.61        56.45 o                         
   4  14   1         14.98         16.42         4.89 o                         
   5  14   1       5428.01       5634.70       125.06 o                         
   6  14   1        248.90        208.98        11.26 o                         
   7  14   1       1568.75       1579.42        32.67 o                         
   8  14   1         54.76         35.09         6.61 o                         
   9  14   1       3977.28       4039.34        87.79 o                         
  10  14   1          1.81        -10.77        10.77 o                         
  11  14   1       3498.81       3590.97       103.28 o                         
 -10  15   1       2179.39       2147.32        60.91 o                         
  -9  15   1         19.32         13.32        10.94 o                         
  -8  15   1       3550.23       3388.52        81.04 o                         
  -7  15   1        136.48        127.54        10.59 o                         
  -6  15   1       1580.29       1538.92        34.59 o                         
  -5  15   1          0.16         -2.10         5.19 o                         
  -4  15   1       6040.57       6164.05       110.73 o                         
  -3  15   1          2.06          4.35         5.59 o                         
  -2  15   1       5386.11       5554.62        85.92 o                         
  -1  15   1        233.81        214.22         7.91 o                         
   0  15   1       2491.99       2542.28        37.47 o                         
   1  15   1          8.44          4.34         4.19 o                         
   2  15   1       7564.48       7885.29       134.50 o                         
   3  15   1          0.22         -0.41         5.08 o                         
   4  15   1       1490.58       1530.07        32.09 o                         
   5  15   1        102.11        102.85         7.24 o                         
   6  15   1       3700.55       3997.16        91.79 o                         
   7  15   1         11.76         16.69         5.90 o                         
   8  15   1       2269.18       2268.35        51.10 o                         
   9  15   1         37.94         42.29         9.75 o                         
  10  15   1        883.90        858.10        36.55 o                         
  -9  16   1        959.57        960.96        35.82 o                         
  -8  16   1          2.13          4.00         8.79 o                         
  -7  16   1       2781.54       2834.20        58.09 o                         
  -6  16   1          0.68          6.27         6.02 o                         
  -5  16   1       3191.31       3136.71        62.74 o                         
  -4  16   1          6.78          6.73         7.02 o                         
  -3  16   1       1013.87       1012.72        30.43 o                         
  -2  16   1          1.19          5.79         6.56 o                         
  -1  16   1       7137.08       7195.98       135.08 o                         
   0  16   1          0.04          1.49         5.63 o                         
   1  16   1       2758.73       2791.77        51.28 o                         
   2  16   1          0.49         -2.98         5.70 o                         
   3  16   1       1883.52       1899.89        38.24 o                         
   4  16   1          0.38         -6.11         6.11 o                         
   5  16   1       7248.79       7404.54       166.81 o                         
   6  16   1         20.81         23.60        10.12 o                         
   7  16   1       1400.03       1435.26        38.71 o                         
   8  16   1          0.97         -2.54        11.50 o                         
   9  16   1       2676.80       2683.33        74.82 o                         
  -8  17   1       2961.11       2890.49        73.01 o                         
  -7  17   1         36.48         32.64         9.86 o                         
  -6  17   1        859.33        822.47        27.83 o                         
  -5  17   1          0.67          1.69         7.62 o                         
  -4  17   1       5568.91       5676.31       108.34 o                         
  -3  17   1         18.40         13.75         7.41 o                         
  -2  17   1       4128.51       4033.42        83.18 o                         
  -1  17   1         29.49         23.13         7.15 o                         
   0  17   1       1811.46       1879.82        39.89 o                         
   1  17   1         12.84         -2.87         6.84 o                         
   2  17   1       3361.82       3387.35        66.98 o                         
   3  17   1          1.72         -4.73         6.81 o                         
   4  17   1       1612.30       1701.41        43.05 o                         
   5  17   1          5.52          4.14         8.76 o                         
   6  17   1       1197.99       1187.13        37.19 o                         
   7  17   1         23.60          7.99        10.41 o                         
   8  17   1       2788.23       2789.15        77.70 o                         
  -6  18   1         40.08         30.15        10.52 o                         
  -5  18   1       3146.85       3056.50        70.54 o                         
  -4  18   1         69.87         59.07         9.90 o                         
  -3  18   1       2182.48       2217.99        53.68 o                         
  -2  18   1          7.99         -3.24         9.13 o                         
  -1  18   1       4199.86       4152.67        85.90 o                         
   0  18   1          5.34          5.15        13.65 o                         
   1  18   1       2077.90       2128.31        48.37 o                         
   2  18   1         45.69         36.90         8.90 o                         
   3  18   1       2336.85       2362.01        55.92 o                         
   4  18   1         13.34          1.92        10.40 o                         
   5  18   1       3640.62       3676.33        96.28 o                         
   6  18   1         11.65         34.76        13.36 o                         
  -4  19   1       2338.41       2239.59        55.26 o                         
  -3  19   1         24.18         19.76         9.64 o                         
  -2  19   1       2684.48       2641.11        62.29 o                         
  -1  19   1          4.86          4.35         9.60 o                         
   0  19   1       1003.16       1006.24        35.05 o                         
   1  19   1          4.48          1.20        10.43 o                         
   2  19   1       3900.85       3950.81        88.14 o                         
   3  19   1         10.19         14.58        11.72 o                         
   4  19   1       1189.81       1231.54       132.57 o                         
 -16   0   2       2559.89       2778.96       106.91 o                         
 -14   0   2       1480.06       1478.30        67.07 o                         
 -12   0   2       7148.20       7206.95       192.41 o                         
 -10   0   2       4495.15       4282.41       114.22 o                         
  -8   0   2       9870.94       9706.89       228.99 o                         
  -6   0   2      32666.22      32544.96      1085.24 o                         
  -4   0   2        972.73        980.04        25.85 o                         
  -2   0   2       9648.33       9028.31       246.46 o                         
   0   0   2      19764.43      20636.51       840.79 o                         
   4   0   2      28004.14      29245.46      1185.00 o                         
   6   0   2       5655.38       5668.22       146.23 o                         
   8   0   2      11597.61      11326.74       291.28 o                         
  10   0   2       9545.52       9268.23       267.83 o                         
  12   0   2       2211.94       2093.17        75.14 o                         
  14   0   2       4864.36       5069.11       136.13 o                         
  16   0   2       1444.63       1431.31        68.50 o                         
 -16   1   2          2.56         -4.59        11.07 o                         
 -15   1   2       4095.11       4276.47       108.30 o                         
 -14   1   2         19.51         22.42         8.51 o                         
 -13   1   2       2500.32       2561.00        47.37 o                         
 -12   1   2         75.77         66.99         7.35 o                         
 -11   1   2       3700.74       3805.45        77.24 o                         
 -10   1   2        253.41        255.99         9.51 o                         
  -9   1   2      10846.86      11001.65       176.24 o                         
  -8   1   2         28.98         12.19         2.56 o                         
  -7   1   2       5348.37       5282.14        79.39 o                         
  -6   1   2        441.88        483.72         9.03 o                         
  -5   1   2      31921.83      32595.64      1233.88 o                         
  -4   1   2         11.36          7.09         1.25 o                         
  -3   1   2      43515.70      49440.04      1665.55 o                         
  -2   1   2         22.76         10.25         1.15 o                         
  -1   1   2      39800.55      44682.36      1279.44 o                         
   0   1   2        271.53        273.68         4.75 o                         
   2   1   2      33447.09      35052.00      2007.98 o                         
   3   1   2      13350.30      12220.35       285.86 o                         
   4   1   2       1878.43       1975.15        47.48 o                         
   5   1   2      20042.84      19299.25       494.86 o                         
   6   1   2          7.85         10.23         1.97 o                         
   7   1   2      15225.82      14297.29       310.24 o                         
   8   1   2        228.50        217.35         8.21 o                         
   9   1   2       3698.06       3510.00        68.80 o                         
  10   1   2          7.07          7.25         3.65 o                         
  11   1   2       4730.19       4501.44        94.00 o                         
  12   1   2          5.79          7.87         6.40 o                         
  13   1   2       4743.70       4696.73        99.21 o                         
  14   1   2         14.55         20.87         7.20 o                         
  15   1   2        796.63        844.42        28.40 o                         
  16   1   2          0.13        -15.73        15.73 o                         
 -16   2   2       2588.17       2645.95        79.99 o                         
 -15   2   2          0.25         -7.96        10.93 o                         
 -14   2   2       1195.02       1193.04        31.80 o                         
 -13   2   2        381.49        407.19        13.11 o                         
 -12   2   2       8551.96       8791.30       160.14 o                         
 -11   2   2          4.58         -2.34         3.17 o                         
 -10   2   2       1526.73       1457.17        27.28 o                         
  -9   2   2        504.32        523.68        11.43 o                         
  -8   2   2       3128.99       2939.72        47.09 o                         
  -7   2   2       3159.62       3427.35        54.05 o                         
  -6   2   2      18590.42      17425.85       266.93 o                         
  -5   2   2        617.00        631.22        11.10 o                         
  -4   2   2       5235.08       5220.28        80.58 o                         
  -3   2   2         45.93         25.56         1.83 o                         
  -2   2   2      25657.84      24364.28      1396.46 o                         
  -1   2   2         27.81         45.06         1.71 o                         
   0   2   2      10873.16      10908.58       236.29 o                         
   1   2   2        598.48        600.18        10.56 o                         
   2   2   2       5908.95       5784.44       100.12 o                         
   3   2   2        584.84        595.66        13.23 o                         
   4   2   2      32577.21      33970.16      1374.05 o                         
   5   2   2          5.10          4.29         1.57 o                         
   6   2   2       6153.72       6143.83       118.44 o                         
   7   2   2         14.72         10.69         2.53 o                         
   8   2   2       5383.32       5367.57       104.25 o                         
   9   2   2        178.33        171.07         9.38 o                         
  10   2   2      10277.00      10296.34       187.68 o                         
  11   2   2        113.83         96.70         5.40 o                         
  12   2   2       2837.15       2817.38        60.91 o                         
  13   2   2        136.88        140.52        12.99 o                         
  14   2   2       4864.00       4767.77       117.40 o                         
  15   2   2         17.71         24.65        13.44 o                         
  16   2   2       1777.23       1809.16        52.96 o                         
 -16   3   2          3.97        -10.69        19.51 o                         
 -15   3   2       3781.77       3903.74       109.75 o                         
 -14   3   2          4.46          5.25         8.38 o                         
 -13   3   2       4313.65       4573.57       102.84 o                         
 -12   3   2         24.40         14.64         3.72 o                         
 -11   3   2       3543.30       3610.80        60.39 o                         
 -10   3   2        968.04        997.04        18.55 o                         
  -9   3   2       9584.87       9645.75       155.34 o                         
  -8   3   2         58.90         58.04         3.32 o                         
  -7   3   2      20917.86      21784.86       345.96 o                         
  -6   3   2        273.53        313.66         6.90 o                         
  -5   3   2      19226.70      18527.49       294.27 o                         
  -4   3   2       1746.25       1945.92        31.08 o                         
  -3   3   2      40135.86      43135.48      1241.64 o                         
  -2   3   2        258.19        306.97         5.93 o                         
  -1   3   2        628.67        577.52         8.92 o                         
   0   3   2       1213.73       1168.44        18.68 o                         
   1   3   2      20556.28      19495.72      1117.84 o                         
   2   3   2       5061.33       5079.32        78.13 o                         
   3   3   2       5344.85       4812.51        83.74 o                         
   4   3   2        513.70        517.13         9.77 o                         
   5   3   2      15686.04      14879.60       256.78 o                         
   6   3   2          4.69          1.59         1.70 o                         
   7   3   2      18733.77      17724.60       338.16 o                         
   8   3   2          1.46         -1.16         2.59 o                         
   9   3   2       4231.23       4161.01        87.08 o                         
  10   3   2         93.15         93.05         6.35 o                         
  11   3   2       6871.06       6605.30       136.68 o                         
  12   3   2         39.72         28.51         4.91 o                         
  13   3   2       4963.72       4909.90       119.89 o                         
  14   3   2          0.62         -7.56         7.56 o                         
  15   3   2        756.14        720.85        26.36 o                         
  16   3   2          0.17        -11.34        11.34 o                         
 -16   4   2       2831.02       2900.93        86.84 o                         
 -15   4   2         15.36          4.17        11.04 o                         
 -14   4   2        811.88        741.87        25.35 o                         
 -13   4   2         26.68          7.33         4.50 o                         
 -12   4   2       7168.64       7074.32       120.15 o                         
 -11   4   2         71.35         64.63         4.65 o                         
 -10   4   2       1680.78       1568.48        28.04 o                         
  -9   4   2         47.59         48.99         3.68 o                         
  -8   4   2       5225.12       5227.02        88.24 o                         
  -7   4   2        144.15        170.22         5.71 o                         
  -6   4   2      23708.14      23001.59       344.77 o                         
  -5   4   2       1009.58       1119.14        20.50 o                         
  -4   4   2       9217.56       9153.62       136.13 o                         
  -3   4   2         77.85        123.45         3.93 o                         
  -2   4   2      27622.10      27906.71       713.59 o                         
  -1   4   2        881.38        990.78        16.27 o                         
   0   4   2      21966.95      21916.01       418.10 o                         
   1   4   2        266.69        306.91         5.27 o                         
   2   4   2       3089.07       3130.16        44.25 o                         
   3   4   2        806.00        857.86        14.17 o                         
   4   4   2      26945.23      26362.84       675.65 o                         
   5   4   2       1149.10       1248.66        24.18 o                         
   6   4   2       7091.53       6824.93       119.19 o                         
   7   4   2          1.15         -0.68         3.07 o                         
   8   4   2       4724.42       4607.25        90.35 o                         
   9   4   2          7.40         -1.02         3.87 o                         
  10   4   2       5951.97       5858.25       108.71 o                         
  11   4   2        359.58        345.52        17.96 o                         
  12   4   2       1952.10       1881.84        43.01 o                         
  13   4   2         58.60         41.29         7.30 o                         
  14   4   2       3569.28       3415.58        86.68 o                         
  15   4   2          0.08         -8.83         8.83 o                         
  16   4   2       1331.99       1216.47        40.38 o                         
 -16   5   2         72.60         63.08        21.59 o                         
 -15   5   2       4317.29       4448.98       123.97 o                         
 -14   5   2         10.40         10.54         5.91 o                         
 -13   5   2       3313.89       3262.42        63.70 o                         
 -12   5   2         20.28         12.54         4.48 o                         
 -11   5   2       3404.69       3344.34        61.28 o                         
 -10   5   2        148.43        146.53         6.47 o                         
  -9   5   2       9244.89       9166.26       162.08 o                         
  -8   5   2        535.08        519.07        11.26 o                         
  -7   5   2       2836.14       2666.31        48.42 o                         
  -6   5   2         43.33         40.68         2.91 o                         
  -5   5   2      21950.97      21523.09       307.90 o                         
  -4   5   2       3765.10       4372.27        61.98 o                         
  -3   5   2      19680.14      19286.46       268.27 o                         
  -2   5   2         46.94         27.09         1.75 o                         
  -1   5   2       2299.07       2189.84        33.58 o                         
   0   5   2         65.51         86.23         2.84 o                         
   1   5   2      25889.10      25787.66       467.06 o                         
   2   5   2       1251.64       1489.52        25.68 o                         
   3   5   2       9980.23       9688.67       135.18 o                         
   4   5   2       1790.03       1924.97        27.75 o                         
   5   5   2       9388.52       8816.56       130.93 o                         
   6   5   2         17.48         12.04         2.48 o                         
   7   5   2      15113.93      14181.03       258.30 o                         
   8   5   2        584.73        601.05        14.71 o                         
   9   5   2       2447.42       2334.52        45.60 o                         
  10   5   2        421.10        409.57        12.92 o                         
  11   5   2       6757.63       6882.18       127.76 o                         
  12   5   2         37.00         31.50         5.77 o                         
  13   5   2       5395.60       5433.18       175.75 o                         
  14   5   2         90.69         75.89         8.68 o                         
  15   5   2        928.51        881.64        31.95 o                         
 -15   6   2          0.43        -13.04        13.04 o                         
 -14   6   2       1749.22       1723.75        43.21 o                         
 -13   6   2        414.06        426.30        15.82 o                         
 -12   6   2       5658.23       5374.64       108.07 o                         
 -11   6   2        303.33        272.49        11.19 o                         
 -10   6   2       1558.12       1477.44        28.53 o                         
  -9   6   2         12.28          5.24         2.85 o                         
  -8   6   2       6812.87       6886.02       126.34 o                         
  -7   6   2        202.38        242.79         7.46 o                         
  -6   6   2      20964.65      20557.12       314.75 o                         
  -5   6   2         14.02          6.02         2.07 o                         
  -4   6   2       8824.27       8970.48       122.20 o                         
  -3   6   2         10.75          6.08         1.72 o                         
  -2   6   2      16547.06      16103.69       224.31 o                         
  -1   6   2       7927.71       8877.67       124.23 o                         
   0   6   2      11679.14      11248.96       152.68 o                         
   1   6   2       2399.57       2447.59        31.72 o                         
   2   6   2       2222.18       2115.70        29.01 o                         
   3   6   2         57.40         57.58         2.34 o                         
   4   6   2      23774.38      24036.96       382.06 o                         
   5   6   2         71.81         66.25         2.80 o                         
   6   6   2       5907.77       5909.65        95.29 o                         
   7   6   2          0.32         -3.08         3.08 o                         
   8   6   2       7262.17       7130.89       125.07 o                         
   9   6   2         66.44         59.78         4.94 o                         
  10   6   2       9961.72      10040.65       184.37 o                         
  11   6   2          1.11          1.91         5.46 o                         
  12   6   2       2027.36       1942.34        45.27 o                         
  13   6   2        157.07        139.24         8.87 o                         
  14   6   2       4264.13       4205.90       105.90 o                         
  15   6   2         18.46          7.79        11.26 o                         
 -15   7   2       3066.01       2950.41        79.76 o                         
 -14   7   2          0.17         -9.08         9.33 o                         
 -13   7   2       3101.60       3078.01        72.45 o                         
 -12   7   2         13.70          3.07         5.96 o                         
 -11   7   2       1458.10       1405.32        36.25 o                         
 -10   7   2         24.72         19.43         4.36 o                         
  -9   7   2       9883.82       9760.88       180.38 o                         
  -8   7   2         48.19         37.83         3.55 o                         
  -7   7   2       3471.31       3404.42        54.50 o                         
  -6   7   2        155.41        180.12         6.24 o                         
  -5   7   2      14723.42      14483.30       208.35 o                         
  -4   7   2        509.16        513.52         9.54 o                         
  -3   7   2      21710.02      21933.47       304.97 o                         
  -2   7   2        491.56        612.24        10.97 o                         
  -1   7   2       4469.07       4418.33        61.04 o                         
   0   7   2          5.05         15.94         1.99 o                         
   1   7   2      19612.92      19200.00       246.38 o                         
   2   7   2        936.54       1090.61        15.51 o                         
   3   7   2       8810.27       8840.49       131.94 o                         
   4   7   2          1.58          2.94         1.85 o                         
   5   7   2       7310.54       7256.26       105.18 o                         
   6   7   2         83.54         64.28         3.03 o                         
   7   7   2      10283.00      10232.84       170.75 o                         
   8   7   2         20.25         15.31         3.40 o                         
   9   7   2       2574.05       2614.96        50.57 o                         
  10   7   2        112.24         98.68         7.89 o                         
  11   7   2       3299.29       3194.70        65.41 o                         
  12   7   2         14.74          8.86         5.84 o                         
  13   7   2       3267.81       3222.43        76.01 o                         
  14   7   2         84.82         74.77        10.59 o                         
  15   7   2        866.22        851.74        33.11 o                         
 -15   8   2          3.31         -7.08        11.60 o                         
 -14   8   2       1297.00       1189.53        38.25 o                         
 -13   8   2        411.85        442.11        20.77 o                         
 -12   8   2       4863.10       4908.88        88.91 o                         
 -11   8   2         43.89         29.34         5.68 o                         
 -10   8   2       5956.18       5903.98        96.57 o                         
  -9   8   2        277.88        309.09        14.38 o                         
  -8   8   2       3764.00       3641.85        63.15 o                         
  -7   8   2        675.65        706.91        13.50 o                         
  -6   8   2      15634.28      15723.72       213.01 o                         
  -5   8   2        108.23         81.78         3.55 o                         
  -4   8   2       6242.31       6330.39        95.52 o                         
  -3   8   2          9.65          4.12         2.34 o                         
  -2   8   2      16296.84      16278.79       233.97 o                         
  -1   8   2        111.24        135.74         4.56 o                         
   0   8   2       9358.82       9276.67       130.14 o                         
   1   8   2         34.06         35.67         2.37 o                         
   2   8   2       4313.83       4358.35        58.73 o                         
   3   8   2         12.27         13.22         2.19 o                         
   4   8   2      12326.35      12134.80       180.54 o                         
   5   8   2       1058.61       1059.74        17.93 o                         
   6   8   2       5498.23       5497.60        83.05 o                         
   7   8   2          5.99          5.24         2.42 o                         
   8   8   2       7047.48       7222.34       121.86 o                         
   9   8   2         48.49         52.82         4.30 o                         
  10   8   2       5665.13       5565.26       116.75 o                         
  11   8   2         13.54         -5.37         5.37 o                         
  12   8   2       1764.98       1777.13        42.16 o                         
  13   8   2         20.89         20.97         7.10 o                         
  14   8   2       3119.39       3094.16        89.05 o                         
 -14   9   2          1.54        -10.62        10.62 o                         
 -13   9   2       1554.30       1476.18        42.13 o                         
 -12   9   2         17.65          4.81         7.31 o                         
 -11   9   2       1517.16       1505.24        35.00 o                         
 -10   9   2       1424.65       1412.78        29.72 o                         
  -9   9   2       6903.88       6764.01       125.04 o                         
  -8   9   2        201.67        177.52         7.03 o                         
  -7   9   2       2616.62       2584.93        41.03 o                         
  -6   9   2         28.51         26.78         2.97 o                         
  -5   9   2       9284.54       9358.34       127.96 o                         
  -4   9   2        498.56        577.80        11.11 o                         
  -3   9   2      11391.65      11544.98       172.20 o                         
  -2   9   2        324.71        346.50         9.20 o                         
  -1   9   2       5068.87       4848.63        73.75 o                         
   0   9   2        591.30        595.25        11.48 o                         
   1   9   2      11312.58      11342.43       158.97 o                         
   2   9   2        167.78        154.82         5.75 o                         
   3   9   2       6405.37       6449.66        88.54 o                         
   4   9   2         52.51         46.90         2.96 o                         
   5   9   2       2569.03       2621.23        40.97 o                         
   6   9   2          4.30          7.23         2.80 o                         
   7   9   2      16203.63      16826.55       242.14 o                         
   8   9   2         75.44         57.49         4.44 o                         
   9   9   2       1767.35       1823.53        34.20 o                         
  10   9   2          3.96         -0.72         3.84 o                         
  11   9   2       4983.71       5064.86        96.00 o                         
  12   9   2         46.78         41.56         7.39 o                         
  13   9   2       3535.63       3504.29        85.64 o                         
  14   9   2         67.21         43.34        11.24 o                         
 -14  10   2       1186.32       1089.55        41.15 o                         
 -13  10   2         72.01         46.12         8.00 o                         
 -12  10   2       5082.70       4972.07        90.91 o                         
 -11  10   2          0.33         -5.57         5.57 o                         
 -10  10   2       1437.86       1469.48        33.16 o                         
  -9  10   2         68.18         63.69         5.14 o                         
  -8  10   2       4990.19       5025.89        77.17 o                         
  -7  10   2        543.60        556.90        12.19 o                         
  -6  10   2      11076.82      11199.95       167.47 o                         
  -5  10   2         52.02         51.66         3.52 o                         
  -4  10   2       5740.32       5905.24        81.76 o                         
  -3  10   2         75.93         76.04         4.69 o                         
  -2  10   2      16677.50      16993.44       252.39 o                         
  -1  10   2         90.19         62.68         3.63 o                         
   0  10   2       7104.87       7054.64        97.12 o                         
   1  10   2          0.00          0.06         2.31 o                         
   2  10   2       9328.48       9502.22       126.37 o                         
   3  10   2          7.68          4.63         2.47 o                         
   4  10   2      13126.18      13370.25       187.22 o                         
   5  10   2       1729.18       1814.26        29.59 o                         
   6  10   2       4248.74       4292.97        68.50 o                         
   7  10   2        169.01        146.30         7.48 o                         
   8  10   2       4786.52       4831.79        86.67 o                         
   9  10   2         10.29          5.89         4.48 o                         
  10  10   2       4521.55       4631.79        83.89 o                         
  11  10   2          8.71          8.18         6.21 o                         
  12  10   2       1281.86       1287.99        36.76 o                         
  13  10   2         17.86          2.82        10.13 o                         
  14  10   2       2176.88       1987.18        57.79 o                         
 -13  11   2       2441.69       2306.21        66.17 o                         
 -12  11   2          1.97         -2.67         7.75 o                         
 -11  11   2       1733.97       1717.65        36.61 o                         
 -10  11   2         79.64         64.99         6.28 o                         
  -9  11   2       6812.63       6579.59       123.00 o                         
  -8  11   2         13.17          8.36         4.50 o                         
  -7  11   2       2289.70       2237.13        37.81 o                         
  -6  11   2         21.05         19.13         3.50 o                         
  -5  11   2       7858.00       8058.42       117.58 o                         
  -4  11   2        910.98        907.35        16.15 o                         
  -3  11   2      11117.39      11628.17       168.36 o                         
  -2  11   2         55.72         62.19         3.91 o                         
  -1  11   2        222.96        226.57         7.24 o                         
   0  11   2         45.28         44.70         3.63 o                         
   1  11   2       7896.22       8191.39       106.63 o                         
   2  11   2          0.90         -0.41         2.54 o                         
   3  11   2       4826.65       5113.22        69.40 o                         
   4  11   2         96.69         91.20         4.05 o                         
   5  11   2       2035.90       2120.37        31.35 o                         
   6  11   2         81.71         88.51         5.55 o                         
   7  11   2       8818.46       9248.58       155.43 o                         
   8  11   2          2.82          1.39         4.05 o                         
   9  11   2       1834.27       1847.07        41.08 o                         
  10  11   2         10.50          3.55         5.80 o                         
  11  11   2       4107.03       4155.27        96.85 o                         
  12  11   2          9.00          2.29         8.83 o                         
  13  11   2       2451.25       2437.97        67.61 o                         
 -13  12   2          0.61         -7.70        14.68 o                         
 -12  12   2       2974.54       2861.50        76.21 o                         
 -11  12   2          5.93         -7.85         7.85 o                         
 -10  12   2       1859.63       1914.31        38.93 o                         
  -9  12   2         23.58         11.65         4.80 o                         
  -8  12   2       3247.21       3209.42        60.49 o                         
  -7  12   2        237.03        261.78        10.56 o                         
  -6  12   2      10356.05      10550.20       158.35 o                         
  -5  12   2         39.75         32.74         3.90 o                         
  -4  12   2       6145.97       6258.00        95.26 o                         
  -3  12   2         23.60         15.19         3.98 o                         
  -2  12   2      12764.26      13311.57       204.28 o                         
  -1  12   2       1783.52       1853.03        29.89 o                         
   0  12   2       8734.67       8864.76       121.95 o                         
   1  12   2          6.43         -2.03         3.12 o                         
   2  12   2       5093.01       5116.55        73.58 o                         
   3  12   2          9.39          7.55         3.35 o                         
   4  12   2       8540.18       8851.37       125.11 o                         
   5  12   2        369.30        377.57         9.95 o                         
   6  12   2       3521.00       3589.30        56.28 o                         
   7  12   2        131.05        112.59         5.88 o                         
   8  12   2       3425.82       3612.13        66.88 o                         
   9  12   2         62.42         61.73         7.08 o                         
  10  12   2       4405.43       4408.30       102.05 o                         
  11  12   2         27.88         28.63        11.90 o                         
  12  12   2       1019.67       1057.93        41.15 o                         
 -12  13   2         10.82          0.08        14.25 o                         
 -11  13   2        855.89        803.61        29.71 o                         
 -10  13   2         16.31         28.02         8.65 o                         
  -9  13   2       4468.34       4404.69        77.27 o                         
  -8  13   2         46.27         35.95         5.94 o                         
  -7  13   2        913.20        857.41        19.01 o                         
  -6  13   2         74.06         73.72         5.13 o                         
  -5  13   2       4712.88       4747.91        76.58 o                         
  -4  13   2         77.12         69.25         4.87 o                         
  -3  13   2       5681.25       5729.43        98.23 o                         
  -2  13   2        158.33        123.39         6.05 o                         
  -1  13   2       1379.53       1419.71        25.05 o                         
   0  13   2          6.47          0.93         4.02 o                         
   1  13   2       7722.67       7976.42       116.77 o                         
   2  13   2         76.95         66.13         4.69 o                         
   3  13   2       3798.41       3947.42        59.47 o                         
   4  13   2        266.72        289.01         9.06 o                         
   5  13   2       3576.41       3797.39        55.81 o                         
   6  13   2        102.05         90.01         6.62 o                         
   7  13   2       5501.32       5671.84       106.96 o                         
   8  13   2          0.36         -2.71         5.20 o                         
   9  13   2       1653.22       1665.90        39.98 o                         
  10  13   2         19.40         21.69        12.93 o                         
  11  13   2       2576.44       2553.66        76.44 o                         
  12  13   2          2.61          9.00        13.03 o                         
 -11  14   2         12.34         -4.26        10.42 o                         
 -10  14   2       1896.60       1869.00        60.05 o                         
  -9  14   2          4.11         10.15         7.70 o                         
  -8  14   2       3073.22       3084.99        68.99 o                         
  -7  14   2         40.95         21.05         5.49 o                         
  -6  14   2       7694.82       7655.66       150.78 o                         
  -5  14   2        224.97        196.61        11.34 o                         
  -4  14   2       5642.58       5909.87        97.49 o                         
  -3  14   2          1.76         -4.76         4.76 o                         
  -2  14   2       4919.77       4923.40        89.00 o                         
  -1  14   2        365.29        369.26        12.29 o                         
   0  14   2       3619.70       3581.61        60.90 o                         
   1  14   2        136.75        127.73         5.93 o                         
   2  14   2       2821.39       2815.61        46.94 o                         
   3  14   2          6.59          6.48         4.21 o                         
   4  14   2       8090.40       8508.44       133.28 o                         
   5  14   2          4.65         -1.12         4.84 o                         
   6  14   2       2592.52       2605.37        63.83 o                         
   7  14   2        155.18        154.66        11.73 o                         
   8  14   2       3136.29       3169.93        62.70 o                         
   9  14   2          1.17         -6.04         7.83 o                         
  10  14   2       4080.17       4226.69       108.97 o                         
  11  14   2          8.22          4.22        12.02 o                         
 -10  15   2         56.96         57.74        11.69 o                         
  -9  15   2       3564.45       3424.08        82.28 o                         
  -8  15   2         89.27         94.97         8.99 o                         
  -7  15   2       1609.32       1552.41        32.60 o                         
  -6  15   2         35.88         37.73         5.95 o                         
  -5  15   2       5289.63       5249.54        99.78 o                         
  -4  15   2        133.96        123.47         7.38 o                         
  -3  15   2       6428.09       6706.61       126.04 o                         
  -2  15   2        103.01        103.32         6.85 o                         
  -1  15   2       1556.49       1633.68        29.08 o                         
   0  15   2         79.94         61.90         5.85 o                         
   1  15   2       5511.25       5833.31        92.93 o                         
   2  15   2        206.09        187.44         8.28 o                         
   3  15   2       3451.02       3553.30        66.14 o                         
   4  15   2          0.12          3.74         6.35 o                         
   5  15   2       1290.14       1322.12        32.12 o                         
   6  15   2         61.67         62.21         6.60 o                         
   7  15   2       4584.08       4856.48       104.17 o                         
   8  15   2        576.21        624.33        25.38 o                         
   9  15   2        831.02        793.09        33.87 o                         
  10  15   2          2.68         13.53        13.78 o                         
  -9  16   2          0.93         -0.80        10.17 o                         
  -8  16   2       1901.03       1916.01        51.05 o                         
  -7  16   2         91.41         91.13        10.33 o                         
  -6  16   2       4024.43       3926.72        76.90 o                         
  -5  16   2        111.37        118.50         8.31 o                         
  -4  16   2        903.85        865.70        23.22 o                         
  -3  16   2          3.30          0.61         6.07 o                         
  -2  16   2       7028.50       6981.48       138.75 o                         
  -1  16   2          1.73         -0.89         6.53 o                         
   0  16   2       3268.16       3330.24        55.56 o                         
   1  16   2          1.55          0.28         5.84 o                         
   2  16   2       2339.70       2465.43        47.71 o                         
   3  16   2         15.26         15.02         6.51 o                         
   4  16   2       5146.35       5139.92       117.64 o                         
   5  16   2        106.83        107.27         9.10 o                         
   6  16   2       1670.96       1699.09        45.97 o                         
   7  16   2          1.54         12.32         8.70 o                         
   8  16   2       2392.63       2387.67        61.60 o                         
   9  16   2          0.71         13.97        12.76 o                         
  -8  17   2         17.82          9.31        12.32 o                         
  -7  17   2       1297.18       1237.44        36.20 o                         
  -6  17   2         25.17         23.37         8.47 o                         
  -5  17   2       3146.07       3107.68        66.35 o                         
  -4  17   2         11.75         10.97         7.35 o                         
  -3  17   2       4642.86       4692.80        90.85 o                         
  -2  17   2         15.88          9.80         7.77 o                         
  -1  17   2       1402.73       1415.64        37.24 o                         
   0  17   2          0.19         -0.66         6.68 o                         
   1  17   2       3529.55       3672.99        72.06 o                         
   2  17   2         16.37          5.26         7.31 o                         
   3  17   2       2182.07       2241.69        49.77 o                         
   4  17   2         42.71         43.24         9.20 o                         
   5  17   2       1781.97       1779.98        52.69 o                         
   6  17   2          6.34         23.86        10.98 o                         
   7  17   2       4622.24       4698.20       110.65 o                         
  -6  18   2       4002.26       3889.88        87.56 o                         
  -5  18   2         62.04         49.11        10.33 o                         
  -4  18   2       1700.83       1742.85        41.62 o                         
  -3  18   2          1.59          5.61        10.28 o                         
  -2  18   2       3301.03       3310.71        74.90 o                         
  -1  18   2          0.03         -9.23         9.23 o                         
   0  18   2       2578.49       2677.94        66.09 o                         
   1  18   2          2.85         -1.79         9.43 o                         
   2  18   2       1181.61       1234.23        32.84 o                         
   3  18   2          0.79         -8.09         9.80 o                         
   4  18   2       3293.73       3266.66        86.84 o                         
   5  18   2         55.48         36.89        13.15 o                         
   6  18   2       1253.69       1280.54        43.75 o                         
  -3  19   2       2992.80       2925.91        63.95 o                         
  -2  19   2          3.85          7.26         9.17 o                         
  -1  19   2       1255.52       1229.38        35.66 o                         
   0  19   2          0.03         12.61        11.85 o                         
   1  19   2       3330.82       3337.93        80.89 o                         
   2  19   2         27.32          8.35        12.69 o                         
   3  19   2       1954.34       1972.58        58.75 o                         
 -15   0   3       1018.52       1081.11        52.21 o                         
 -13   0   3       6033.99       6093.22       162.46 o                         
 -11   0   3       6682.99       6884.61       181.49 o                         
  -9   0   3       3165.80       3053.45        78.28 o                         
  -7   0   3      41022.35      42639.67      1086.80 o                         
  -5   0   3       1971.66       1696.01        36.79 o                         
  -3   0   3      21458.52      19248.14      1082.92 o                         
  -1   0   3       8587.44       7851.51       170.60 o                         
   1   0   3      30667.64      32715.85      1481.03 o                         
   5   0   3      12379.55      11944.48       396.52 o                         
   7   0   3      12581.47      12490.51       358.97 o                         
   9   0   3      13537.78      13154.65       378.13 o                         
  11   0   3        898.17        863.41        34.33 o                         
  13   0   3       5142.65       5131.17       152.71 o                         
  15   0   3       1684.96       1622.94        55.79 o                         
 -16   1   3       2556.90       2819.27        76.70 o                         
 -15   1   3          0.33          3.56         6.85 o                         
 -14   1   3       3421.30       3459.41        67.34 o                         
 -13   1   3         63.03         45.70         7.00 o                         
 -12   1   3       2099.52       2231.08        41.67 o                         
 -11   1   3        461.58        444.81        14.52 o                         
 -10   1   3       7481.25       7792.44       145.03 o                         
  -9   1   3         20.02         15.83         2.57 o                         
  -8   1   3       7811.56       8063.90       137.33 o                         
  -7   1   3         14.18          4.19         2.12 o                         
  -6   1   3      14201.91      14416.95       253.99 o                         
  -5   1   3       5565.31       6081.81       118.38 o                         
  -4   1   3      32182.62      29691.75      1079.86 o                         
  -3   1   3         50.66         47.38         2.14 o                         
  -2   1   3        697.48        808.12        13.38 o                         
  -1   1   3        486.37        418.87         7.45 o                         
   0   1   3      18028.93      16980.83      1375.08 o                         
   1   1   3       1145.95       1112.83        19.89 o                         
   2   1   3      23111.62      22847.63      1309.52 o                         
   3   1   3       1012.60       1085.67        29.46 o                         
   4   1   3        633.57        486.24        14.67 o                         
   5   1   3       1671.48       1754.61        39.55 o                         
   6   1   3      15506.62      14245.35       289.08 o                         
   7   1   3         35.24         17.76         2.42 o                         
   8   1   3       4119.04       3848.21        79.62 o                         
   9   1   3         38.17         43.53         3.89 o                         
  10   1   3       4399.17       4177.69        81.73 o                         
  11   1   3          0.06          1.60         4.10 o                         
  12   1   3       7095.28       6851.07       151.52 o                         
  13   1   3         30.28         22.27         5.63 o                         
  14   1   3        991.96       1035.41        26.26 o                         
  15   1   3          0.02         -7.99         8.06 o                         
  16   1   3       1782.69       1810.12        53.24 o                         
 -16   2   3          0.26        -12.90        12.90 o                         
 -15   2   3       1061.75       1146.38        43.33 o                         
 -14   2   3         33.64         20.44         6.69 o                         
 -13   2   3       5030.83       4910.76        85.27 o                         
 -12   2   3          0.26         -1.37         4.94 o                         
 -11   2   3       2666.89       2723.01        48.64 o                         
 -10   2   3         10.77          5.87         3.46 o                         
  -9   2   3       3718.19       3736.59        65.29 o                         
  -8   2   3        283.74        280.77         8.00 o                         
  -7   2   3      18484.40      17823.96       273.05 o                         
  -6   2   3        549.11        557.96        10.82 o                         
  -5   2   3      24092.92      24445.54       468.25 o                         
  -4   2   3       1488.49       1537.74        27.23 o                         
  -3   2   3      18119.82      17457.96       266.75 o                         
  -2   2   3         44.67         26.28         1.64 o                         
  -1   2   3      17332.61      16966.47       343.70 o                         
   0   2   3        679.30        755.21        12.81 o                         
   1   2   3      35105.51      37181.25      2129.31 o                         
   2   2   3       1666.79       1653.36        29.28 o                         
   3   2   3      27886.35      27955.62       802.09 o                         
   4   2   3       6012.88       6133.30       144.44 o                         
   5   2   3      14263.26      13960.11       302.68 o                         
   6   2   3          4.22          1.55         1.78 o                         
   7   2   3       8784.80       8750.18       178.60 o                         
   8   2   3         22.50         23.41         2.66 o                         
   9   2   3      15467.77      15078.58       306.43 o                         
  10   2   3        164.68        140.91         7.92 o                         
  11   2   3       4301.77       4431.04        88.68 o                         
  12   2   3          2.99          2.36         4.65 o                         
  13   2   3       4487.11       4756.25       115.20 o                         
  14   2   3        100.13         83.24         9.95 o                         
  15   2   3       2177.34       2085.31        56.74 o                         
  16   2   3          5.20         11.75        11.90 o                         
 -16   3   3       1719.96       1783.47        60.33 o                         
 -15   3   3          4.42          6.31        11.01 o                         
 -14   3   3       4110.67       4174.86        84.29 o                         
 -13   3   3          0.96         -4.27         4.27 o                         
 -12   3   3       1677.12       1778.53        32.99 o                         
 -11   3   3          3.30          2.74         4.01 o                         
 -10   3   3      13174.13      14136.47       226.32 o                         
  -9   3   3         68.57         54.94         3.69 o                         
  -8   3   3       8216.10       8258.29       137.47 o                         
  -7   3   3         84.62         77.49         3.91 o                         
  -6   3   3      11454.18      11514.78       199.29 o                         
  -5   3   3       1946.50       1985.39        33.90 o                         
  -4   3   3      31019.68      30445.07       614.30 o                         
  -3   3   3          5.68         16.30         1.58 o                         
  -2   3   3       1254.68       1553.54        24.83 o                         
  -1   3   3        136.91        110.60         3.27 o                         
   0   3   3      28644.97      29783.01       858.19 o                         
   1   3   3       5703.69       5873.23        90.41 o                         
   2   3   3      21768.58      21777.86       623.82 o                         
   3   3   3          7.44          6.81         1.41 o                         
   4   3   3       1931.18       1718.97        34.08 o                         
   5   3   3        345.51        330.74         7.84 o                         
   6   3   3      18906.44      17915.81       342.37 o                         
   7   3   3         63.80         56.22         5.23 o                         
   8   3   3       5993.73       5839.52       113.18 o                         
   9   3   3         18.15         13.34         3.69 o                         
  10   3   3       2535.30       2476.57        50.17 o                         
  11   3   3          0.99          0.92         3.38 o                         
  12   3   3       3860.06       3676.83       114.78 o                         
  13   3   3         77.42         68.70         8.17 o                         
  14   3   3        906.61        946.42        29.02 o                         
  15   3   3          0.03         -1.71         9.32 o                         
  16   3   3       1246.55       1023.08       108.53 o                         
 -16   4   3         11.61         22.14        13.55 o                         
 -15   4   3        930.56        933.47        41.36 o                         
 -14   4   3         24.73         13.75         5.11 o                         
 -13   4   3       4127.16       4167.71       102.41 o                         
 -12   4   3         63.75         59.01         5.15 o                         
 -11   4   3       5462.00       5541.41        90.95 o                         
 -10   4   3         81.80         78.38         5.82 o                         
  -9   4   3       3673.34       3695.02        68.37 o                         
  -8   4   3        434.27        456.88        10.54 o                         
  -7   4   3      20899.58      20030.45       331.17 o                         
  -6   4   3          4.73         11.71         2.34 o                         
  -5   4   3       3534.41       3235.87        53.14 o                         
  -4   4   3       2211.51       2522.52        37.55 o                         
  -3   4   3      12104.60      11451.19       170.05 o                         
  -2   4   3       4055.96       4129.24        62.10 o                         
  -1   4   3      22178.35      22001.85       380.03 o                         
   0   4   3        224.57        300.75         5.69 o                         
   1   4   3       5506.33       5598.61        78.49 o                         
   2   4   3          3.72          2.26         1.35 o                         
   3   4   3      21094.51      20647.23       394.47 o                         
   4   4   3       2606.94       2724.08        48.33 o                         
   5   4   3       8500.11       8109.75       140.89 o                         
   6   4   3          1.98          2.48         1.87 o                         
   7   4   3       6842.27       6994.13       122.23 o                         
   8   4   3          3.86         -0.44         3.24 o                         
   9   4   3      14415.17      14490.25       294.97 o                         
  10   4   3         17.66         12.92         4.07 o                         
  11   4   3       1833.31       1812.08        38.71 o                         
  12   4   3          6.31          7.70         4.85 o                         
  13   4   3       4883.61       4891.12       103.24 o                         
  14   4   3          3.95         -7.35         7.35 o                         
  15   4   3       2769.57       2793.62        76.02 o                         
 -16   5   3       2062.86       2049.90        67.47 o                         
 -15   5   3          0.14         -3.92        12.18 o                         
 -14   5   3       2217.24       2155.05        53.23 o                         
 -13   5   3         38.56         37.24         6.37 o                         
 -12   5   3       1628.68       1701.38        34.35 o                         
 -11   5   3          2.96         -2.48         3.82 o                         
 -10   5   3       8603.24       8650.55       147.08 o                         
  -9   5   3         19.51         14.95         3.35 o                         
  -8   5   3       5343.81       5330.05        83.50 o                         
  -7   5   3         21.67         16.96         2.67 o                         
  -6   5   3      13793.66      13627.00       251.47 o                         
  -5   5   3        169.93        221.73         6.43 o                         
  -4   5   3      17816.98      16962.19       251.40 o                         
  -3   5   3         43.11         30.10         2.07 o                         
  -2   5   3      11048.71      11176.53       155.97 o                         
  -1   5   3       1593.94       1571.78        23.12 o                         
   0   5   3      20000.82      19632.17       273.06 o                         
   1   5   3      11098.56      11517.46       160.67 o                         
   2   5   3      15413.15      14751.54       218.78 o                         
   3   5   3          0.62          3.63         1.46 o                         
   4   5   3       2997.90       2770.69        45.32 o                         
   5   5   3       1551.88       1588.12        26.71 o                         
   6   5   3      15143.39      14872.87       270.19 o                         
   7   5   3         17.13         14.10         2.46 o                         
   8   5   3       4522.11       4472.73        87.97 o                         
   9   5   3        152.23        123.97         6.82 o                         
  10   5   3       4390.18       4328.58        81.63 o                         
  11   5   3         29.60         27.81         5.23 o                         
  12   5   3       5059.39       5061.29       106.87 o                         
  13   5   3        461.25        458.82        16.65 o                         
  14   5   3        684.30        657.80        22.94 o                         
  15   5   3          0.09         -8.83        15.40 o                         
 -15   6   3        887.87        943.03        41.15 o                         
 -14   6   3         33.57         21.64         9.03 o                         
 -13   6   3       4559.58       4535.70        79.83 o                         
 -12   6   3         22.65         15.42         5.06 o                         
 -11   6   3       3862.97       3958.82        85.11 o                         
 -10   6   3        130.54        109.61         6.20 o                         
  -9   6   3       3722.37       3651.01        54.66 o                         
  -8   6   3        905.12        918.50        19.95 o                         
  -7   6   3      19632.27      19344.05       320.54 o                         
  -6   6   3         74.90         45.80         3.07 o                         
  -5   6   3       6869.85       6377.60        90.00 o                         
  -4   6   3          0.55          5.05         1.92 o                         
  -3   6   3       9240.60       9012.53       122.76 o                         
  -2   6   3       4325.93       4492.93        61.93 o                         
  -1   6   3      10439.86       9862.87       134.09 o                         
   0   6   3         56.96         39.41         2.16 o                         
   1   6   3      12652.49      13037.42       176.70 o                         
   2   6   3       4660.32       4762.59        65.38 o                         
   3   6   3      23798.05      23648.34       375.87 o                         
   4   6   3        758.59        766.79        12.57 o                         
   5   6   3       7835.90       7965.69       132.90 o                         
   6   6   3         49.04         41.51         2.97 o                         
   7   6   3       9159.48       9199.00       168.37 o                         
   8   6   3         93.93         91.23         5.34 o                         
   9   6   3       9708.46       9638.53       197.65 o                         
  10   6   3        169.84        126.28         6.89 o                         
  11   6   3       2550.83       2481.95        58.30 o                         
  12   6   3         30.99         22.72         5.74 o                         
  13   6   3       2630.55       2697.38        57.28 o                         
  14   6   3         51.86         34.05         9.34 o                         
  15   6   3       1737.82       1629.90        48.56 o                         
 -15   7   3          5.88        -12.41        14.06 o                         
 -14   7   3       2625.41       2492.75        68.15 o                         
 -13   7   3        124.92         89.65         7.03 o                         
 -12   7   3       1501.08       1450.92        31.45 o                         
 -11   7   3        126.41        123.86         9.22 o                         
 -10   7   3       6672.79       6523.29       113.33 o                         
  -9   7   3         30.00         25.36         3.24 o                         
  -8   7   3       5305.69       5195.47        79.05 o                         
  -7   7   3         92.61         70.99         4.00 o                         
  -6   7   3       7624.42       7472.24       112.34 o                         
  -5   7   3       1687.34       1676.51        25.71 o                         
  -4   7   3      18589.05      18516.55       250.68 o                         
  -3   7   3        109.09        138.20         4.67 o                         
  -2   7   3       1130.07       1044.89        15.99 o                         
  -1   7   3         20.67         33.32         2.24 o                         
   0   7   3      12736.51      12354.73       172.63 o                         
   1   7   3       2594.33       2778.99        39.02 o                         
   2   7   3      16830.26      16622.72       225.10 o                         
   3   7   3         30.17         27.46         2.16 o                         
   4   7   3       3636.64       3603.06        53.26 o                         
   5   7   3          6.19          6.91         1.86 o                         
   6   7   3      12245.18      12317.98       214.30 o                         
   7   7   3        136.24        104.17         5.90 o                         
   8   7   3       3464.39       3505.66        63.15 o                         
   9   7   3         44.41         40.26         4.21 o                         
  10   7   3       4401.63       4360.75        86.52 o                         
  11   7   3         10.66          5.13         4.91 o                         
  12   7   3       5797.08       5832.50       115.69 o                         
  13   7   3          2.34         -1.39         6.21 o                         
  14   7   3        868.83        887.24        32.17 o                         
  15   7   3         31.25          3.45        11.30 o                         
 -15   8   3        597.81        490.69        33.14 o                         
 -14   8   3        126.64         97.40        10.82 o                         
 -13   8   3       4476.52       4376.32        81.91 o                         
 -12   8   3         39.29         30.36         6.13 o                         
 -11   8   3       3678.21       3601.89        77.74 o                         
 -10   8   3        117.70         96.83         5.77 o                         
  -9   8   3       3452.36       3411.85        69.26 o                         
  -8   8   3        129.87         81.57         4.73 o                         
  -7   8   3      17428.49      17161.43       255.03 o                         
  -6   8   3         18.38         15.71         2.96 o                         
  -5   8   3       6815.08       6927.19        97.95 o                         
  -4   8   3        520.11        485.34        10.08 o                         
  -3   8   3       8731.41       8602.50       124.82 o                         
  -2   8   3         16.89          8.86         2.11 o                         
  -1   8   3      19133.13      19097.44       266.11 o                         
   0   8   3        230.78        279.19         6.61 o                         
   1   8   3       1063.43        896.53        13.44 o                         
   2   8   3          0.23          4.57         1.95 o                         
   3   8   3      17807.94      17496.10       243.83 o                         
   4   8   3        257.51        266.77         6.97 o                         
   5   8   3       6153.61       6044.46        94.20 o                         
   6   8   3        145.57        150.30         6.60 o                         
   7   8   3       2149.49       2148.14        38.57 o                         
   8   8   3         46.55         37.70         4.16 o                         
   9   8   3       7217.98       7286.92       134.75 o                         
  10   8   3        192.99        192.33        10.23 o                         
  11   8   3       1709.59       1727.51        36.45 o                         
  12   8   3          2.27          5.06         5.89 o                         
  13   8   3       2013.12       1984.93        55.04 o                         
  14   8   3         18.21        -12.04        19.08 o                         
 -14   9   3       2309.89       2086.42        61.54 o                         
 -13   9   3          5.39         -0.64         7.41 o                         
 -12   9   3        956.42        933.97        23.66 o                         
 -11   9   3          1.48         -5.19         5.19 o                         
 -10   9   3       5206.14       4937.69       107.01 o                         
  -9   9   3        129.58         98.29         5.44 o                         
  -8   9   3       3984.94       3755.98        76.04 o                         
  -7   9   3        462.21        452.07        10.98 o                         
  -6   9   3       8163.09       8260.32       135.11 o                         
  -5   9   3        271.02        243.37         7.66 o                         
  -4   9   3      10684.01      10625.05       149.05 o                         
  -3   9   3         13.61         14.63         2.75 o                         
  -2   9   3       2769.54       2792.50        41.13 o                         
  -1   9   3       1051.71       1118.24        19.26 o                         
   0   9   3      13643.88      13670.89       185.83 o                         
   1   9   3        707.31        774.47        12.68 o                         
   2   9   3       8676.21       8793.88       120.26 o                         
   3   9   3         83.68         96.01         3.89 o                         
   4   9   3       9209.15       9770.73       146.20 o                         
   5   9   3          0.32         -2.34         2.34 o                         
   6   9   3      12372.04      12777.29       212.68 o                         
   7   9   3         60.79         47.83         4.48 o                         
   8   9   3       5853.96       6050.40       107.70 o                         
   9   9   3          1.36          4.84         4.65 o                         
  10   9   3       5573.15       5756.21       103.04 o                         
  11   9   3         25.37         21.44         6.45 o                         
  12   9   3       4632.23       4829.42       131.24 o                         
  13   9   3         15.66          2.79        13.43 o                         
  14   9   3       1043.77       1033.61        42.38 o                         
 -14  10   3         24.26          2.07        12.05 o                         
 -13  10   3       3298.28       3254.73        70.23 o                         
 -12  10   3         31.47         20.12         6.92 o                         
 -11  10   3       2032.63       2001.34        39.56 o                         
 -10  10   3          0.23         -0.69         4.77 o                         
  -9  10   3       3540.72       3526.09        86.46 o                         
  -8  10   3        182.86        129.25         7.07 o                         
  -7  10   3      10168.25      10353.24       155.36 o                         
  -6  10   3          0.13          1.21         3.25 o                         
  -5  10   3       5973.54       6162.31        87.87 o                         
  -4  10   3         53.52         57.24         3.71 o                         
  -3  10   3       6596.10       6677.19        94.84 o                         
  -2  10   3       1223.02       1201.34        19.52 o                         
  -1  10   3       9348.27       9258.12       143.54 o                         
   0  10   3         94.12         92.67         4.19 o                         
   1  10   3       3016.21       3018.86        41.77 o                         
   2  10   3          0.44          1.42         2.57 o                         
   3  10   3      10990.48      11052.94       159.99 o                         
   4  10   3         30.89         26.90         3.14 o                         
   5  10   3       5025.87       5084.31        80.18 o                         
   6  10   3        119.38        117.85         5.78 o                         
   7  10   3        942.89        931.62        21.93 o                         
   8  10   3         91.40         66.51         5.28 o                         
   9  10   3       6609.66       6807.42       116.36 o                         
  10  10   3         59.26         56.39         5.57 o                         
  11  10   3       1329.66       1353.41        37.46 o                         
  12  10   3          3.05         -6.81         7.64 o                         
  13  10   3       1985.42       1995.84        62.04 o                         
 -13  11   3        142.90        124.98        12.64 o                         
 -12  11   3        867.83        845.86        28.47 o                         
 -11  11   3         84.14         73.80         6.82 o                         
 -10  11   3       7096.85       6958.09       133.36 o                         
  -9  11   3          2.00          0.20         5.11 o                         
  -8  11   3       3514.86       3428.25        61.05 o                         
  -7  11   3        143.18         99.45         5.92 o                         
  -6  11   3       5414.04       5419.96        82.50 o                         
  -5  11   3          3.98          6.87         3.43 o                         
  -4  11   3      10352.41      10832.35       156.98 o                         
  -3  11   3          1.36         -0.94         3.12 o                         
  -2  11   3       2340.37       2428.10        38.90 o                         
  -1  11   3          6.99          8.47         3.31 o                         
   0  11   3       9742.70       9934.96       135.99 o                         
   1  11   3         29.12         22.71         3.02 o                         
   2  11   3       7644.08       7950.18       115.95 o                         
   3  11   3          5.31          1.25         2.97 o                         
   4  11   3       6041.41       6143.74        90.23 o                         
   5  11   3         87.98         70.26         4.09 o                         
   6  11   3       9737.05      10190.92       164.45 o                         
   7  11   3         45.71         38.18         3.84 o                         
   8  11   3       2014.52       2007.93        36.90 o                         
   9  11   3        126.28        107.69         7.49 o                         
  10  11   3       4282.47       4464.83        95.67 o                         
  11  11   3         10.66         -3.39         7.82 o                         
  12  11   3       3176.73       3266.30        93.34 o                         
  13  11   3          7.06          6.39        11.23 o                         
 -13  12   3       2249.37       2069.15        67.52 o                         
 -12  12   3          2.08         -0.36        10.16 o                         
 -11  12   3       2745.66       2690.90        58.89 o                         
 -10  12   3          7.11         12.05         6.63 o                         
  -9  12   3       2405.27       2438.51        53.04 o                         
  -8  12   3        511.37        532.18        15.77 o                         
  -7  12   3       9144.94       9230.02       149.49 o                         
  -6  12   3          3.72          3.05         3.77 o                         
  -5  12   3       2482.95       2506.04        40.58 o                         
  -4  12   3        122.71        100.63         5.03 o                         
  -3  12   3       4221.53       4368.55        69.84 o                         
  -2  12   3        559.47        562.41        13.91 o                         
  -1  12   3      10235.01      10507.40       157.60 o                         
   0  12   3         21.07         22.81         3.66 o                         
   1  12   3        313.62        329.62         8.80 o                         
   2  12   3        131.89        135.42         5.51 o                         
   3  12   3       8907.82       9218.08       134.36 o                         
   4  12   3         38.89         26.74         3.65 o                         
   5  12   3       2736.32       2811.68        44.93 o                         
   6  12   3         15.11         17.58         3.94 o                         
   7  12   3       3918.15       4060.66        65.69 o                         
   8  12   3         80.67         75.81         7.90 o                         
   9  12   3       4973.33       5001.38       107.21 o                         
  10  12   3          1.16          0.77         8.82 o                         
  11  12   3       1743.20       1790.67        57.10 o                         
  12  12   3          4.68        -11.09        11.42 o                         
 -12  13   3        786.87        625.80        60.18 o                         
 -11  13   3          1.44         -9.86         9.86 o                         
 -10  13   3       4014.16       3823.12        84.67 o                         
  -9  13   3          0.68          7.01         6.73 o                         
  -8  13   3       2911.36       2809.37        68.18 o                         
  -7  13   3         13.31          6.63         4.63 o                         
  -6  13   3       4553.71       4591.92        69.51 o                         
  -5  13   3          3.61          0.18         4.27 o                         
  -4  13   3       6482.14       6470.15       106.60 o                         
  -3  13   3        120.06        103.77         6.03 o                         
  -2  13   3       8205.64       8201.89       144.75 o                         
  -1  13   3        113.99         79.35         5.50 o                         
   0  13   3       6680.27       6754.88       110.33 o                         
   1  13   3         47.08         50.95         4.39 o                         
   2  13   3       7369.00       7667.38       120.33 o                         
   3  13   3          0.71          5.04         3.60 o                         
   4  13   3       3608.42       3802.59        55.95 o                         
   5  13   3         11.68         10.35         3.91 o                         
   6  13   3       6444.23       6786.78       111.81 o                         
   7  13   3         85.39         81.26         6.13 o                         
   8  13   3       2959.08       3099.83        74.76 o                         
   9  13   3          3.79          3.18         7.68 o                         
  10  13   3       2361.26       2480.98        68.70 o                         
  11  13   3         21.05          0.66        13.18 o                         
 -11  14   3       2197.48       2135.03        61.56 o                         
 -10  14   3          6.42         -9.22         9.22 o                         
  -9  14   3       2013.68       1976.01        42.87 o                         
  -8  14   3         13.53         20.42         7.15 o                         
  -7  14   3       6680.93       6668.22       119.27 o                         
  -6  14   3         51.12         62.90         6.35 o                         
  -5  14   3       1167.00       1165.28        27.79 o                         
  -4  14   3        113.88         90.72         6.06 o                         
  -3  14   3       3714.25       3815.68        67.35 o                         
  -2  14   3         17.24          5.75         4.18 o                         
  -1  14   3       4606.51       4596.71        74.35 o                         
   0  14   3          6.72          4.39         3.98 o                         
   1  14   3        908.81        954.72        18.54 o                         
   2  14   3        145.57        135.89         6.58 o                         
   3  14   3       7662.61       8014.05       117.71 o                         
   4  14   3        303.53        271.68        17.90 o                         
   5  14   3       4032.21       4202.30        80.70 o                         
   6  14   3          9.54          9.41         6.15 o                         
   7  14   3       1282.30       1274.23        32.56 o                         
   8  14   3          9.44          7.86         6.32 o                         
   9  14   3       3892.73       3913.43       101.37 o                         
  10  14   3         26.97         15.19        12.22 o                         
  11  14   3       1166.51       1225.95        43.96 o                         
 -10  15   3       3939.41       3750.48        97.88 o                         
  -9  15   3          0.39          4.12        10.91 o                         
  -8  15   3       2639.84       2445.26        57.59 o                         
  -7  15   3        199.57        197.88        13.01 o                         
  -6  15   3       3213.82       3152.48        62.63 o                         
  -5  15   3        137.92        119.49         7.68 o                         
  -4  15   3       7038.36       7025.15       131.84 o                         
  -3  15   3          7.08          7.28         5.46 o                         
  -2  15   3       1090.05       1130.99        23.33 o                         
  -1  15   3        198.59        177.99         8.37 o                         
   0  15   3       5167.39       5232.05        94.61 o                         
   1  15   3        180.50        152.56         6.93 o                         
   2  15   3       3532.78       3700.14        69.07 o                         
   3  15   3          0.49         -3.64         5.60 o                         
   4  15   3       2276.26       2395.71        48.47 o                         
   5  15   3          2.61          2.68         4.92 o                         
   6  15   3       5639.11       6011.64       119.75 o                         
   7  15   3         65.78         72.83         9.30 o                         
   8  15   3       1509.23       1543.88        48.52 o                         
   9  15   3          2.03          2.97        11.69 o                         
  10  15   3       2827.93       2923.33        80.74 o                         
  -9  16   3       1658.85       1623.77        46.46 o                         
  -8  16   3         95.63         86.75        12.00 o                         
  -7  16   3       3609.58       3338.29        80.65 o                         
  -6  16   3         10.81         10.35        10.20 o                         
  -5  16   3       2514.57       2492.45        54.33 o                         
  -4  16   3         15.94          3.43         6.29 o                         
  -3  16   3       4290.02       4316.42        83.50 o                         
  -2  16   3         23.58         14.08         6.18 o                         
  -1  16   3       5476.23       5531.36       111.05 o                         
   0  16   3          1.49         -0.50         5.84 o                         
   1  16   3       1438.63       1436.33        32.70 o                         
   2  16   3         47.36         36.49         6.85 o                         
   3  16   3       4470.90       4520.52       104.44 o                         
   4  16   3         61.39         66.99         8.29 o                         
   5  16   3       2112.73       2148.36        50.56 o                         
   6  16   3         26.61         28.20        10.25 o                         
   7  16   3       1013.49        934.12        34.35 o                         
   8  16   3         24.66         47.34        12.74 o                         
  -8  17   3       2059.88       2019.61        54.71 o                         
  -7  17   3          1.52         -9.94         9.94 o                         
  -6  17   3       1763.55       1691.04        44.07 o                         
  -5  17   3          3.63         -2.28         8.60 o                         
  -4  17   3       3737.16       3740.21        78.09 o                         
  -3  17   3         31.88         27.09         7.67 o                         
  -2  17   3       1341.23       1383.02        34.27 o                         
  -1  17   3         43.11         44.95         7.09 o                         
   0  17   3       3240.14       3274.27        62.21 o                         
   1  17   3          1.68         -6.48         7.86 o                         
   2  17   3       2855.74       2910.23        62.23 o                         
   3  17   3         50.04         42.29         8.34 o                         
   4  17   3       3662.28       3802.15        98.17 o                         
   5  17   3         79.97         70.26        12.63 o                         
   6  17   3       4039.09       4083.45       105.26 o                         
   7  17   3          0.95          6.36        14.78 o                         
  -6  18   3          0.61          7.39        10.24 o                         
  -5  18   3       1307.19       1257.35        34.35 o                         
  -4  18   3         16.59         13.76         9.86 o                         
  -3  18   3       2037.20       2070.10        50.68 o                         
  -2  18   3        233.00        236.60        12.68 o                         
  -1  18   3       2738.49       2733.10        59.35 o                         
   0  18   3          0.56          9.72         9.65 o                         
   1  18   3        728.91        786.50        31.66 o                         
   2  18   3         19.48         15.68        10.48 o                         
   3  18   3       3608.15       3646.58        95.17 o                         
   4  18   3          2.10         -6.32        12.97 o                         
   5  18   3       1950.24       1964.11        58.07 o                         
  -3  19   3          0.88          2.72        10.33 o                         
  -2  19   3       1217.29       1302.17        35.60 o                         
  -1  19   3          0.08         10.17        10.15 o                         
   0  19   3       2526.64       2544.54        75.94 o                         
   1  19   3         25.06         -1.77        13.92 o                         
   2  19   3       2867.44       2893.77        86.05 o                         
 -16   0   4        682.99        827.08        78.65 o                         
 -14   0   4       2009.53       2062.32        61.71 o                         
 -12   0   4       7322.70       7560.82       222.60 o                         
 -10   0   4       5500.13       5344.33       141.51 o                         
  -8   0   4      11719.86      11733.05       314.56 o                         
  -6   0   4       5088.43       5043.25       108.70 o                         
  -4   0   4       6519.89       6391.97       197.02 o                         
  -2   0   4      34287.66      36817.03      3999.07 o                         
   0   0   4      10091.27      10005.49       234.50 o                         
   2   0   4      37457.75      38950.52      1578.31 o                         
   4   0   4       8081.08       7831.68       261.23 o                         
   6   0   4       7826.91       7743.73       260.21 o                         
   8   0   4      14944.49      14314.05       410.40 o                         
  10   0   4       1642.71       1697.66        51.89 o                         
  12   0   4       1344.07       1230.81        51.24 o                         
  14   0   4       3926.35       3966.72       120.37 o                         
 -16   1   4          3.19          8.65        11.52 o                         
 -15   1   4       3040.36       3134.24        81.94 o                         
 -14   1   4          4.67          5.09         8.53 o                         
 -13   1   4        977.42        977.15        25.79 o                         
 -12   1   4        187.55        167.63         9.99 o                         
 -11   1   4      11402.61      12063.13       221.54 o                         
 -10   1   4          5.04          0.01         3.02 o                         
  -9   1   4       7978.20       8472.41       150.75 o                         
  -8   1   4       1524.12       1629.51        34.12 o                         
  -7   1   4       6452.32       6577.67       106.35 o                         
  -6   1   4         85.16         95.25         6.98 o                         
  -5   1   4      14160.20      14124.63       330.05 o                         
  -4   1   4        324.63        334.24         9.87 o                         
  -3   1   4       7485.45       7560.57       177.12 o                         
  -2   1   4        393.44        427.14         8.32 o                         
  -1   1   4      11640.58      11262.73       166.77 o                         
   0   1   4          3.13          3.52         1.16 o                         
   1   1   4      22112.17      21304.79       705.48 o                         
   2   1   4         27.30         21.05         1.70 o                         
   3   1   4       3741.28       3405.17        88.99 o                         
   4   1   4       3519.23       3686.10        87.96 o                         
   5   1   4      19781.12      18658.84       478.74 o                         
   6   1   4        213.03        253.20         7.99 o                         
   7   1   4       6303.36       5935.00       121.80 o                         
   8   1   4          0.56         -0.14         2.48 o                         
   9   1   4       8627.21       8437.64       162.72 o                         
  10   1   4         30.74         29.39         4.02 o                         
  11   1   4       6547.55       6419.03       124.41 o                         
  12   1   4        120.74         99.06         6.68 o                         
  13   1   4       1311.62       1295.62        31.72 o                         
  14   1   4         16.74         21.96         8.47 o                         
  15   1   4       2776.49       2756.83        65.19 o                         
 -16   2   4        623.07        647.50        40.05 o                         
 -15   2   4          5.89         -9.39         9.39 o                         
 -14   2   4       1936.46       1948.94        46.95 o                         
 -13   2   4          2.48         -6.93         6.93 o                         
 -12   2   4       5595.52       5942.11       107.03 o                         
 -11   2   4       1359.34       1442.84        28.98 o                         
 -10   2   4       3606.19       3668.74        76.06 o                         
  -9   2   4          6.01          0.98         3.09 o                         
  -8   2   4      20301.30      21198.41       358.47 o                         
  -7   2   4        114.15        100.71         5.40 o                         
  -6   2   4      15463.50      15384.29       295.76 o                         
  -5   2   4       5256.38       5926.62       107.83 o                         
  -4   2   4       8560.40       8444.99       140.59 o                         
  -3   2   4       1806.66       2022.64        41.52 o                         
  -2   2   4      36603.48      35569.36      1440.81 o                         
  -1   2   4          2.58          1.01         1.18 o                         
   0   2   4       5434.91       5355.12        79.69 o                         
   1   2   4       2325.55       2420.72        37.79 o                         
   2   2   4      24156.06      23004.29       659.45 o                         
   3   2   4         93.47         88.76         4.28 o                         
   4   2   4      25908.63      25964.60       744.10 o                         
   5   2   4        112.98        106.65         5.72 o                         
   6   2   4       2166.48       2075.46        47.05 o                         
   7   2   4        144.32        138.13         6.22 o                         
   8   2   4      14187.19      13758.02       299.32 o                         
   9   2   4          8.63          2.58         3.21 o                         
  10   2   4       5868.51       5736.66       118.58 o                         
  11   2   4          4.89          0.31         3.39 o                         
  12   2   4        886.51        896.58        22.45 o                         
  13   2   4         11.41          7.58         5.46 o                         
  14   2   4       2864.53       2840.43        62.53 o                         
  15   2   4         24.94         22.66         8.25 o                         
 -16   3   4         32.58         26.56        14.09 o                         
 -15   3   4       3126.53       3257.32        89.93 o                         
 -14   3   4          3.33          5.39         7.25 o                         
 -13   3   4       1200.94       1200.42        26.88 o                         
 -12   3   4        138.11        155.24         8.80 o                         
 -11   3   4      11365.63      12213.92       196.60 o                         
 -10   3   4         40.56         42.80         4.64 o                         
  -9   3   4       3886.19       3976.28        66.87 o                         
  -8   3   4       1440.50       1558.17        27.85 o                         
  -7   3   4       6803.57       7028.32       114.39 o                         
  -6   3   4        184.40        192.44         6.27 o                         
  -5   3   4      14533.67      13981.23       222.78 o                         
  -4   3   4        171.52        164.87         5.60 o                         
  -3   3   4       1537.01       1342.24        22.14 o                         
  -2   3   4        798.40        904.95        14.76 o                         
  -1   3   4       9439.51       8778.22       134.83 o                         
   0   3   4         69.40         47.46         2.38 o                         
   1   3   4      48517.86      51104.33      1467.55 o                         
   2   3   4        461.15        507.07         9.28 o                         
   3   3   4       6282.89       5842.13       101.70 o                         
   4   3   4        538.52        503.77        10.20 o                         
   5   3   4      16657.24      15388.16       294.21 o                         
   6   3   4         12.98         13.19         2.53 o                         
   7   3   4       8874.98       8387.93       161.34 o                         
   8   3   4          5.62          2.10         2.99 o                         
   9   3   4       4777.34       4940.11       115.71 o                         
  10   3   4         32.29         32.82         4.43 o                         
  11   3   4       5333.96       5097.21        99.71 o                         
  12   3   4          3.63          7.90         3.81 o                         
  13   3   4       1496.39       1531.52        43.92 o                         
  14   3   4         21.32         13.40         8.30 o                         
  15   3   4       1998.34       2017.35        69.75 o                         
 -16   4   4       1147.61       1312.45        54.51 o                         
 -15   4   4         12.80         -1.56        10.44 o                         
 -14   4   4       2738.51       2727.23        56.10 o                         
 -13   4   4         23.92         13.67         5.21 o                         
 -12   4   4       6166.26       6365.42       104.78 o                         
 -11   4   4          5.49         -4.01         4.01 o                         
 -10   4   4       3314.41       3400.69        57.51 o                         
  -9   4   4        191.02        182.91         7.28 o                         
  -8   4   4      16378.56      16637.58       278.90 o                         
  -7   4   4          5.17          0.29         2.53 o                         
  -6   4   4       6102.71       6051.28       103.71 o                         
  -5   4   4         14.92         21.73         2.50 o                         
  -4   4   4       6111.86       5746.79        89.36 o                         
  -3   4   4        473.03        453.87         9.30 o                         
  -2   4   4      24481.31      24549.94       405.55 o                         
  -1   4   4         11.84          6.49         1.44 o                         
   0   4   4       1105.61        999.41        16.20 o                         
   1   4   4          0.00          3.48         1.66 o                         
   2   4   4      22659.01      22449.69       454.59 o                         
   3   4   4          1.76          8.26         1.80 o                         
   4   4   4       8552.92       8019.08       146.40 o                         
   5   4   4          4.40          3.65         2.22 o                         
   6   4   4       2736.45       2635.91        46.96 o                         
   7   4   4        367.45        390.67         9.50 o                         
   8   4   4      13459.47      13291.08       241.92 o                         
   9   4   4          2.09         -1.83         3.12 o                         
  10   4   4       2649.26       2641.05        60.96 o                         
  11   4   4          0.34         -5.12         5.12 o                         
  12   4   4       3080.51       3189.28        68.72 o                         
  13   4   4         40.72         28.75         4.92 o                         
  14   4   4       2907.69       2783.32        79.29 o                         
  15   4   4        109.88        120.92        12.06 o                         
 -16   5   4         57.37         50.57        15.80 o                         
 -15   5   4       2331.97       2318.41        65.69 o                         
 -14   5   4        232.31        235.99        13.25 o                         
 -13   5   4        967.11        977.44        22.60 o                         
 -12   5   4          2.09         -4.88         4.88 o                         
 -11   5   4       5766.45       5725.15       102.48 o                         
 -10   5   4         43.43         29.65         3.94 o                         
  -9   5   4       9859.96      10253.29       181.44 o                         
  -8   5   4        611.22        618.31        13.29 o                         
  -7   5   4       6103.83       6040.05        95.03 o                         
  -6   5   4         36.24         22.63         2.83 o                         
  -5   5   4      21123.60      20385.08       332.86 o                         
  -4   5   4         24.53         12.14         2.02 o                         
  -3   5   4       6834.54       6772.02       104.96 o                         
  -2   5   4       5706.75       6226.85        93.23 o                         
  -1   5   4      16140.23      15500.78       222.44 o                         
   0   5   4          7.48         23.62         2.57 o                         
   1   5   4      14327.68      13648.20       190.13 o                         
   2   5   4        141.03        193.30         5.08 o                         
   3   5   4      10433.18      10535.10       175.25 o                         
   4   5   4          0.34          3.10         2.35 o                         
   5   5   4      16166.72      15869.06       274.99 o                         
   6   5   4       1035.76       1120.09        22.49 o                         
   7   5   4       6942.64       6829.05       125.29 o                         
   8   5   4          1.53         -3.14         3.14 o                         
   9   5   4       5593.99       5661.92       117.57 o                         
  10   5   4        548.74        532.61        19.64 o                         
  11   5   4       6596.92       6495.04       135.12 o                         
  12   5   4         40.38         41.25         6.05 o                         
  13   5   4        841.72        862.04        26.13 o                         
  14   5   4          0.50         -6.70         6.70 o                         
  15   5   4       1576.15       1524.48        45.42 o                         
 -15   6   4          2.08          1.10        13.26 o                         
 -14   6   4       3190.06       3288.03       100.36 o                         
 -13   6   4         14.83         15.70         6.27 o                         
 -12   6   4       4485.83       4567.26        84.37 o                         
 -11   6   4        123.87        103.49         6.17 o                         
 -10   6   4       3647.04       3617.31        65.38 o                         
  -9   6   4        166.88        158.94         7.35 o                         
  -8   6   4      10843.87      10509.49       168.34 o                         
  -7   6   4         18.57         15.86         3.27 o                         
  -6   6   4       8452.17       8320.19       136.93 o                         
  -5   6   4       1893.59       1855.71        30.04 o                         
  -4   6   4       6120.33       5947.43        89.55 o                         
  -3   6   4         18.48         19.78         2.12 o                         
  -2   6   4       7230.73       6765.51        98.18 o                         
  -1   6   4        232.92        203.69         5.84 o                         
   0   6   4      13246.01      13327.04       185.89 o                         
   1   6   4       1917.88       2019.76        30.50 o                         
   2   6   4      17391.48      17200.21       254.99 o                         
   3   6   4        788.23        880.01        14.90 o                         
   4   6   4      12375.60      12199.08       187.94 o                         
   5   6   4        128.07        158.50         5.56 o                         
   6   6   4       3886.85       3804.81        67.53 o                         
   7   6   4        208.22        201.82         7.92 o                         
   8   6   4      11597.31      11589.86       223.32 o                         
   9   6   4          0.05         -4.11         4.11 o                         
  10   6   4       2667.91       2654.89        61.69 o                         
  11   6   4         36.07         32.52         5.50 o                         
  12   6   4       1338.74       1308.91        34.42 o                         
  13   6   4         53.50         39.76         7.46 o                         
  14   6   4       3100.90       3143.50        80.89 o                         
  15   6   4         53.10         30.61        10.68 o                         
 -15   7   4       2890.51       2919.82        88.67 o                         
 -14   7   4         16.64          8.87        10.31 o                         
 -13   7   4        988.05        995.30        29.97 o                         
 -12   7   4        272.67        302.45        13.79 o                         
 -11   7   4       7225.12       7104.87       167.10 o                         
 -10   7   4          0.60         -3.26         3.26 o                         
  -9   7   4       6553.51       6391.64        93.30 o                         
  -8   7   4         11.35          2.34         3.32 o                         
  -7   7   4       3528.63       3499.59        54.34 o                         
  -6   7   4        161.46        143.62         6.12 o                         
  -5   7   4      17168.95      17028.98       237.50 o                         
  -4   7   4        149.59        136.11         7.08 o                         
  -3   7   4       2822.46       2598.75        36.88 o                         
  -2   7   4         33.38         44.03         2.50 o                         
  -1   7   4      10438.89      10159.70       142.35 o                         
   0   7   4          0.01          2.15         1.78 o                         
   1   7   4      22730.74      22846.58       327.74 o                         
   2   7   4         69.45         85.02         3.39 o                         
   3   7   4       1464.89       1441.10        24.08 o                         
   4   7   4         42.92         29.35         2.28 o                         
   5   7   4      12841.33      12900.47       192.04 o                         
   6   7   4         49.78         39.68         3.29 o                         
   7   7   4       4893.47       4890.11        86.68 o                         
   8   7   4          0.13          3.03         3.64 o                         
   9   7   4       4481.19       4552.22       102.39 o                         
  10   7   4        105.47        104.19         7.02 o                         
  11   7   4       5019.44       5074.78       100.67 o                         
  12   7   4         88.80         80.07         6.74 o                         
  13   7   4       1136.43       1165.55        31.15 o                         
  14   7   4          0.71         -7.21        11.99 o                         
 -15   8   4          2.06         15.02        14.85 o                         
 -14   8   4       1961.53       1931.18        56.96 o                         
 -13   8   4          2.16         -2.43         6.94 o                         
 -12   8   4       3612.12       3471.32        88.00 o                         
 -11   8   4        257.87        224.45        10.38 o                         
 -10   8   4       3092.08       3019.95        61.09 o                         
  -9   8   4         91.26         89.82         5.97 o                         
  -8   8   4      12656.82      12828.35       214.48 o                         
  -7   8   4         17.46         13.92         3.40 o                         
  -6   8   4       2615.43       2683.22        39.80 o                         
  -5   8   4         27.23         10.35         2.61 o                         
  -4   8   4       4914.84       4867.61        69.63 o                         
  -3   8   4        896.48        995.65        16.48 o                         
  -2   8   4      20064.17      19691.88       274.45 o                         
  -1   8   4        204.58        234.02         6.86 o                         
   0   8   4       1961.30       1774.18        29.52 o                         
   1   8   4        138.09        203.41         5.36 o                         
   2   8   4      11321.46      11260.91       162.51 o                         
   3   8   4        303.27        310.64         7.71 o                         
   4   8   4       8862.35       8783.21       127.24 o                         
   5   8   4          6.07          6.77         2.55 o                         
   6   8   4       4518.31       4600.01        70.18 o                         
   7   8   4         90.59         75.19         4.49 o                         
   8   8   4       9971.12      10171.94       196.72 o                         
   9   8   4        285.53        297.21        14.29 o                         
  10   8   4       2533.22       2479.93        55.96 o                         
  11   8   4          6.01         -5.82         5.82 o                         
  12   8   4       2047.77       2017.75        47.16 o                         
  13   8   4          8.40         -7.08        10.17 o                         
  14   8   4       2201.91       2093.11        58.23 o                         
 -14   9   4        128.90        108.08        14.39 o                         
 -13   9   4       1071.47        981.99        44.41 o                         
 -12   9   4        150.19        118.05         8.89 o                         
 -11   9   4       6472.89       6265.40       111.87 o                         
 -10   9   4         17.53         11.50         4.54 o                         
  -9   9   4       6928.08       6717.21       102.37 o                         
  -8   9   4       3151.95       3064.99        52.25 o                         
  -7   9   4       4084.73       4022.55        67.40 o                         
  -6   9   4        332.77        310.84         9.02 o                         
  -5   9   4      11521.33      11354.06       154.92 o                         
  -4   9   4         15.14          9.09         2.67 o                         
  -3   9   4       4369.99       4427.18        61.86 o                         
  -2   9   4          1.40         -1.77         2.39 o                         
  -1   9   4       9654.98       9612.08       131.29 o                         
   0   9   4         26.14         32.45         2.74 o                         
   1   9   4      17144.77      17467.54       236.79 o                         
   2   9   4        169.82        189.39         5.62 o                         
   3   9   4       4042.29       4148.44        61.45 o                         
   4   9   4          0.43          0.28         2.30 o                         
   5   9   4       8642.77       8826.83       132.24 o                         
   6   9   4         15.25         14.84         3.21 o                         
   7   9   4      11254.06      11697.36       204.70 o                         
   8   9   4          7.96         13.67         4.09 o                         
   9   9   4        979.85       1057.19        23.52 o                         
  10   9   4         17.36         18.19         4.83 o                         
  11   9   4       4219.46       4259.34        91.58 o                         
  12   9   4         15.32         17.97         7.98 o                         
  13   9   4        658.99        603.11        26.93 o                         
 -14  10   4       1785.19       1665.65        70.70 o                         
 -13  10   4          0.52          4.03         9.86 o                         
 -12  10   4       3074.85       2885.54        56.82 o                         
 -11  10   4        183.35        155.71         8.96 o                         
 -10  10   4       1849.34       1770.63        38.59 o                         
  -9  10   4         17.03         18.52         4.05 o                         
  -8  10   4       7866.79       7822.18       147.32 o                         
  -7  10   4          2.05          2.50         3.71 o                         
  -6  10   4       4235.12       4276.73        68.29 o                         
  -5  10   4        412.19        384.03        10.87 o                         
  -4  10   4       4287.52       4330.31        62.66 o                         
  -3  10   4         85.83         71.05         4.87 o                         
  -2  10   4       9626.07       9560.80       130.86 o                         
  -1  10   4         26.45         14.20         2.77 o                         
   0  10   4       4167.68       4353.01        64.67 o                         
   1  10   4        342.20        341.63         8.10 o                         
   2  10   4      10865.94      11146.49       152.07 o                         
   3  10   4         67.57         53.90         3.07 o                         
   4  10   4       4084.33       4094.30        62.93 o                         
   5  10   4          9.18          8.54         2.83 o                         
   6  10   4       3456.97       3440.41        60.10 o                         
   7  10   4        112.54         98.36         6.13 o                         
   8  10   4       8321.50       8319.50       147.64 o                         
   9  10   4          0.89          7.04         5.01 o                         
  10  10   4       2126.21       2162.95        44.87 o                         
  11  10   4          3.83         -7.92         7.92 o                         
  12  10   4       2360.03       2367.51        58.95 o                         
  13  10   4          6.25         -0.63        10.96 o                         
 -13  11   4       1106.26        984.48        46.27 o                         
 -12  11   4          0.79        -10.27        10.27 o                         
 -11  11   4       3630.22       3335.54        67.02 o                         
 -10  11   4         14.29          7.31         6.92 o                         
  -9  11   4       5417.09       5221.69        90.77 o                         
  -8  11   4          5.59          4.07         4.05 o                         
  -7  11   4       3034.30       2935.48        55.41 o                         
  -6  11   4        359.03        368.07        11.27 o                         
  -5  11   4       9313.55       9284.07       139.77 o                         
  -4  11   4          8.63          4.80         3.28 o                         
  -3  11   4       2563.60       2517.37        40.28 o                         
  -2  11   4        475.07        464.78        11.50 o                         
  -1  11   4       8487.98       8479.25       127.46 o                         
   0  11   4        205.73        194.29         8.16 o                         
   1  11   4       9479.03       9689.12       140.74 o                         
   2  11   4         41.91         41.77         3.42 o                         
   3  11   4       3495.93       3671.34        55.12 o                         
   4  11   4          0.01         -0.24         2.95 o                         
   5  11   4       8620.46       8934.30       144.29 o                         
   6  11   4         23.69         29.16         3.41 o                         
   7  11   4       2751.93       2858.04        53.82 o                         
   8  11   4         42.47         44.11         5.36 o                         
   9  11   4       2233.96       2256.25        46.75 o                         
  10  11   4         22.74         20.70         6.20 o                         
  11  11   4       4014.88       4336.53       110.25 o                         
  12  11   4          1.65          9.29        11.14 o                         
 -12  12   4       2643.37       2456.91        68.63 o                         
 -11  12   4         75.57         48.11        10.01 o                         
 -10  12   4       1891.06       1759.70        41.39 o                         
  -9  12   4        137.81        139.16        11.51 o                         
  -8  12   4       7656.42       7624.08       139.66 o                         
  -7  12   4         58.95         50.53         4.83 o                         
  -6  12   4       2716.46       2767.48        48.41 o                         
  -5  12   4          1.61         -3.71         3.71 o                         
  -4  12   4       2946.33       2978.43        50.98 o                         
  -3  12   4         79.50         55.51         4.82 o                         
  -2  12   4       5211.36       5360.45        85.10 o                         
  -1  12   4         15.12         15.58         3.56 o                         
   0  12   4       3547.35       3513.18        54.99 o                         
   1  12   4        434.97        416.86        10.55 o                         
   2  12   4       5803.06       6003.00        88.58 o                         
   3  12   4         15.56          7.45         3.42 o                         
   4  12   4       5961.31       6142.85        96.95 o                         
   5  12   4          0.72          0.49         3.24 o                         
   6  12   4       3264.52       3309.17        52.34 o                         
   7  12   4         11.83         14.50         5.02 o                         
   8  12   4       6868.70       7165.75       141.88 o                         
   9  12   4          4.05          2.63         6.74 o                         
  10  12   4       1346.21       1336.16        42.97 o                         
  11  12   4          1.63         -9.90        10.62 o                         
  12  12   4       1901.00       1992.04        59.11 o                         
 -12  13   4         17.94         43.64        14.58 o                         
 -11  13   4       2343.03       2160.62        61.65 o                         
 -10  13   4          1.17          6.80         9.18 o                         
  -9  13   4       4683.08       4466.11        86.81 o                         
  -8  13   4          8.31          9.59         5.51 o                         
  -7  13   4       2322.80       2282.00        42.78 o                         
  -6  13   4         10.33         14.25         4.53 o                         
  -5  13   4      11292.15      11532.06       179.69 o                         
  -4  13   4         18.05         13.41         4.36 o                         
  -3  13   4       2870.75       2758.61        54.43 o                         
  -2  13   4         29.23         17.60         4.46 o                         
  -1  13   4       5769.36       5672.66        93.32 o                         
   0  13   4        414.56        388.26        11.28 o                         
   1  13   4      10106.13      10394.40       167.71 o                         
   2  13   4          7.63          7.50         3.75 o                         
   3  13   4       1619.53       1710.56        31.26 o                         
   4  13   4         10.85          1.03         4.16 o                         
   5  13   4       6165.56       6462.42        95.86 o                         
   6  13   4          6.76          0.16         3.87 o                         
   7  13   4       4538.47       4756.80       102.05 o                         
   8  13   4          0.87          3.99         7.22 o                         
   9  13   4       1305.94       1377.47        40.50 o                         
  10  13   4         32.71         21.37        11.31 o                         
  11  13   4       2991.31       3069.79        83.11 o                         
 -11  14   4          0.55        -11.25        11.25 o                         
 -10  14   4       1386.68       1300.43        39.33 o                         
  -9  14   4         10.47         -6.46         8.93 o                         
  -8  14   4       5589.24       5352.36       107.98 o                         
  -7  14   4         18.72         28.70         7.08 o                         
  -6  14   4       1781.31       1714.09        35.40 o                         
  -5  14   4         19.27          3.20         5.38 o                         
  -4  14   4       2325.79       2333.59        40.40 o                         
  -3  14   4          2.00          9.36         4.32 o                         
  -2  14   4       5453.48       5507.03        87.91 o                         
  -1  14   4         11.31         11.31         4.17 o                         
   0  14   4       2498.98       2601.08        42.32 o                         
   1  14   4         28.18         15.11         4.48 o                         
   2  14   4       5523.66       5736.92        91.21 o                         
   3  14   4        127.04        132.48         6.34 o                         
   4  14   4       5603.23       5845.52       105.11 o                         
   5  14   4          4.42          2.12         4.42 o                         
   6  14   4       1358.85       1390.16        31.84 o                         
   7  14   4          8.01          9.29         5.55 o                         
   8  14   4       3692.13       3713.49       105.64 o                         
   9  14   4        145.68        186.58        17.04 o                         
  10  14   4       1714.92       1821.08        55.80 o                         
 -10  15   4          2.82          6.40        10.59 o                         
  -9  15   4       2725.27       2515.50        64.22 o                         
  -8  15   4          9.53         18.54         8.43 o                         
  -7  15   4       2034.47       1987.68        51.57 o                         
  -6  15   4          3.11         -2.38         6.69 o                         
  -5  15   4       5021.32       4991.69       100.85 o                         
  -4  15   4          6.37          8.98         5.94 o                         
  -3  15   4        730.43        707.34        19.31 o                         
  -2  15   4         48.90         52.47         6.18 o                         
  -1  15   4       4305.65       4333.10        73.29 o                         
   0  15   4        159.75        133.65         7.66 o                         
   1  15   4       4705.73       4855.87        97.26 o                         
   2  15   4         22.84         22.95         5.61 o                         
   3  15   4       1554.40       1596.06        32.85 o                         
   4  15   4         35.37         39.97         7.14 o                         
   5  15   4       5039.97       5255.66        99.58 o                         
   6  15   4         79.21         72.40         9.83 o                         
   7  15   4       2307.46       2395.66        66.58 o                         
   8  15   4          7.93         28.13        15.75 o                         
   9  15   4       1199.75       1209.54        43.16 o                         
  -9  16   4          0.49         -1.43        10.47 o                         
  -8  16   4       4729.37       4526.40       106.74 o                         
  -7  16   4          1.85         -7.83         7.83 o                         
  -6  16   4       2918.46       2903.80        66.05 o                         
  -5  16   4        311.20        265.30        13.97 o                         
  -4  16   4       2401.92       2418.45        55.92 o                         
  -3  16   4          0.59         -5.00         6.45 o                         
  -2  16   4       6382.30       6289.20       125.43 o                         
  -1  16   4         12.87          9.16         6.51 o                         
   0  16   4       1603.64       1685.24        33.53 o                         
   1  16   4         16.52          5.97         5.39 o                         
   2  16   4       4129.69       4162.00        90.60 o                         
   3  16   4         14.16         12.52         6.15 o                         
   4  16   4       2330.72       2396.64        55.57 o                         
   5  16   4          2.68         -0.96         9.52 o                         
   6  16   4       2832.84       2928.05        77.96 o                         
   7  16   4         88.16         81.46        15.30 o                         
   8  16   4       4053.10       4286.09       111.50 o                         
  -7  17   4       1493.96       1410.53        42.26 o                         
  -6  17   4         67.95         48.44         9.75 o                         
  -5  17   4       1718.53       1595.59        38.91 o                         
  -4  17   4         74.15         46.54         8.42 o                         
  -3  17   4       2601.30       2580.96        59.56 o                         
  -2  17   4         53.08         50.80         7.84 o                         
  -1  17   4       2681.85       2637.23        60.56 o                         
   0  17   4        108.91        116.54         9.18 o                         
   1  17   4       3792.80       3830.03        83.62 o                         
   2  17   4          3.74          3.41         7.13 o                         
   3  17   4       1394.85       1425.46        41.14 o                         
   4  17   4          0.17         -8.76        11.26 o                         
   5  17   4       3518.54       3576.92        93.41 o                         
   6  17   4         29.81         19.26        14.53 o                         
   7  17   4       1989.42       2133.60       111.32 o                         
  -5  18   4          4.85         -6.64         9.04 o                         
  -4  18   4       1240.18       1222.47        35.46 o                         
  -3  18   4          4.82          4.25         8.42 o                         
  -2  18   4       4070.66       4080.65        96.27 o                         
  -1  18   4          3.60          5.12         8.22 o                         
   0  18   4       1362.18       1403.36        43.55 o                         
   1  18   4          0.18         -5.30        10.45 o                         
   2  18   4       3021.04       3099.08        90.36 o                         
   3  18   4         20.73         25.38        11.62 o                         
   4  18   4       2838.35       2827.18        77.09 o                         
   5  18   4          3.01         50.89        27.89 o                         
  -1  19   4       2058.08       2056.05        65.17 o                         
   0  19   4         22.83         22.10        14.49 o                         
   1  19   4       2186.55       2266.62       116.28 o                         
 -15   0   5       2734.79       3006.61       113.16 o                         
 -13   0   5       5790.03       5807.90       173.64 o                         
 -11   0   5       4062.26       4120.06       122.98 o                         
  -9   0   5       3724.07       3745.06        85.28 o                         
  -7   0   5       8770.61       9400.71       220.29 o                         
  -5   0   5       1954.82       1866.88        49.13 o                         
  -3   0   5      19595.95      18618.25       524.36 o                         
  -1   0   5       5395.35       5119.07       112.46 o                         
   1   0   5      24937.24      24511.14       994.21 o                         
   3   0   5       6498.42       5748.45       192.40 o                         
   5   0   5       4229.72       3987.94       135.41 o                         
   7   0   5      16742.38      16010.78       531.74 o                         
   9   0   5       2194.18       2196.47        67.15 o                         
  11   0   5       2955.52       3044.42        81.49 o                         
  13   0   5       5439.25       5339.69       173.57 o                         
  15   0   5       1279.36       1264.59        99.77 o                         
 -16   1   5       2822.64       2918.03        79.69 o                         
 -15   1   5          7.58         16.61        12.02 o                         
 -14   1   5       1438.27       1426.51        37.20 o                         
 -13   1   5          5.38          9.04         6.95 o                         
 -12   1   5       4552.47       4772.93        83.42 o                         
 -11   1   5         59.47         52.21         5.45 o                         
 -10   1   5      11034.70      11750.85       210.44 o                         
  -9   1   5        136.78        113.03         5.93 o                         
  -8   1   5       3542.42       3968.45        65.81 o                         
  -7   1   5        144.69        146.93         6.64 o                         
  -6   1   5      19206.08      20827.11       454.41 o                         
  -5   1   5         37.76         37.50         2.81 o                         
  -4   1   5      11266.26      11658.09       254.28 o                         
  -3   1   5       3515.74       3862.11        85.78 o                         
  -2   1   5      14770.67      14554.81       223.08 o                         
  -1   1   5         14.61         10.79         1.48 o                         
   0   1   5      24467.61      24322.12       526.37 o                         
   1   1   5         11.95         13.54         1.77 o                         
   2   1   5      11210.24      11025.73       200.30 o                         
   3   1   5         28.38         25.95         2.85 o                         
   4   1   5      15099.22      14040.99       329.48 o                         
   5   1   5        183.07        177.87         7.22 o                         
   6   1   5      17225.76      16321.76       312.89 o                         
   7   1   5         71.72         59.81         3.88 o                         
   8   1   5       3650.76       3555.23        74.27 o                         
   9   1   5         50.77         39.95         3.44 o                         
  10   1   5       7191.99       7104.80       137.58 o                         
  11   1   5         27.27         17.96         3.47 o                         
  12   1   5       1831.58       1789.59        38.19 o                         
  13   1   5         80.38         76.37        10.91 o                         
  14   1   5       1668.39       1592.88        38.13 o                         
  15   1   5          1.30         -2.58         9.77 o                         
 -16   2   5         19.45          5.52        14.29 o                         
 -15   2   5       2823.29       3007.10        74.88 o                         
 -14   2   5          2.36         -3.94         7.87 o                         
 -13   2   5       5473.68       5574.57       118.22 o                         
 -12   2   5         30.96         15.48         5.75 o                         
 -11   2   5       3038.47       3186.17        64.06 o                         
 -10   2   5         88.25         67.06         5.49 o                         
  -9   2   5      16921.26      17887.35       304.53 o                         
  -8   2   5          0.36          7.35         3.86 o                         
  -7   2   5       6150.70       6095.08       126.06 o                         
  -6   2   5       2138.47       2398.89        45.53 o                         
  -5   2   5       6377.33       6246.96       116.21 o                         
  -4   2   5        477.66        542.69        12.76 o                         
  -3   2   5      23120.56      22043.25       396.97 o                         
  -2   2   5        254.40        307.65         7.98 o                         
  -1   2   5       4333.69       4089.88        61.42 o                         
   0   2   5          2.71          4.72         1.39 o                         
   1   2   5      15763.46      15125.73       250.01 o                         
   2   2   5        993.25        953.61        18.92 o                         
   3   2   5      19518.37      18718.19       405.84 o                         
   4   2   5         37.83         26.16         3.58 o                         
   5   2   5       3337.05       3123.01        75.40 o                         
   6   2   5        277.16        286.33         9.07 o                         
   7   2   5      10368.91       9979.40       217.97 o                         
   8   2   5          0.04          2.22         2.56 o                         
   9   2   5       4688.93       4678.33       103.84 o                         
  10   2   5         28.99         19.41         3.58 o                         
  11   2   5        888.42        887.28        22.24 o                         
  12   2   5        214.29        195.21        11.82 o                         
  13   2   5       3909.68       3843.33        87.46 o                         
  14   2   5         21.79         21.27         7.75 o                         
  15   2   5       1064.22       1082.01        39.04 o                         
 -16   3   5       2834.41       2950.28        88.95 o                         
 -15   3   5          0.15         -6.21        10.92 o                         
 -14   3   5       1784.95       1754.57        48.66 o                         
 -13   3   5          0.08         -5.39         5.52 o                         
 -12   3   5       5258.03       5416.43        99.95 o                         
 -11   3   5         20.89         12.49         4.19 o                         
 -10   3   5       8054.78       8527.30       133.21 o                         
  -9   3   5       2011.78       2151.04        36.13 o                         
  -8   3   5        533.06        554.16        12.32 o                         
  -7   3   5          7.38          7.58         2.76 o                         
  -6   3   5      16000.18      15994.01       255.25 o                         
  -5   3   5        479.59        489.87        12.65 o                         
  -4   3   5       6775.73       6685.09       103.71 o                         
  -3   3   5        107.77        144.19         5.26 o                         
  -2   3   5       5715.08       5525.10        82.65 o                         
  -1   3   5         20.75         15.31         1.77 o                         
   0   3   5      49525.89      51509.21      1478.71 o                         
   1   3   5          0.01          2.60         1.55 o                         
   2   3   5       4085.54       4022.97        64.93 o                         
   3   3   5        473.15        478.94        10.08 o                         
   4   3   5       9721.43       8980.70       163.59 o                         
   5   3   5        106.42        100.62         3.84 o                         
   6   3   5      21717.70      20929.32       379.55 o                         
   7   3   5         12.51         11.05         2.44 o                         
   8   3   5       2781.30       2666.37        53.11 o                         
   9   3   5          0.35          0.17         3.20 o                         
  10   3   5       6785.42       6801.45       131.63 o                         
  11   3   5         59.41         61.17         5.12 o                         
  12   3   5       1965.23       1929.98        45.45 o                         
  13   3   5         58.44         66.97         4.92 o                         
  14   3   5       2928.61       3011.86        76.73 o                         
  15   3   5         22.32          9.92        10.64 o                         
 -16   4   5          3.88         -1.99        14.61 o                         
 -15   4   5       1224.02       1242.82        41.98 o                         
 -14   4   5          4.54          7.37         7.54 o                         
 -13   4   5       4839.86       4792.59        91.75 o                         
 -12   4   5        522.89        563.64        18.32 o                         
 -11   4   5       3796.63       3904.64        63.44 o                         
 -10   4   5         37.89         22.29         3.83 o                         
  -9   4   5       9987.44      10073.37       156.47 o                         
  -8   4   5         54.73         43.90         3.34 o                         
  -7   4   5       6727.95       6777.69       135.73 o                         
  -6   4   5       1292.27       1348.07        23.66 o                         
  -5   4   5       4410.11       4303.63        78.42 o                         
  -4   4   5          0.14          2.08         2.16 o                         
  -3   4   5      36583.86      39157.51      1037.56 o                         
  -2   4   5         10.57         18.28         1.92 o                         
  -1   4   5       5106.98       4877.96        68.74 o                         
   0   4   5       1205.83       1430.51        22.53 o                         
   1   4   5      10975.06      10466.49       167.22 o                         
   2   4   5         22.09         36.17         3.05 o                         
   3   4   5       7311.14       6876.41       119.94 o                         
   4   4   5        208.93        225.42         6.61 o                         
   5   4   5       7269.55       7199.80       131.80 o                         
   6   4   5        261.22        270.47         7.00 o                         
   7   4   5      11410.73      11225.61       195.08 o                         
   8   4   5          5.91          5.33         2.64 o                         
   9   4   5       3965.99       4005.13        78.86 o                         
  10   4   5          2.48         -3.07         4.57 o                         
  11   4   5       1372.86       1389.16        34.47 o                         
  12   4   5         86.78         78.86         8.39 o                         
  13   4   5       3867.45       3843.98        82.16 o                         
  14   4   5          0.70          5.37         7.62 o                         
  15   4   5       1311.18       1330.54        45.56 o                         
 -15   5   5          6.79         10.34        12.58 o                         
 -14   5   5       1221.65       1263.74        35.07 o                         
 -13   5   5          0.10         -4.15         5.86 o                         
 -12   5   5       6325.68       6639.32       113.83 o                         
 -11   5   5         38.83         22.09         4.37 o                         
 -10   5   5       9572.00       9728.14       156.38 o                         
  -9   5   5         16.46          8.78         3.30 o                         
  -8   5   5       3799.18       3756.36        79.62 o                         
  -7   5   5         55.36         50.20         3.58 o                         
  -6   5   5       6557.97       6112.65       103.42 o                         
  -5   5   5          3.61          6.28         2.75 o                         
  -4   5   5       7930.18       7818.73       123.42 o                         
  -3   5   5        901.41        959.13        15.78 o                         
  -2   5   5      10876.27      10809.72       150.90 o                         
  -1   5   5        807.59       1004.22        16.66 o                         
   0   5   5      17190.50      16741.80       240.07 o                         
   1   5   5         13.61         22.16         2.12 o                         
   2   5   5       6160.70       6248.36       104.66 o                         
   3   5   5      10538.50      11279.74       196.02 o                         
   4   5   5      17269.89      17075.72       283.16 o                         
   5   5   5          5.60          2.50         2.49 o                         
   6   5   5      11780.84      11390.06       207.42 o                         
   7   5   5        269.51        286.55         8.76 o                         
   8   5   5       3278.34       3232.47        60.83 o                         
   9   5   5          1.44         -2.99         2.99 o                         
  10   5   5       6427.08       6314.64       130.81 o                         
  11   5   5          4.70         -5.41         5.41 o                         
  12   5   5       1130.35       1077.62        27.68 o                         
  13   5   5          4.58         -1.67         6.24 o                         
  14   5   5       1869.84       1928.93        45.75 o                         
 -15   6   5       1548.11       1620.74        71.08 o                         
 -14   6   5          0.90         -3.54        10.27 o                         
 -13   6   5       5387.54       5399.05       108.21 o                         
 -12   6   5         62.56         42.13         8.49 o                         
 -11   6   5       2733.30       2768.78        56.62 o                         
 -10   6   5         24.80         19.64         4.94 o                         
  -9   6   5       5923.37       5705.16        87.30 o                         
  -8   6   5         61.71         48.30         4.63 o                         
  -7   6   5       7563.11       7493.09       161.40 o                         
  -6   6   5        116.03         81.80         4.56 o                         
  -5   6   5       4361.01       4332.71        75.08 o                         
  -4   6   5        656.20        668.27        14.02 o                         
  -3   6   5      16690.46      16804.20       249.08 o                         
  -2   6   5        165.47        152.26         5.01 o                         
  -1   6   5       9508.35       9572.24       133.95 o                         
   0   6   5      11286.28      12153.31       174.89 o                         
   1   6   5      18630.34      18404.69       263.94 o                         
   2   6   5        218.78        273.67         6.63 o                         
   3   6   5      12581.69      12382.02       205.95 o                         
   4   6   5        523.21        574.76        12.40 o                         
   5   6   5       2718.99       2718.73        45.22 o                         
   6   6   5        499.62        539.90        12.49 o                         
   7   6   5      11822.34      11644.05       193.69 o                         
   8   6   5         13.01         15.26         3.07 o                         
   9   6   5       2623.34       2621.94        56.66 o                         
  10   6   5          9.45          0.02         5.67 o                         
  11   6   5       1156.17       1109.57        27.87 o                         
  12   6   5         13.01          3.93         4.82 o                         
  13   6   5       3989.53       4089.05        87.81 o                         
  14   6   5          7.95          2.90         7.63 o                         
 -15   7   5         24.01         14.83        13.39 o                         
 -14   7   5       1013.94        981.75        37.25 o                         
 -13   7   5         60.64         61.05         8.18 o                         
 -12   7   5       4649.07       4609.07        84.25 o                         
 -11   7   5         80.26         84.92         5.30 o                         
 -10   7   5       6575.54       6429.67       119.96 o                         
  -9   7   5        546.21        513.09        13.83 o                         
  -8   7   5       2564.45       2430.52        46.22 o                         
  -7   7   5        151.30        129.11         8.31 o                         
  -6   7   5      15062.45      15283.61       250.97 o                         
  -5   7   5         55.98         49.87         3.33 o                         
  -4   7   5       5872.04       5686.39        83.36 o                         
  -3   7   5       2751.63       3010.58        46.68 o                         
  -2   7   5       8147.49       7879.02       122.33 o                         
  -1   7   5         20.98         24.66         2.48 o                         
   0   7   5      14184.66      13878.11       193.72 o                         
   1   7   5        294.62        344.01         7.70 o                         
   2   7   5       3649.65       3588.31        54.85 o                         
   3   7   5         92.30         82.40         4.60 o                         
   4   7   5       8012.88       7894.29       132.46 o                         
   5   7   5         37.37         43.48         3.46 o                         
   6   7   5       7731.52       7803.43       125.87 o                         
   7   7   5        114.24        108.63         5.63 o                         
   8   7   5       3337.00       3382.45        64.33 o                         
   9   7   5         43.65         25.35         5.54 o                         
  10   7   5       5058.54       5069.46       123.47 o                         
  11   7   5        123.47        116.46         8.37 o                         
  12   7   5       1710.17       1730.80        41.14 o                         
  13   7   5         17.97         15.61         8.16 o                         
  14   7   5       1372.17       1317.31        46.01 o                         
 -14   8   5          0.40        -12.51        12.51 o                         
 -13   8   5       4750.40       4656.65        95.94 o                         
 -12   8   5         41.77         33.96         7.43 o                         
 -11   8   5       1518.58       1454.46        29.11 o                         
 -10   8   5          5.40          4.19         3.81 o                         
  -9   8   5       7651.45       7536.04       133.45 o                         
  -8   8   5         68.15         56.58         4.57 o                         
  -7   8   5       3075.34       2978.78        53.63 o                         
  -6   8   5       2393.96       2468.73        43.60 o                         
  -5   8   5       1518.85       1523.71        24.07 o                         
  -4   8   5          2.57          4.21         2.53 o                         
  -3   8   5      15229.37      15294.07       220.14 o                         
  -2   8   5        557.27        648.94        11.86 o                         
  -1   8   5       4883.17       4841.60        69.16 o                         
   0   8   5        273.52        328.37         8.34 o                         
   1   8   5       4413.94       4368.08        64.39 o                         
   2   8   5        356.42        364.54         8.69 o                         
   3   8   5      23322.71      23605.53       375.59 o                         
   4   8   5          0.85         -2.37         2.93 o                         
   5   8   5       3517.12       3635.55        62.79 o                         
   6   8   5         46.20         31.32         3.71 o                         
   7   8   5       9370.63       9644.27       168.88 o                         
   8   8   5         79.92         80.53         5.03 o                         
   9   8   5       4844.06       4873.21        97.93 o                         
  10   8   5         18.41         28.11         6.56 o                         
  11   8   5       1736.81       1793.24        40.55 o                         
  12   8   5         17.19          6.98         6.57 o                         
  13   8   5       3197.25       3154.63        76.35 o                         
  14   8   5          0.74        -15.68        15.68 o                         
 -14   9   5       1131.56       1077.56        44.11 o                         
 -13   9   5          0.45          2.51         8.92 o                         
 -12   9   5       5192.30       5236.02       154.95 o                         
 -11   9   5         33.15         15.95         5.22 o                         
 -10   9   5       5669.07       5326.71        92.03 o                         
  -9   9   5        217.79        190.63        10.70 o                         
  -8   9   5       2718.58       2579.26        48.89 o                         
  -7   9   5         85.55         53.43         4.45 o                         
  -6   9   5      13104.00      13207.88       231.71 o                         
  -5   9   5        212.10        199.02         7.80 o                         
  -4   9   5       5646.46       5622.57        80.37 o                         
  -3   9   5        608.00        590.19        11.61 o                         
  -2   9   5       5873.30       5945.41        84.66 o                         
  -1   9   5         26.95         24.62         2.71 o                         
   0   9   5      19478.39      19313.94       286.66 o                         
   1   9   5        146.35        128.19         6.99 o                         
   2   9   5       2424.81       2486.77        36.69 o                         
   3   9   5        144.64        172.71         6.63 o                         
   4   9   5      10168.31      10330.11       159.88 o                         
   5   9   5         32.82         24.93         3.72 o                         
   6   9   5       4609.34       4681.48        80.37 o                         
   7   9   5          6.38          6.93         4.39 o                         
   8   9   5       1402.95       1473.19        30.29 o                         
   9   9   5         53.42         46.99         5.75 o                         
  10   9   5       2911.70       2946.73        62.24 o                         
  11   9   5        119.09        129.77         8.78 o                         
  12   9   5       1077.40       1104.00        32.28 o                         
  13   9   5          2.18          6.59         9.56 o                         
 -13  10   5       3574.41       3371.50       112.52 o                         
 -12  10   5        238.40        221.03        19.23 o                         
 -11  10   5       1410.70       1335.89        35.25 o                         
 -10  10   5         17.49         22.54         5.54 o                         
  -9  10   5       5595.27       5517.08        96.17 o                         
  -8  10   5          0.51         -4.38         4.38 o                         
  -7  10   5       5244.08       5101.38        93.66 o                         
  -6  10   5        287.42        240.59         9.69 o                         
  -5  10   5       4630.71       4624.45        74.87 o                         
  -4  10   5        141.92        117.32         4.88 o                         
  -3  10   5       8396.43       8292.31       120.92 o                         
  -2  10   5        102.53         91.08         4.27 o                         
  -1  10   5       4944.29       5052.20        72.48 o                         
   0  10   5        455.80        473.94        10.47 o                         
   1  10   5       7470.63       7646.97       111.49 o                         
   2  10   5          1.17         -0.57         3.03 o                         
   3  10   5       9284.96       9456.18       146.88 o                         
   4  10   5         39.86         34.52         3.51 o                         
   5  10   5       3642.30       3706.19        64.62 o                         
   6  10   5        127.58        134.31         7.01 o                         
   7  10   5       7096.07       7151.03       134.20 o                         
   8  10   5         28.90         38.42         6.22 o                         
   9  10   5       4663.44       4788.60       103.13 o                         
  10  10   5          0.13          3.12         5.98 o                         
  11  10   5       1209.36       1276.60        37.04 o                         
  12  10   5         10.65         13.21         9.41 o                         
  13  10   5       3056.96       3198.74        86.17 o                         
 -13  11   5         21.74          5.11        12.84 o                         
 -12  11   5       2959.08       2519.37        78.33 o                         
 -11  11   5         36.97         20.10         7.10 o                         
 -10  11   5       4456.82       4306.74        94.63 o                         
  -9  11   5        282.28        218.92        13.59 o                         
  -8  11   5       1786.32       1752.60        34.41 o                         
  -7  11   5        144.07        137.15         8.25 o                         
  -6  11   5       3864.07       3745.89        65.89 o                         
  -5  11   5         68.76         65.29         5.15 o                         
  -4  11   5       3996.05       3871.73        66.34 o                         
  -3  11   5         27.11         26.63         3.79 o                         
  -2  11   5       4607.50       4561.82        70.53 o                         
  -1  11   5          3.94          3.26         3.41 o                         
   0  11   5       7276.89       7518.97       106.73 o                         
   1  11   5         59.63         58.37         4.36 o                         
   2  11   5       2492.74       2535.49        39.21 o                         
   3  11   5          4.85          1.69         3.52 o                         
   4  11   5       8525.35       9004.03       140.27 o                         
   5  11   5          2.22          4.07         3.57 o                         
   6  11   5       2945.12       3037.09        66.06 o                         
   7  11   5          3.57         10.41         5.63 o                         
   8  11   5       2327.28       2483.64        53.57 o                         
   9  11   5         73.72         74.79         8.06 o                         
  10  11   5       4293.08       4519.51       114.10 o                         
  11  11   5          0.88         -6.98         9.91 o                         
  12  11   5        813.37        885.61        39.85 o                         
 -12  12   5        142.54        119.16        14.41 o                         
 -11  12   5       1750.59       1613.80        47.92 o                         
 -10  12   5          3.29          2.20         7.20 o                         
  -9  12   5       4647.70       4634.79        89.83 o                         
  -8  12   5         35.49         30.93         6.24 o                         
  -7  12   5       3905.86       3888.71        65.88 o                         
  -6  12   5          4.78         -4.14         4.14 o                         
  -5  12   5       2068.74       2067.41        37.29 o                         
  -4  12   5          3.59          1.57         4.02 o                         
  -3  12   5      11606.33      11475.08       201.14 o                         
  -2  12   5         10.87          3.08         4.03 o                         
  -1  12   5       5347.63       5405.27        82.89 o                         
   0  12   5         70.07         40.70         3.74 o                         
   1  12   5       5504.69       5479.62        84.25 o                         
   2  12   5         45.78         33.02         4.37 o                         
   3  12   5       9500.70       9829.39       165.50 o                         
   4  12   5          0.17          0.29         4.21 o                         
   5  12   5       2397.13       2458.46        44.64 o                         
   6  12   5         16.32          7.82         5.07 o                         
   7  12   5       6438.29       6634.68       132.05 o                         
   8  12   5          9.33          5.61         7.79 o                         
   9  12   5       1676.42       1695.76        45.83 o                         
  10  12   5         72.92         75.88        11.63 o                         
  11  12   5        879.70        880.61        36.65 o                         
 -11  13   5          8.79         15.64         9.51 o                         
 -10  13   5       3442.03       3119.12        76.81 o                         
  -9  13   5         28.53         21.58         8.69 o                         
  -8  13   5       1785.30       1766.62        45.33 o                         
  -7  13   5         38.82         37.23         6.66 o                         
  -6  13   5       6190.78       5968.63       102.79 o                         
  -5  13   5         10.33          3.56         4.58 o                         
  -4  13   5       2196.60       2170.04        36.50 o                         
  -3  13   5         16.72          1.58         5.69 o                         
  -2  13   5       3930.91       3839.67        73.87 o                         
  -1  13   5         16.24         12.41         3.80 o                         
   0  13   5       5899.93       6183.45       101.39 o                         
   1  13   5         76.20         66.89         5.10 o                         
   2  13   5       1596.17       1676.35        30.95 o                         
   3  13   5        121.27        115.76         7.20 o                         
   4  13   5       4486.36       4659.79        84.62 o                         
   5  13   5         56.29         55.58         5.98 o                         
   6  13   5       6015.04       6314.77       133.45 o                         
   7  13   5         10.07         16.46         9.70 o                         
   8  13   5       1269.90       1310.35        42.88 o                         
   9  13   5          0.11          4.01        10.42 o                         
  10  13   5       2718.66       2907.34        78.96 o                         
  11  13   5         19.61         31.90        12.45 o                         
 -11  14   5        969.91        863.95        38.23 o                         
 -10  14   5          0.88         -9.83         9.83 o                         
  -9  14   5       3305.59       3077.15        75.92 o                         
  -8  14   5          3.63          5.39        11.58 o                         
  -7  14   5       2731.96       2678.74        55.04 o                         
  -6  14   5          1.48          6.98         6.37 o                         
  -5  14   5       1167.07       1128.07        27.62 o                         
  -4  14   5          0.39          2.72         5.32 o                         
  -3  14   5       9987.01      10059.72       177.58 o                         
  -2  14   5          0.15          1.28         4.79 o                         
  -1  14   5       2837.45       2826.20        49.19 o                         
   0  14   5        268.66        233.20        11.16 o                         
   1  14   5       3683.99       3868.18        74.11 o                         
   2  14   5          1.90         -4.86         4.86 o                         
   3  14   5       7709.18       8057.60       150.22 o                         
   4  14   5         12.77         17.97         6.55 o                         
   5  14   5       1435.65       1444.72        33.59 o                         
   6  14   5         89.68         89.07         7.07 o                         
   7  14   5       3593.18       3558.50        91.85 o                         
   8  14   5          0.20          1.77        11.11 o                         
   9  14   5       2380.75       2508.57        70.28 o                         
  10  14   5          0.23          9.84        12.88 o                         
 -10  15   5       2639.22       2392.72        76.81 o                         
  -9  15   5        121.77         89.49        11.58 o                         
  -8  15   5       1178.25       1131.99        34.92 o                         
  -7  15   5         25.59         15.07         7.86 o                         
  -6  15   5       3976.08       3817.64        84.06 o                         
  -5  15   5         13.52         13.18         7.31 o                         
  -4  15   5       2358.19       2226.32        51.89 o                         
  -3  15   5          2.18          5.20         6.44 o                         
  -2  15   5       2293.47       2252.19        46.78 o                         
  -1  15   5          5.15          5.50         4.78 o                         
   0  15   5       6529.12       6411.32       120.66 o                         
   1  15   5         32.58         32.10         5.42 o                         
   2  15   5       1535.41       1660.87        57.09 o                         
   3  15   5         58.14         66.22         8.21 o                         
   4  15   5       4561.15       4676.55       100.27 o                         
   5  15   5         21.41         17.92         8.27 o                         
   6  15   5       2053.23       2088.50        65.90 o                         
   7  15   5         16.14          2.10        12.80 o                         
   8  15   5       1412.36       1525.35        54.24 o                         
   9  15   5         29.85         42.29        13.59 o                         
  -8  16   5          1.54        -10.09        10.09 o                         
  -7  16   5       2063.40       1963.27        52.86 o                         
  -6  16   5          2.64          3.98         7.98 o                         
  -5  16   5       1952.02       1911.09        49.86 o                         
  -4  16   5          1.18         -0.56         8.42 o                         
  -3  16   5       2854.17       2713.75        62.03 o                         
  -2  16   5          0.23          1.33         6.76 o                         
  -1  16   5       2101.44       2144.77        45.92 o                         
   0  16   5         90.15         80.96         7.03 o                         
   1  16   5       2833.55       2780.33        58.74 o                         
   2  16   5          2.88         -1.24         7.89 o                         
   3  16   5       4402.27       4613.63        99.54 o                         
   4  16   5         38.00         34.24         9.04 o                         
   5  16   5       2032.42       2071.41        58.69 o                         
   6  16   5        208.72        216.84        22.64 o                         
   7  16   5       4021.05       4191.01       119.49 o                         
  -7  17   5         31.52         22.64        11.23 o                         
  -6  17   5       3124.56       2959.11        80.40 o                         
  -5  17   5          1.06         -9.83        10.57 o                         
  -4  17   5       2416.38       2308.15        55.02 o                         
  -3  17   5        140.82        170.90        12.11 o                         
  -2  17   5       3129.85       3128.39        70.51 o                         
  -1  17   5        167.77        138.38        17.77 o                         
   0  17   5       4186.95       4113.73       104.17 o                         
   1  17   5         52.15         57.49         9.48 o                         
   2  17   5       1389.54       1411.49        40.98 o                         
   3  17   5         74.19         66.93        15.01 o                         
   4  17   5       3426.53       3450.69        90.52 o                         
   5  17   5          0.35         -9.06        11.38 o                         
   6  17   5       1847.07       1930.26        65.00 o                         
  -4  18   5          1.33        -15.27        15.27 o                         
  -3  18   5       3506.89       3380.46        82.56 o                         
  -2  18   5         40.24         35.60        11.16 o                         
  -1  18   5       1435.93       1419.21        44.53 o                         
   0  18   5         70.82         64.80        12.46 o                         
   1  18   5       2131.27       2085.57        65.27 o                         
   2  18   5          0.01        -10.07        12.02 o                         
   3  18   5       3254.72       3359.68        97.18 o                         
   4  18   5         81.06         71.56        20.21 o                         
 -16   0   6        420.53        284.87        34.87 o                         
 -14   0   6       6550.51       6976.34       241.30 o                         
 -12   0   6       3130.41       2954.16       101.75 o                         
 -10   0   6       3993.62       4321.84        98.29 o                         
  -8   0   6       6309.09       6389.80       176.24 o                         
  -6   0   6       4871.42       5170.58       155.17 o                         
  -4   0   6      25336.84      25632.86       826.58 o                         
  -2   0   6      12692.29      12144.74       278.15 o                         
   0   0   6       6495.11       6070.92       143.56 o                         
   2   0   6      20971.52      20667.03       685.41 o                         
   4   0   6       3476.83       3337.08       113.70 o                         
   6   0   6      13813.87      13794.96       354.76 o                         
   8   0   6       6118.38       6048.37       158.48 o                         
  10   0   6       2378.63       2446.33        60.93 o                         
  12   0   6       5016.53       4997.01       131.99 o                         
  14   0   6       3929.75       4174.22       113.49 o                         
 -16   1   6         11.73         20.59        15.01 o                         
 -15   1   6       1038.41       1093.34        39.09 o                         
 -14   1   6          4.65         -5.01         9.03 o                         
 -13   1   6       3954.87       4199.98        97.32 o                         
 -12   1   6         32.92         18.71         4.69 o                         
 -11   1   6       8969.98       9709.71       151.48 o                         
 -10   1   6          1.69         -3.82         3.82 o                         
  -9   1   6       2038.20       2276.08        37.04 o                         
  -8   1   6          0.96          0.13         2.80 o                         
  -7   1   6       7878.35       8438.63       135.14 o                         
  -6   1   6       1452.49       1666.06        34.60 o                         
  -5   1   6      11977.85      12375.48       276.02 o                         
  -4   1   6         79.40         61.76         4.64 o                         
  -3   1   6      10267.73      10263.82       209.71 o                         
  -2   1   6         28.00         27.34         2.71 o                         
  -1   1   6      18653.60      17877.06       283.96 o                         
   0   1   6         14.09         13.64         2.05 o                         
   1   1   6       8720.82       8491.86       147.82 o                         
   2   1   6         69.72         51.74         3.78 o                         
   3   1   6      17949.85      17323.93       375.66 o                         
   4   1   6          0.01         -2.41         2.41 o                         
   5   1   6      14131.75      13194.39       268.63 o                         
   6   1   6        202.91        184.01         8.47 o                         
   7   1   6       2013.88       1942.12        39.98 o                         
   8   1   6          6.37          5.18         3.01 o                         
   9   1   6       7810.21       7803.92       151.69 o                         
  10   1   6         23.92         13.80         3.47 o                         
  11   1   6       1523.68       1411.49        26.72 o                         
  12   1   6        142.05        144.41         8.93 o                         
  13   1   6       1682.45       1637.34        34.69 o                         
  14   1   6        117.74        110.02         7.53 o                         
  15   1   6       3209.20       3150.97        77.27 o                         
 -16   2   6       1831.80       1953.37        58.57 o                         
 -15   2   6          7.03         16.11        12.70 o                         
 -14   2   6       5843.09       5923.74       134.78 o                         
 -13   2   6          8.19          5.79         7.69 o                         
 -12   2   6       3786.08       3954.10        77.69 o                         
 -11   2   6          9.51          8.14         4.35 o                         
 -10   2   6       7202.90       7484.33       117.33 o                         
  -9   2   6        599.25        677.73        14.67 o                         
  -8   2   6       6098.65       6375.76       105.53 o                         
  -7   2   6        151.14        144.28         7.03 o                         
  -6   2   6       3897.08       3627.93        68.74 o                         
  -5   2   6          0.21          0.19         2.28 o                         
  -4   2   6      18385.19      18238.02       301.87 o                         
  -3   2   6         46.48         46.08         2.85 o                         
  -2   2   6       9607.77       8906.30       137.22 o                         
  -1   2   6        179.50        169.68         5.38 o                         
   0   2   6       4769.29       4515.97        70.28 o                         
   1   2   6        209.00        228.59         5.87 o                         
   2   2   6      34278.71      33207.28       950.68 o                         
   3   2   6       1762.15       1842.93        39.37 o                         
   4   2   6       4968.06       4957.67        96.26 o                         
   5   2   6        173.12        190.25         7.68 o                         
   6   2   6       5312.17       5159.07       100.58 o                         
   7   2   6          2.88          9.06         2.91 o                         
   8   2   6       8089.89       8174.42       150.10 o                         
   9   2   6          8.78          4.78         3.35 o                         
  10   2   6       1689.99       1762.11        35.38 o                         
  11   2   6          8.96         -0.58         4.57 o                         
  12   2   6       4080.85       4127.28        78.09 o                         
  13   2   6         18.00         10.50         3.78 o                         
  14   2   6       2499.63       2509.60        50.92 o                         
  15   2   6         47.43         44.46        12.91 o                         
 -15   3   6       1121.29       1148.36        51.10 o                         
 -14   3   6         30.95         25.65         9.98 o                         
 -13   3   6       3073.66       3041.35        85.32 o                         
 -12   3   6         35.46         18.86         7.44 o                         
 -11   3   6       7512.66       7870.77       128.29 o                         
 -10   3   6         98.93         75.78         4.90 o                         
  -9   3   6        188.17        210.29        11.42 o                         
  -8   3   6          1.61          1.27         3.18 o                         
  -7   3   6      19438.18      20221.23       346.55 o                         
  -6   3   6        224.22        238.98         8.67 o                         
  -5   3   6      11965.24      11659.54       224.04 o                         
  -4   3   6       1154.46       1192.69        20.23 o                         
  -3   3   6       6317.10       6395.47        95.94 o                         
  -2   3   6         31.65         33.31         3.01 o                         
  -1   3   6      26336.88      26498.57       436.87 o                         
   0   3   6        540.89        514.37         9.98 o                         
   1   3   6       7843.35       7565.76       112.50 o                         
   2   3   6        845.55        837.41        16.44 o                         
   3   3   6      10278.83       9969.59       191.59 o                         
   4   3   6         70.81         88.74         4.74 o                         
   5   3   6       8162.29       7714.98       148.67 o                         
   6   3   6        101.81        102.88         5.03 o                         
   7   3   6       2420.92       2444.56        49.02 o                         
   8   3   6         64.75         44.88         3.60 o                         
   9   3   6       5054.86       4843.91        85.85 o                         
  10   3   6          1.67         -1.00         3.54 o                         
  11   3   6       3166.40       3134.10        56.93 o                         
  12   3   6        140.81        133.31         8.12 o                         
  13   3   6       1786.31       1798.18        35.38 o                         
  14   3   6         13.94         -6.82         7.73 o                         
 -15   4   6         67.79         70.17        16.13 o                         
 -14   4   6       5196.84       5350.97       133.98 o                         
 -13   4   6          4.54          5.45         9.21 o                         
 -12   4   6       2476.95       2415.55        54.22 o                         
 -11   4   6        101.49         80.13         5.47 o                         
 -10   4   6       5330.85       5661.88        90.02 o                         
  -9   4   6         60.63         52.12         4.78 o                         
  -8   4   6       7183.74       7036.90       128.21 o                         
  -7   4   6        123.70        129.14         6.46 o                         
  -6   4   6       3421.26       3412.47        57.83 o                         
  -5   4   6          0.48         -1.72         2.40 o                         
  -4   4   6      15001.03      14584.74       223.87 o                         
  -3   4   6         45.88         55.57         3.11 o                         
  -2   4   6       9751.23       9446.26       140.55 o                         
  -1   4   6       1339.62       1329.34        20.69 o                         
   0   4   6       1365.56       1177.56        19.69 o                         
   1   4   6          4.97         10.97         2.04 o                         
   2   4   6      38778.55      39554.16       855.66 o                         
   3   4   6        143.90        151.41         5.75 o                         
   4   4   6       5271.37       5139.38        99.90 o                         
   5   4   6        904.95        839.66        18.69 o                         
   6   4   6      12657.09      12518.33       227.81 o                         
   7   4   6         66.62         53.69         3.71 o                         
   8   4   6       8242.44       8405.19       135.09 o                         
   9   4   6         47.53         40.44         3.64 o                         
  10   4   6       1905.14       2002.59        37.67 o                         
  11   4   6        169.18        162.66         7.44 o                         
  12   4   6       5228.53       5231.96        93.71 o                         
  13   4   6          0.13          3.69         6.01 o                         
  14   4   6       1702.36       1778.59        51.24 o                         
 -15   5   6       2144.74       2266.44        65.38 o                         
 -14   5   6         10.08          9.64        11.80 o                         
 -13   5   6       3239.34       3336.19        70.52 o                         
 -12   5   6          0.10         -5.59         6.06 o                         
 -11   5   6       6945.81       6887.65       116.73 o                         
 -10   5   6         55.89         53.18         4.80 o                         
  -9   5   6       2834.56       2941.46        48.84 o                         
  -8   5   6          2.84         -3.35         3.35 o                         
  -7   5   6       5859.42       5795.79       109.36 o                         
  -6   5   6          0.22         -1.39         2.79 o                         
  -5   5   6      10701.11      10640.63       212.04 o                         
  -4   5   6         92.78         86.01         5.19 o                         
  -3   5   6       8430.74       8732.58       139.87 o                         
  -2   5   6         18.24         24.26         2.17 o                         
  -1   5   6      14378.31      14165.77       203.33 o                         
   0   5   6         52.54         73.01         3.58 o                         
   1   5   6       6555.72       6435.84        99.76 o                         
   2   5   6          0.47         -0.48         2.24 o                         
   3   5   6      15570.35      15620.40       283.80 o                         
   4   5   6        123.17         94.21         5.54 o                         
   5   5   6       6461.39       6084.87       112.02 o                         
   6   5   6        185.79        160.00         7.07 o                         
   7   5   6       1442.44       1411.44        28.30 o                         
   8   5   6        279.16        277.92         9.77 o                         
   9   5   6       4919.49       4991.43        88.70 o                         
  10   5   6          0.45         -1.16         3.66 o                         
  11   5   6       2259.52       2180.40        46.02 o                         
  12   5   6         14.30         16.03         5.13 o                         
  13   5   6       1616.24       1602.47        34.66 o                         
  14   5   6          2.58         -8.57         9.05 o                         
 -15   6   6        126.98        128.60        15.01 o                         
 -14   6   6       4853.09       4939.85       134.13 o                         
 -13   6   6          0.17         -0.47         7.50 o                         
 -12   6   6       1988.41       1983.02        42.06 o                         
 -11   6   6         71.31         57.14         6.08 o                         
 -10   6   6       4268.57       4193.73        70.65 o                         
  -9   6   6        199.03        158.88        10.26 o                         
  -8   6   6       5808.25       5705.69       135.30 o                         
  -7   6   6        116.61         90.25         6.11 o                         
  -6   6   6       7458.96       7467.37       123.79 o                         
  -5   6   6         10.29         10.37         2.97 o                         
  -4   6   6      14598.02      14574.27       247.85 o                         
  -3   6   6        744.84        753.82        13.57 o                         
  -2   6   6       6899.48       6676.13       106.15 o                         
  -1   6   6        343.64        306.02         7.57 o                         
   0   6   6      15140.89      15134.60       232.50 o                         
   1   6   6        249.93        270.95         7.01 o                         
   2   6   6      12617.74      12524.32       192.68 o                         
   3   6   6        599.56        567.46        12.49 o                         
   4   6   6       3971.80       3911.80        69.89 o                         
   5   6   6         27.21         17.83         2.80 o                         
   6   6   6       5931.34       5945.79       104.93 o                         
   7   6   6        220.67        200.32         7.48 o                         
   8   6   6       4750.70       4795.76        94.45 o                         
   9   6   6         32.99         22.90         3.49 o                         
  10   6   6       1604.99       1702.12        39.53 o                         
  11   6   6         23.97         11.74         6.27 o                         
  12   6   6       4186.26       4273.89        92.00 o                         
  13   6   6         34.01          9.67         6.97 o                         
  14   6   6       1866.07       1929.19        55.30 o                         
 -14   7   6          0.34          0.64        12.24 o                         
 -13   7   6       2542.62       2461.99        59.04 o                         
 -12   7   6         18.91         16.95         5.83 o                         
 -11   7   6       6760.92       6856.26       137.46 o                         
 -10   7   6        112.40         79.25         9.81 o                         
  -9   7   6       1480.28       1400.56        32.83 o                         
  -8   7   6          2.67         -3.98         3.98 o                         
  -7   7   6       7025.46       7157.60       159.23 o                         
  -6   7   6         57.14         53.06         4.23 o                         
  -5   7   6       8900.43       9066.88       166.87 o                         
  -4   7   6       1294.86       1325.33        21.86 o                         
  -3   7   6       1639.88       1555.05        24.75 o                         
  -2   7   6          0.56          4.35         2.32 o                         
  -1   7   6      13259.32      13202.87       189.99 o                         
   0   7   6         86.63         76.14         3.50 o                         
   1   7   6       5270.96       5364.51        81.16 o                         
   2   7   6       3084.61       3204.12        51.07 o                         
   3   7   6       6434.71       6381.75       112.61 o                         
   4   7   6          0.01          0.01         3.78 o                         
   5   7   6      17037.17      17208.53       286.07 o                         
   6   7   6          8.05          8.96         2.98 o                         
   7   7   6       2037.04       2086.48        37.43 o                         
   8   7   6          2.75          2.95         2.90 o                         
   9   7   6       6761.76       6820.80       126.98 o                         
  10   7   6          4.45          0.03         5.72 o                         
  11   7   6       2415.08       2519.22        61.17 o                         
  12   7   6          0.95         -0.92         6.50 o                         
  13   7   6       1457.43       1484.09        41.17 o                         
 -14   8   6       3966.17       3828.82       101.04 o                         
 -13   8   6         92.68         80.85        10.91 o                         
 -12   8   6       1811.92       1709.51        35.00 o                         
 -11   8   6         44.94         38.63         7.08 o                         
 -10   8   6       4972.81       5000.50        90.19 o                         
  -9   8   6        189.11        136.64        10.97 o                         
  -8   8   6       5882.31       5650.11       101.55 o                         
  -7   8   6         11.44         17.02         4.10 o                         
  -6   8   6        446.37        431.82        11.65 o                         
  -5   8   6          2.33          6.63         3.08 o                         
  -4   8   6      25195.71      25389.24       417.03 o                         
  -3   8   6          4.90          6.49         2.60 o                         
  -2   8   6       6369.40       6423.52        91.22 o                         
  -1   8   6       2526.31       2710.78        38.74 o                         
   0   8   6       5531.89       5588.13        79.51 o                         
   1   8   6          0.89          4.87         2.72 o                         
   2   8   6      14882.50      14866.00       228.97 o                         
   3   8   6        338.54        341.39         8.81 o                         
   4   8   6       4256.28       4318.71        74.13 o                         
   5   8   6         19.71         15.41         3.49 o                         
   6   8   6       5958.52       5979.10       101.60 o                         
   7   8   6         12.59         13.15         3.42 o                         
   8   8   6       3622.12       3746.26        68.25 o                         
   9   8   6         83.17         84.46         5.55 o                         
  10   8   6        884.50        851.64        24.85 o                         
  11   8   6          7.77          8.98         6.93 o                         
  12   8   6       3792.05       3774.26        77.89 o                         
  13   8   6          6.68          4.80        10.26 o                         
 -14   9   6          3.53         30.05        13.42 o                         
 -13   9   6       3161.31       3145.58        79.26 o                         
 -12   9   6          2.44         -7.39         7.39 o                         
 -11   9   6       4687.39       4410.47        81.05 o                         
 -10   9   6         49.25         30.78         5.03 o                         
  -9   9   6       1400.78       1387.13        30.19 o                         
  -8   9   6          0.82          0.37         4.78 o                         
  -7   9   6       5308.43       4935.52        99.54 o                         
  -6   9   6        130.79         86.61         4.85 o                         
  -5   9   6       6167.29       6054.37       101.31 o                         
  -4   9   6        188.93        196.40         7.70 o                         
  -3   9   6       5452.26       5439.99        77.93 o                         
  -2   9   6          0.35         -2.57         2.57 o                         
  -1   9   6      13271.16      13281.17       188.38 o                         
   0   9   6        720.00        766.27        13.87 o                         
   1   9   6       4943.25       4987.34        76.05 o                         
   2   9   6         18.78         26.94         3.27 o                         
   3   9   6       4742.81       4815.97        78.95 o                         
   4   9   6         33.35         36.45         4.04 o                         
   5   9   6       8882.03       9073.53       152.73 o                         
   6   9   6         32.70         20.30         4.01 o                         
   7   9   6       2001.16       2133.13        40.77 o                         
   8   9   6          0.14          9.38         5.09 o                         
   9   9   6       2890.04       3002.42        56.75 o                         
  10   9   6          6.85         13.81         6.46 o                         
  11   9   6       2869.25       2906.94        61.78 o                         
  12   9   6         10.14         -9.45         9.45 o                         
  13   9   6       1528.64       1687.63        56.90 o                         
 -13  10   6          8.92          7.81        13.72 o                         
 -12  10   6       2064.33       1938.14        56.75 o                         
 -11  10   6         25.92         24.89         5.48 o                         
 -10  10   6       4133.04       3956.64        70.10 o                         
  -9  10   6         88.28         85.09         7.00 o                         
  -8  10   6       5692.46       5572.51       102.25 o                         
  -7  10   6          0.29         -0.28         4.26 o                         
  -6  10   6       3405.97       3261.38        60.17 o                         
  -5  10   6         79.04         62.60         4.60 o                         
  -4  10   6       7524.82       7735.02       120.83 o                         
  -3  10   6         53.89         42.77         3.93 o                         
  -2  10   6       4974.94       5032.62        77.09 o                         
  -1  10   6         94.20         93.36         4.63 o                         
   0  10   6       5366.11       5682.42        83.69 o                         
   1  10   6         66.15         75.22         4.45 o                         
   2  10   6       9842.91      10008.78       155.39 o                         
   3  10   6          1.43         -0.84         3.21 o                         
   4  10   6       3168.24       3265.78        55.02 o                         
   5  10   6         25.45         28.37         4.44 o                         
   6  10   6       6836.94       7146.76       127.00 o                         
   7  10   6         45.73         29.08         5.27 o                         
   8  10   6       3031.57       3143.92        69.35 o                         
   9  10   6         58.82         59.01         7.28 o                         
  10  10   6        864.69        936.93        28.43 o                         
  11  10   6        154.19        150.10        13.18 o                         
  12  10   6       3105.45       3220.41        85.42 o                         
 -13  11   6       1026.18        831.05        38.65 o                         
 -12  11   6          0.57        -11.71        11.71 o                         
 -11  11   6       4101.18       3742.50        96.28 o                         
 -10  11   6         66.03         66.79         6.43 o                         
  -9  11   6       1146.28       1083.66        29.03 o                         
  -8  11   6          4.88          2.93         6.81 o                         
  -7  11   6       3886.57       3800.07        78.06 o                         
  -6  11   6         88.53         80.29         7.14 o                         
  -5  11   6       5700.44       5447.94        93.81 o                         
  -4  11   6        126.84        110.71         5.58 o                         
  -3  11   6       3060.31       2940.71        50.45 o                         
  -2  11   6          9.80          5.33         3.44 o                         
  -1  11   6      10277.77      10198.86       158.62 o                         
   0  11   6         73.62         83.53         4.92 o                         
   1  11   6       3135.73       3172.07        48.18 o                         
   2  11   6          9.38          9.56         3.76 o                         
   3  11   6       6020.76       6089.29        96.03 o                         
   4  11   6          5.84          8.63         3.65 o                         
   5  11   6       6591.26       6703.52       131.84 o                         
   6  11   6         12.53         12.53         4.52 o                         
   7  11   6       1465.04       1503.93        32.60 o                         
   8  11   6        120.57        123.15         9.13 o                         
   9  11   6       3957.27       4106.00       103.18 o                         
  10  11   6          9.08         -4.14         9.75 o                         
  11  11   6       2500.33       2802.98        75.93 o                         
  12  11   6         15.20         35.14        35.14 o                         
 -12  12   6        927.46        760.07        42.88 o                         
 -11  12   6         47.18         42.70        12.90 o                         
 -10  12   6       2605.20       2446.13        67.80 o                         
  -9  12   6         49.97         34.61         9.39 o                         
  -8  12   6       3998.45       3828.27        84.14 o                         
  -7  12   6          0.22         -2.80         5.83 o                         
  -6  12   6       1518.28       1530.03        29.83 o                         
  -5  12   6         28.22         20.66         4.44 o                         
  -4  12   6       9074.29       8958.27       164.58 o                         
  -3  12   6        120.66        109.91         6.26 o                         
  -2  12   6       3674.84       3664.87        64.42 o                         
  -1  12   6         71.30         55.30         4.43 o                         
   0  12   6       6151.17       6165.42        95.91 o                         
   1  12   6         40.08         32.12         4.40 o                         
   2  12   6       6826.19       7197.31       117.12 o                         
   3  12   6         15.24         18.37         4.73 o                         
   4  12   6       2920.28       3078.25        54.84 o                         
   5  12   6         40.02         46.58         6.20 o                         
   6  12   6       4113.35       4261.96        78.45 o                         
   7  12   6          0.11         -7.86         7.86 o                         
   8  12   6       2469.13       2518.68        62.29 o                         
   9  12   6        156.38        168.01        13.03 o                         
  10  12   6        713.80        688.88        31.52 o                         
  11  12   6          0.44          2.93        11.97 o                         
 -11  13   6       3340.56       3086.63        83.93 o                         
 -10  13   6          7.29        -10.26        10.26 o                         
  -9  13   6       1897.14       1744.52        52.02 o                         
  -8  13   6         10.62          5.71         7.65 o                         
  -7  13   6       4367.96       4082.29        89.43 o                         
  -6  13   6         35.43         23.19         6.45 o                         
  -5  13   6       3921.61       3696.63        75.53 o                         
  -4  13   6         25.92         28.76         5.03 o                         
  -3  13   6       1475.28       1451.38        27.08 o                         
  -2  13   6          2.07          2.09         3.93 o                         
  -1  13   6       7972.85       7954.31       125.36 o                         
   0  13   6          9.09          8.02         4.49 o                         
   1  13   6       2701.57       2712.24        48.94 o                         
   2  13   6          3.34          2.13         4.48 o                         
   3  13   6       3449.64       3546.15        60.78 o                         
   4  13   6         19.60         16.04         4.87 o                         
   5  13   6       6884.74       7093.30       149.09 o                         
   6  13   6         13.22         20.33         6.41 o                         
   7  13   6        912.97        959.00        37.90 o                         
   8  13   6         36.25         39.10        14.03 o                         
   9  13   6       2008.44       2064.45        65.43 o                         
  10  13   6          1.61         10.07        11.71 o                         
 -10  14   6       2504.58       2286.91        66.12 o                         
  -9  14   6          1.19         13.16        10.19 o                         
  -8  14   6       3225.25       3109.89        76.31 o                         
  -7  14   6         31.47         34.61         8.27 o                         
  -6  14   6       1325.23       1249.21        35.68 o                         
  -5  14   6         17.88          8.37         6.83 o                         
  -4  14   6       6707.57       6521.05       137.34 o                         
  -3  14   6          0.11         -0.55         5.29 o                         
  -2  14   6       3344.56       3418.74        70.68 o                         
  -1  14   6         46.84         35.95         4.47 o                         
   0  14   6       2844.13       2837.09        54.05 o                         
   1  14   6          3.43          5.20         5.80 o                         
   2  14   6       6158.73       6296.35       117.68 o                         
   3  14   6          0.61         -6.24         6.24 o                         
   4  14   6       2023.71       2077.15        43.21 o                         
   5  14   6         71.98         78.06         6.36 o                         
   6  14   6       2687.60       2688.83        66.09 o                         
   7  14   6          1.50         18.20        10.91 o                         
   8  14   6       2100.25       2029.20        64.89 o                         
   9  14   6         17.82         26.50        16.59 o                         
  -9  15   6        867.12        826.38        34.98 o                         
  -8  15   6          7.63         -4.91        13.54 o                         
  -7  15   6       3385.31       3228.92        77.96 o                         
  -6  15   6         68.07         51.27         8.81 o                         
  -5  15   6       3110.77       2934.92        71.17 o                         
  -4  15   6         14.57          2.84         6.65 o                         
  -3  15   6       1378.30       1279.52        35.92 o                         
  -2  15   6          1.47          4.36         5.38 o                         
  -1  15   6       7238.82       7162.37       128.08 o                         
   0  15   6          3.62          5.18         7.80 o                         
   1  15   6       2202.40       2222.87        46.11 o                         
   2  15   6         13.80          4.42         5.99 o                         
   3  15   6       3009.17       3187.93        75.29 o                         
   4  15   6          8.84          9.74         7.92 o                         
   5  15   6       4870.79       5173.37       142.76 o                         
   6  15   6          0.82         -2.39        12.73 o                         
   7  15   6       1089.74       1133.98        44.86 o                         
   8  15   6        313.92        359.72        38.09 o                         
  -8  16   6       2591.18       2441.51        69.40 o                         
  -7  16   6         13.18         -3.55        13.79 o                         
  -6  16   6        741.45        686.01        26.48 o                         
  -5  16   6         26.00         22.90         8.37 o                         
  -4  16   6       3246.57       3071.90        74.36 o                         
  -3  16   6          4.05          1.01         6.73 o                         
  -2  16   6       2666.52       2649.15        65.74 o                         
  -1  16   6         98.31         80.34        10.16 o                         
   0  16   6       2676.67       2838.28        64.42 o                         
   1  16   6         14.10         11.33         7.93 o                         
   2  16   6       3458.14       3519.85        83.51 o                         
   3  16   6          3.96          7.03         9.51 o                         
   4  16   6       1518.66       1523.23        46.51 o                         
   5  16   6          2.80         -0.86        13.02 o                         
   6  16   6       3048.86       3100.61        92.42 o                         
   7  16   6         12.28         23.60        15.31 o                         
  -6  17   6         78.95         71.00        12.08 o                         
  -5  17   6       2037.54       1825.70        51.49 o                         
  -4  17   6          3.59          0.37        10.81 o                         
  -3  17   6       3529.28       3599.38        86.92 o                         
  -2  17   6         49.78         59.74        10.79 o                         
  -1  17   6       3686.66       3623.93        93.43 o                         
   0  17   6          2.71          3.44        10.09 o                         
   1  17   6       1499.32       1502.33        50.49 o                         
   2  17   6         51.47         29.74        14.60 o                         
   3  17   6       2358.62       2337.30        71.40 o                         
   4  17   6          6.00         -4.25        19.78 o                         
   5  17   6       3378.54       3514.90       103.15 o                         
  -3  18   6        126.44        121.35        14.37 o                         
  -2  18   6       1595.56       1569.09        45.85 o                         
  -1  18   6        665.82        697.02        34.44 o                         
   0  18   6       1189.93       1107.23        42.74 o                         
   1  18   6          0.57        -13.33        13.33 o                         
   2  18   6       2953.02       2971.88        88.04 o                         
 -15   0   7       3361.56       3377.68       126.18 o                         
 -13   0   7        664.02        621.91        35.47 o                         
 -11   0   7       3585.37       3843.97       117.47 o                         
  -9   0   7       8282.58       8946.96       213.19 o                         
  -7   0   7       5992.97       6732.18       149.13 o                         
  -5   0   7      17972.82      18473.41       594.40 o                         
  -3   0   7      12216.35      11927.45       347.37 o                         
  -1   0   7       4104.65       3930.56        94.40 o                         
   1   0   7      24465.92      23666.17       679.36 o                         
   3   0   7       6918.54       6906.54       200.00 o                         
   5   0   7       7449.15       7505.89       218.10 o                         
   7   0   7       8197.01       8026.40       208.58 o                         
   9   0   7       1691.75       1680.90        48.34 o                         
  11   0   7       8413.71       8714.40       207.01 o                         
  13   0   7       1390.66       1306.60        36.62 o                         
 -15   1   7        118.05        118.33        13.60 o                         
 -14   1   7       1895.82       1906.97        47.25 o                         
 -13   1   7         11.21          3.54         5.00 o                         
 -12   1   7       5839.88       5948.56       133.56 o                         
 -11   1   7         65.58         62.75         8.78 o                         
 -10   1   7       3948.13       4302.00        69.25 o                         
  -9   1   7          6.11          4.28         3.66 o                         
  -8   1   7       4171.72       4477.26        68.86 o                         
  -7   1   7        392.33        411.58        12.23 o                         
  -6   1   7      13134.07      13909.60       261.41 o                         
  -5   1   7        308.48        360.22         9.67 o                         
  -4   1   7       3338.29       3308.39        54.90 o                         
  -3   1   7          9.71          6.84         2.34 o                         
  -2   1   7      18770.16      18891.87       289.25 o                         
  -1   1   7          0.69         -2.14         2.14 o                         
   0   1   7       7883.61       7711.17       123.79 o                         
   1   1   7          2.79          1.10         2.49 o                         
   2   1   7      14076.03      13805.12       264.92 o                         
   3   1   7         27.98         19.76         3.01 o                         
   4   1   7      12204.02      11718.94       238.53 o                         
   5   1   7        683.13        697.33        17.14 o                         
   6   1   7       2327.71       2231.94        45.44 o                         
   7   1   7          0.49         -3.11         3.11 o                         
   8   1   7       3946.67       3805.74        71.78 o                         
   9   1   7          9.10         10.76         3.40 o                         
  10   1   7       6941.18       7020.93       123.93 o                         
  11   1   7         22.14         14.20         4.61 o                         
  12   1   7       1573.51       1543.67        29.38 o                         
  13   1   7        135.90        137.31         8.00 o                         
  14   1   7       2900.34       2876.30        64.57 o                         
 -15   2   7       4718.40       5034.38       139.83 o                         
 -14   2   7          7.74          2.51         9.23 o                         
 -13   2   7        993.00        976.42        30.07 o                         
 -12   2   7          0.02         -0.18         5.09 o                         
 -11   2   7       2835.21       2853.05        54.50 o                         
 -10   2   7        289.81        305.20        10.39 o                         
  -9   2   7       8108.04       8617.09       130.13 o                         
  -8   2   7         39.57         44.59         4.02 o                         
  -7   2   7       1590.29       1711.40        29.42 o                         
  -6   2   7         91.48         72.73         4.60 o                         
  -5   2   7      15230.33      15496.34       257.45 o                         
  -4   2   7       1302.09       1479.08        30.69 o                         
  -3   2   7      11018.45      10904.48       181.60 o                         
  -2   2   7         24.64         27.48         2.65 o                         
  -1   2   7       4882.55       4698.73        76.19 o                         
   0   2   7         13.78         11.08         1.93 o                         
   1   2   7      22695.99      21932.74       348.47 o                         
   2   2   7        179.51        140.37         6.30 o                         
   3   2   7       7756.77       7663.75       167.60 o                         
   4   2   7        651.90        669.34        16.62 o                         
   5   2   7       3513.03       3442.81        72.20 o                         
   6   2   7        186.36        212.91         8.41 o                         
   7   2   7       6716.89       6732.00       131.02 o                         
   8   2   7         23.67         19.07         3.35 o                         
   9   2   7       2457.65       2582.77        52.63 o                         
  10   2   7          0.05          1.83         3.90 o                         
  11   2   7       4979.63       5025.74        86.16 o                         
  12   2   7          0.08          3.84         4.88 o                         
  13   2   7       2324.11       2333.54        47.73 o                         
  14   2   7         11.31         11.30         9.36 o                         
 -15   3   7          9.19         -2.54        12.92 o                         
 -14   3   7       2111.74       2143.42        56.14 o                         
 -13   3   7        131.75        128.43        10.45 o                         
 -12   3   7       5074.93       5083.30        92.01 o                         
 -11   3   7        118.77        111.45         7.53 o                         
 -10   3   7       4099.34       4243.04        71.17 o                         
  -9   3   7         82.00         59.55         6.64 o                         
  -8   3   7       8257.58       8859.84       129.31 o                         
  -7   3   7       3682.99       3972.57        67.25 o                         
  -6   3   7      18569.63      19323.71       361.99 o                         
  -5   3   7         36.15         36.52         3.34 o                         
  -4   3   7       4855.20       4861.79        81.13 o                         
  -3   3   7        410.42        441.95        10.71 o                         
  -2   3   7      17247.42      17340.04       256.58 o                         
  -1   3   7          4.89          4.20         1.93 o                         
   0   3   7       8529.80       8379.41       129.21 o                         
   1   3   7          8.61          4.03         2.18 o                         
   2   3   7       4778.46       4623.17        77.87 o                         
   3   3   7         43.43         52.18         4.05 o                         
   4   3   7      14977.49      14605.72       279.94 o                         
   5   3   7        129.02        111.41         4.93 o                         
   6   3   7       2197.24       2219.44        47.85 o                         
   7   3   7        293.92        323.97         9.78 o                         
   8   3   7       4818.09       4664.70        83.02 o                         
   9   3   7          0.71          2.49         3.28 o                         
  10   3   7       6727.14       6701.95       117.95 o                         
  11   3   7          2.62          0.71         3.70 o                         
  12   3   7       1169.00       1187.54        25.07 o                         
  13   3   7          1.34          0.31         6.05 o                         
  14   3   7       3554.24       3682.39       103.62 o                         
 -15   4   7       4115.81       4126.65       107.02 o                         
 -14   4   7          9.44         -1.97        10.85 o                         
 -13   4   7       1821.34       1875.25        43.06 o                         
 -12   4   7          0.62         -6.51         6.51 o                         
 -11   4   7       2858.72       3095.82        61.48 o                         
 -10   4   7        282.56        355.71        13.08 o                         
  -9   4   7       7549.82       7812.00       122.74 o                         
  -8   4   7        214.20        212.12         8.83 o                         
  -7   4   7        174.81        191.10        10.94 o                         
  -6   4   7        225.23        247.20         9.82 o                         
  -5   4   7      14136.69      14273.34       254.98 o                         
  -4   4   7         50.74         36.79         3.04 o                         
  -3   4   7       8135.49       7839.24       131.83 o                         
  -2   4   7        175.22        187.66         6.56 o                         
  -1   4   7       4787.37       4576.85        71.55 o                         
   0   4   7        153.97        151.71         5.44 o                         
   1   4   7      23889.04      23640.16       362.10 o                         
   2   4   7         12.76         13.58         2.59 o                         
   3   4   7       7268.33       7132.42       130.85 o                         
   4   4   7        305.58        272.49         8.26 o                         
   5   4   7      12085.46      12212.69       234.60 o                         
   6   4   7        124.60        122.61         7.91 o                         
   7   4   7       5024.43       4917.01        86.75 o                         
   8   4   7          0.03         -2.13         3.09 o                         
   9   4   7       2102.78       2093.53        34.48 o                         
  10   4   7         26.28         19.99         3.69 o                         
  11   4   7       5032.83       5172.59        88.26 o                         
  12   4   7         10.54         11.06         4.40 o                         
  13   4   7       2132.33       2130.76        53.13 o                         
  14   4   7        100.64        104.97        13.63 o                         
 -15   5   7          4.08         -5.08        12.80 o                         
 -14   5   7       1197.61       1132.11        45.61 o                         
 -13   5   7         25.45         14.86         7.49 o                         
 -12   5   7       5585.38       5688.16       102.63 o                         
 -11   5   7         16.23         18.40         4.51 o                         
 -10   5   7       2946.01       3003.03        60.46 o                         
  -9   5   7         56.33         43.29         5.11 o                         
  -8   5   7       4859.63       4895.33       108.97 o                         
  -7   5   7        177.18        182.27         9.35 o                         
  -6   5   7      10035.08      10121.60       177.51 o                         
  -5   5   7        158.23        119.43         5.43 o                         
  -4   5   7      11482.03      12358.82       243.56 o                         
  -3   5   7         15.10         20.04         2.86 o                         
  -2   5   7      13256.37      13047.03       187.97 o                         
  -1   5   7        974.41        959.64        16.57 o                         
   0   5   7       9466.52       9327.66       149.57 o                         
   1   5   7        227.81        228.91         6.52 o                         
   2   5   7       5549.53       5469.82        96.28 o                         
   3   5   7        109.55        111.84         7.28 o                         
   4   5   7      12215.74      12163.97       222.18 o                         
   5   5   7       1113.11       1062.78        21.20 o                         
   6   5   7       1391.14       1432.76        28.74 o                         
   7   5   7         38.15         34.11         3.74 o                         
   8   5   7       4053.94       4073.54        76.32 o                         
   9   5   7          0.02          0.59         3.68 o                         
  10   5   7       4847.61       4905.67        91.90 o                         
  11   5   7         43.33         41.17         5.66 o                         
  12   5   7       1530.94       1530.30        35.10 o                         
  13   5   7          1.47          5.62         7.42 o                         
  14   5   7       2678.61       2825.86        92.52 o                         
 -14   6   7          2.16         20.96        12.31 o                         
 -13   6   7       2064.13       2133.16        62.39 o                         
 -12   6   7          0.36          1.34         7.49 o                         
 -11   6   7       2505.53       2535.75        50.11 o                         
 -10   6   7          0.52         -3.37         4.38 o                         
  -9   6   7       6718.48       6470.56       116.19 o                         
  -8   6   7         64.77         30.92         4.81 o                         
  -7   6   7       5848.44       5911.54       124.24 o                         
  -6   6   7         75.20         56.35         5.32 o                         
  -5   6   7       8323.76       8583.31       173.70 o                         
  -4   6   7        793.77        820.02        15.66 o                         
  -3   6   7       9544.89       9567.43       143.04 o                         
  -2   6   7          0.11          0.64         2.36 o                         
  -1   6   7       4206.07       4172.93        63.74 o                         
   0   6   7          0.23          3.69         2.46 o                         
   1   6   7      12306.69      11888.60       177.12 o                         
   2   6   7       1765.04       1730.36        32.38 o                         
   3   6   7       4693.57       4797.45        89.38 o                         
   4   6   7        129.44        106.89         5.80 o                         
   5   6   7       2148.57       2142.54        41.87 o                         
   6   6   7          7.23          9.32         3.16 o                         
   7   6   7       7531.10       7581.05       156.26 o                         
   8   6   7         18.17         21.87         3.88 o                         
   9   6   7       1998.25       2059.77        43.06 o                         
  10   6   7          0.04          0.55         3.83 o                         
  11   6   7       4381.82       4435.47        89.02 o                         
  12   6   7          0.97          5.42         7.10 o                         
  13   6   7       2321.45       2335.32        63.88 o                         
 -14   7   7       1527.32       1428.53        48.76 o                         
 -13   7   7          2.85         -9.69         9.69 o                         
 -12   7   7       4986.71       4962.25        95.31 o                         
 -11   7   7         67.97         56.25         6.47 o                         
 -10   7   7        918.12        875.19        23.08 o                         
  -9   7   7          5.90         -1.65         5.02 o                         
  -8   7   7       4914.13       4749.26       125.31 o                         
  -7   7   7        418.04        433.78        13.23 o                         
  -6   7   7       7398.10       7435.39       190.45 o                         
  -5   7   7        249.35        251.20         9.75 o                         
  -4   7   7        638.89        625.08        13.14 o                         
  -3   7   7        390.41        417.62         9.82 o                         
  -2   7   7      18029.40      18408.89       288.38 o                         
  -1   7   7        528.07        542.57        11.09 o                         
   0   7   7       5544.24       5441.54        82.52 o                         
   1   7   7        282.72        272.08         7.95 o                         
   2   7   7      13795.44      14235.41       218.94 o                         
   3   7   7        286.57        278.80         9.59 o                         
   4   7   7      12341.88      12751.27       222.39 o                         
   5   7   7        190.27        224.69         8.88 o                         
   6   7   7       2330.48       2364.58        44.05 o                         
   7   7   7         10.55          5.13         3.31 o                         
   8   7   7       5298.00       5496.38        89.75 o                         
   9   7   7         23.60         15.10         3.69 o                         
  10   7   7       3761.78       3937.04        84.28 o                         
  11   7   7        104.35         93.48         8.12 o                         
  12   7   7       1322.11       1400.84        39.05 o                         
  13   7   7          0.20          1.75         9.22 o                         
 -14   8   7          1.04         11.06        15.80 o                         
 -13   8   7       1132.25       1114.38        38.77 o                         
 -12   8   7         23.78         21.24         6.44 o                         
 -11   8   7       2678.85       2633.48        51.12 o                         
 -10   8   7         66.67         49.08         5.62 o                         
  -9   8   7       7026.80       7015.94       134.85 o                         
  -8   8   7        134.25        101.82         8.16 o                         
  -7   8   7       3227.05       3171.81        86.68 o                         
  -6   8   7          0.23         -2.71         4.32 o                         
  -5   8   7      12777.78      13447.19       276.06 o                         
  -4   8   7       2803.66       3009.14        60.17 o                         
  -3   8   7      10923.78      11456.45       172.27 o                         
  -2   8   7          1.47          0.64         2.84 o                         
  -1   8   7       2543.91       2503.13        37.32 o                         
   0   8   7         18.12         19.73         2.99 o                         
   1   8   7      14473.30      14586.67       216.91 o                         
   2   8   7        121.49         98.86         5.42 o                         
   3   8   7       3974.32       4044.56        69.71 o                         
   4   8   7         45.13         47.20         4.26 o                         
   5   8   7       2923.71       2938.52        51.86 o                         
   6   8   7          3.62          4.99         3.70 o                         
   7   8   7       4773.50       4768.66        85.66 o                         
   8   8   7          7.75         12.34         3.45 o                         
   9   8   7       1307.78       1341.75        29.29 o                         
  10   8   7          6.04          8.95         5.39 o                         
  11   8   7       4194.14       4343.44        93.94 o                         
  12   8   7          1.76         -1.74         8.17 o                         
  13   8   7       1760.60       1805.67        94.94 o                         
 -13   9   7         21.19          8.82        13.91 o                         
 -12   9   7       3670.29       3455.43       100.22 o                         
 -11   9   7        119.20        119.04         7.74 o                         
 -10   9   7        689.15        640.48        23.13 o                         
  -9   9   7          0.37         -0.52         6.44 o                         
  -8   9   7       4745.08       4489.53        92.07 o                         
  -7   9   7        943.24        908.23        21.94 o                         
  -6   9   7       7092.00       6793.60       135.52 o                         
  -5   9   7          0.56         -3.49         3.56 o                         
  -4   9   7       2749.80       2719.87        50.35 o                         
  -3   9   7          9.35          9.59         3.62 o                         
  -2   9   7       7161.76       7183.76       107.63 o                         
  -1   9   7        374.54        366.93         9.66 o                         
   0   9   7       7236.98       7311.98       103.84 o                         
   1   9   7         27.90         28.09         3.49 o                         
   2   9   7       3492.80       3584.61        57.46 o                         
   3   9   7        439.39        500.29        13.82 o                         
   4   9   7       8521.44       8711.84       146.76 o                         
   5   9   7        164.36        140.44         6.27 o                         
   6   9   7       1461.43       1532.07        29.43 o                         
   7   9   7          9.62         11.10         4.76 o                         
   8   9   7       4234.83       4434.98        76.70 o                         
   9   9   7          0.09          6.80         5.32 o                         
  10   9   7       4235.32       4576.66        93.29 o                         
  11   9   7          6.05         14.10         7.77 o                         
  12   9   7       1396.69       1528.82        53.07 o                         
 -13  10   7       2362.68       2277.15        73.65 o                         
 -12  10   7         25.35         16.07        12.82 o                         
 -11  10   7       1592.14       1442.37        39.98 o                         
 -10  10   7         27.74         16.92         6.75 o                         
  -9  10   7       5710.29       5531.65       101.01 o                         
  -8  10   7         18.50         18.04         6.15 o                         
  -7  10   7       2931.00       2935.10        63.21 o                         
  -6  10   7          5.71         -2.79         4.01 o                         
  -5  10   7       5085.12       5066.29        90.06 o                         
  -4  10   7        364.82        400.61        11.77 o                         
  -3  10   7       5169.95       5251.15        83.64 o                         
  -2  10   7         54.95         35.81         3.88 o                         
  -1  10   7       4172.72       4350.94        65.32 o                         
   0  10   7         37.28         39.05         3.85 o                         
   1  10   7      11818.83      12045.20       180.07 o                         
   2  10   7         35.42         28.08         3.86 o                         
   3  10   7       4347.38       4573.24        75.57 o                         
   4  10   7         17.01          9.75         4.28 o                         
   5  10   7       2797.83       2770.15        50.29 o                         
   6  10   7          2.02          5.43         4.61 o                         
   7  10   7       3840.51       3927.58        71.98 o                         
   8  10   7          4.02          4.28         5.60 o                         
   9  10   7       1390.10       1434.20        34.51 o                         
  10  10   7         15.62          9.25         9.32 o                         
  11  10   7       2288.89       2379.54        65.91 o                         
  12  10   7         36.72         55.97        39.32 o                         
 -12  11   7       3003.13       2781.15        85.18 o                         
 -11  11   7          2.14          0.15         9.15 o                         
 -10  11   7        890.41        823.58        26.23 o                         
  -9  11   7         46.28         38.99         8.79 o                         
  -8  11   7       4960.58       4741.28       102.50 o                         
  -7  11   7         76.74         60.45         6.45 o                         
  -6  11   7       5823.39       5670.32        84.97 o                         
  -5  11   7          0.85          2.59         4.41 o                         
  -4  11   7       3074.02       2823.70        47.16 o                         
  -3  11   7          0.89          2.64         3.62 o                         
  -2  11   7       8827.65       8794.82       143.61 o                         
  -1  11   7        172.37        157.00         8.45 o                         
   0  11   7       4692.66       4614.70        72.94 o                         
   1  11   7        114.38        115.45         6.73 o                         
   2  11   7       4367.23       4268.04        71.04 o                         
   3  11   7          2.35         -0.79         4.07 o                         
   4  11   7       7718.78       8079.44       168.51 o                         
   5  11   7          0.97         -1.73         5.04 o                         
   6  11   7       1057.40       1055.39        22.94 o                         
   7  11   7          0.35          0.03         4.86 o                         
   8  11   7       4795.11       5020.56       107.65 o                         
   9  11   7         33.78         51.61        11.31 o                         
  10  11   7       2518.45       2651.07        72.17 o                         
  11  11   7          0.97          3.63        11.52 o                         
 -11  12   7       1294.30       1211.41        38.14 o                         
 -10  12   7        254.15        246.04        20.14 o                         
  -9  12   7       3697.22       3409.69        89.39 o                         
  -8  12   7         30.41         19.97         8.48 o                         
  -7  12   7       1515.57       1393.21        39.25 o                         
  -6  12   7         34.17         28.19         5.82 o                         
  -5  12   7       5764.42       5730.22       110.66 o                         
  -4  12   7         39.11         22.36         4.60 o                         
  -3  12   7       5281.93       5197.17        86.63 o                         
  -2  12   7          0.98         -4.00         4.00 o                         
  -1  12   7       2312.70       2523.30        43.05 o                         
   0  12   7         49.31         46.44         4.99 o                         
   1  12   7       7379.83       7444.92       121.27 o                         
   2  12   7         59.34         67.10         5.28 o                         
   3  12   7       1997.72       2094.49        40.80 o                         
   4  12   7         21.24         17.31         5.23 o                         
   5  12   7       2942.39       3030.56        57.83 o                         
   6  12   7         12.55          8.44         5.72 o                         
   7  12   7       4152.20       4268.31        92.35 o                         
   8  12   7        104.55        109.29        12.23 o                         
   9  12   7       1068.97       1107.48        42.08 o                         
  10  12   7         27.18         16.43        12.84 o                         
 -11  13   7          4.62          7.67        12.28 o                         
 -10  13   7        463.88        406.80        22.77 o                         
  -9  13   7         15.23         -1.35        13.68 o                         
  -8  13   7       2889.59       2682.41        66.71 o                         
  -7  13   7          0.48          3.63         7.60 o                         
  -6  13   7       4011.47       3674.08        80.65 o                         
  -5  13   7         34.90         16.05         6.15 o                         
  -4  13   7       1857.96       1834.79        37.41 o                         
  -3  13   7         20.77         16.90         5.01 o                         
  -2  13   7       7134.06       7037.62       125.35 o                         
  -1  13   7         19.63         20.03         5.43 o                         
   0  13   7       4316.07       4351.64        68.82 o                         
   1  13   7         51.49         50.13         4.94 o                         
   2  13   7       2696.15       2690.20        49.06 o                         
   3  13   7          3.32          0.94         5.11 o                         
   4  13   7       5470.49       5610.76        92.98 o                         
   5  13   7          5.91         11.60         8.63 o                         
   6  13   7       1285.52       1360.81        35.80 o                         
   7  13   7         76.28         77.86        13.59 o                         
   8  13   7       1682.53       1783.61        58.55 o                         
   9  13   7          1.61        -12.57        12.70 o                         
 -10  14   7        498.27        479.24        26.39 o                         
  -9  14   7       3735.89       3480.28        92.90 o                         
  -8  14   7          4.40         -7.02         9.05 o                         
  -7  14   7       2140.46       2020.29        52.86 o                         
  -6  14   7         46.77         38.82         8.37 o                         
  -5  14   7       4212.89       4024.92        94.19 o                         
  -4  14   7         26.27         17.26         6.26 o                         
  -3  14   7       4134.19       4121.19        88.97 o                         
  -2  14   7          0.12          0.53         7.03 o                         
  -1  14   7       1725.72       1737.23        38.00 o                         
   0  14   7         29.29         30.93         7.87 o                         
   1  14   7       5985.11       6066.60       108.69 o                         
   2  14   7          5.47         -6.68         6.68 o                         
   3  14   7       2090.67       2203.42        50.78 o                         
   4  14   7          4.36          8.71         7.72 o                         
   5  14   7       1803.97       1833.27        52.55 o                         
   6  14   7          6.98         -2.76        12.13 o                         
   7  14   7       3814.29       4020.75       114.17 o                         
   8  14   7         42.46         48.34        14.54 o                         
  -8  15   7       2377.10       2171.36        63.20 o                         
  -7  15   7         15.74         -3.63         9.22 o                         
  -6  15   7       3314.41       3070.11        74.91 o                         
  -5  15   7          0.72         -4.11         7.54 o                         
  -4  15   7        909.93        824.42        27.65 o                         
  -3  15   7         48.84         48.60        11.03 o                         
  -2  15   7       4936.29       4820.28       111.68 o                         
  -1  15   7        182.82        194.47        14.43 o                         
   0  15   7       3327.88       3342.97        74.15 o                         
   1  15   7         13.71          9.08         7.29 o                         
   2  15   7       2489.68       2548.58        62.34 o                         
   3  15   7          0.24         -5.85         9.02 o                         
   4  15   7       4171.53       4116.38       115.46 o                         
   5  15   7         92.34         95.47        15.11 o                         
   6  15   7        970.72       1013.99        42.28 o                         
   7  15   7          8.08         39.53        15.24 o                         
  -7  16   7       1405.20       1315.02        44.90 o                         
  -6  16   7         62.76         36.35        10.08 o                         
  -5  16   7       3531.25       3233.92        95.27 o                         
  -4  16   7         25.19         13.94         8.11 o                         
  -3  16   7       3030.05       2955.51        78.84 o                         
  -2  16   7          4.25          6.46         9.66 o                         
  -1  16   7       2610.40       2696.41        66.54 o                         
   0  16   7          2.51         -4.30         9.08 o                         
   1  16   7       4597.10       4646.74       117.61 o                         
   2  16   7         63.77         21.88        11.10 o                         
   3  16   7       1442.90       1479.90        50.03 o                         
   4  16   7          1.78          5.68        15.68 o                         
   5  16   7       1623.65       1598.71        63.47 o                         
   6  16   7          0.12         12.21        15.05 o                         
  -5  17   7          0.50        -14.30        14.30 o                         
  -4  17   7        931.91        832.74        32.47 o                         
  -3  17   7          5.24        -11.44        12.25 o                         
  -2  17   7       2711.09       2584.87        65.68 o                         
  -1  17   7        185.42        160.95        14.64 o                         
   0  17   7       1791.33       1723.17        56.46 o                         
   1  17   7          1.70          1.79        13.61 o                         
   2  17   7       1267.47       1223.09        53.13 o                         
   3  17   7         14.92        -16.00        16.00 o                         
   4  17   7       2610.88       2581.52        90.14 o                         
 -14   0   8       4282.46       4776.87       170.21 o                         
 -12   0   8       1097.07       1212.05        40.61 o                         
 -10   0   8      10859.04      11697.94       304.76 o                         
  -8   0   8       2559.72       2696.08        68.09 o                         
  -6   0   8       7855.42       8237.58       202.73 o                         
  -4   0   8      13796.44      13351.91       490.81 o                         
  -2   0   8       5950.29       5637.20       143.85 o                         
   0   0   8      15938.70      15304.33       359.54 o                         
   2   0   8      11346.59      10917.07       315.85 o                         
   4   0   8       6214.44       6092.77       177.17 o                         
   6   0   8      10443.77       9899.72       287.09 o                         
   8   0   8       4561.35       4516.00       120.04 o                         
  10   0   8       4421.27       4408.18       118.02 o                         
  12   0   8       2152.10       2158.16        55.76 o                         
  14   0   8       1007.21       1092.65        43.97 o                         
 -15   1   8        944.04       1010.09        38.78 o                         
 -14   1   8        208.31        155.02        17.55 o                         
 -13   1   8       5027.20       5128.69       112.06 o                         
 -12   1   8          0.31          1.30         5.53 o                         
 -11   1   8       1538.61       1613.80        36.72 o                         
 -10   1   8         42.49         32.38         4.84 o                         
  -9   1   8       5227.19       5542.78        99.18 o                         
  -8   1   8        432.72        419.99        11.80 o                         
  -7   1   8       8772.29       9379.28       145.93 o                         
  -6   1   8         31.40         27.48         3.58 o                         
  -5   1   8       4494.48       4904.19        93.11 o                         
  -4   1   8        405.87        428.64        10.61 o                         
  -3   1   8      13997.25      13791.00       225.05 o                         
  -2   1   8         48.20         39.94         3.44 o                         
  -1   1   8      13166.22      13164.60       210.38 o                         
   0   1   8          2.34         -2.45         2.45 o                         
   1   1   8       2455.52       2599.74        52.26 o                         
   2   1   8          0.00         -2.46         3.32 o                         
   3   1   8      12827.80      12975.15       249.08 o                         
   4   1   8        249.97        238.49         8.31 o                         
   5   1   8       1781.35       1801.19        36.90 o                         
   6   1   8         41.90         28.24         5.03 o                         
   7   1   8       4286.38       4253.87        79.88 o                         
   8   1   8        108.50        100.39         5.53 o                         
   9   1   8       7152.24       7048.44       130.82 o                         
  10   1   8          0.20         -4.16         4.16 o                         
  11   1   8       1498.32       1483.01        29.89 o                         
  12   1   8          4.06         -3.92         4.39 o                         
  13   1   8       2978.97       3014.28        62.84 o                         
  14   1   8         11.77          0.34        10.35 o                         
 -15   2   8          2.75          5.24        14.70 o                         
 -14   2   8       1568.07       1683.15        56.46 o                         
 -13   2   8         18.73         13.83         9.75 o                         
 -12   2   8       1273.22       1289.57        28.44 o                         
 -11   2   8         39.75         41.04         7.72 o                         
 -10   2   8       7316.87       7610.15       135.88 o                         
  -9   2   8          3.52          5.94         3.84 o                         
  -8   2   8       4711.60       4952.57        78.92 o                         
  -7   2   8         31.72         17.25         3.52 o                         
  -6   2   8       8022.82       8346.66       156.15 o                         
  -5   2   8        632.84        645.67        16.57 o                         
  -4   2   8      12834.54      13191.26       253.18 o                         
  -3   2   8         29.93         19.21         2.86 o                         
  -2   2   8       6923.22       6723.39       117.98 o                         
  -1   2   8          9.91          6.96         2.35 o                         
   0   2   8      14884.73      14147.88       217.51 o                         
   1   2   8        225.54        237.54         7.85 o                         
   2   2   8       8547.89       8499.77       155.82 o                         
   3   2   8         62.51         40.54         4.82 o                         
   4   2   8       1669.47       1607.51        33.34 o                         
   5   2   8        239.22        237.93         8.71 o                         
   6   2   8       9814.12       9774.24       188.95 o                         
   7   2   8          7.44          6.53         3.70 o                         
   8   2   8       3222.88       3211.11        55.71 o                         
   9   2   8          2.83         -0.66         3.41 o                         
  10   2   8       4126.41       4140.18        71.33 o                         
  11   2   8          2.73         -2.34         3.86 o                         
  12   2   8       3396.36       3459.29        63.42 o                         
  13   2   8          4.95          3.30         6.16 o                         
 -15   3   8       1040.32       1012.20        49.49 o                         
 -14   3   8         33.22         41.82        13.31 o                         
 -13   3   8       4709.40       4767.15       102.31 o                         
 -12   3   8          0.15         -5.19         5.19 o                         
 -11   3   8       2400.34       2550.19        45.04 o                         
 -10   3   8         82.73         88.38         7.69 o                         
  -9   3   8       4426.42       4700.20        81.63 o                         
  -8   3   8         52.63         22.58         4.11 o                         
  -7   3   8      13103.81      13977.33       249.31 o                         
  -6   3   8          1.17         -2.39         3.14 o                         
  -5   3   8        904.42       1018.07        19.88 o                         
  -4   3   8          3.43         -1.48         2.68 o                         
  -3   3   8      11446.66      11687.30       182.45 o                         
  -2   3   8        129.03        115.63         4.95 o                         
  -1   3   8       7825.84       7747.06       135.42 o                         
   0   3   8         62.94         59.87         3.06 o                         
   1   3   8       5675.36       5786.13        97.20 o                         
   2   3   8        143.66        122.36         6.33 o                         
   3   3   8      15219.07      15248.81       277.44 o                         
   4   3   8       1154.65       1197.75        24.37 o                         
   5   3   8       1843.21       1846.78        38.10 o                         
   6   3   8         17.99         17.38         3.05 o                         
   7   3   8       9237.23       9363.67       171.87 o                         
   8   3   8        155.97        179.62         7.60 o                         
   9   3   8       7007.96       6873.37       121.26 o                         
  10   3   8         57.51         44.43         4.57 o                         
  11   3   8       1739.40       1768.28        34.50 o                         
  12   3   8         44.47         42.67         4.96 o                         
  13   3   8       2199.73       2161.50        54.20 o                         
 -15   4   8          0.40         -1.84        14.45 o                         
 -14   4   8       1872.64       2036.66        65.66 o                         
 -13   4   8         96.34         79.41         6.91 o                         
 -12   4   8       1237.26       1247.97        29.09 o                         
 -11   4   8         86.13         64.33         5.52 o                         
 -10   4   8       6418.82       6742.79       107.22 o                         
  -9   4   8         40.51         31.42         5.22 o                         
  -8   4   8       3921.16       3775.45        61.64 o                         
  -7   4   8        220.18        204.14        11.57 o                         
  -6   4   8       8900.56       9186.51       151.81 o                         
  -5   4   8       1445.42       1513.56        27.03 o                         
  -4   4   8      13956.93      14392.47       227.19 o                         
  -3   4   8          4.30          3.45         2.50 o                         
  -2   4   8       9524.12       9749.95       156.48 o                         
  -1   4   8        200.35        212.22         7.58 o                         
   0   4   8      13932.38      13806.82       212.03 o                         
   1   4   8       1173.11       1205.99        22.14 o                         
   2   4   8      10687.86      10863.47       180.95 o                         
   3   4   8          3.41          5.98         2.83 o                         
   4   4   8       1636.70       1605.59        33.51 o                         
   5   4   8        156.01        129.04         6.54 o                         
   6   4   8       6364.87       6170.07       120.04 o                         
   7   4   8        778.21        823.45        18.62 o                         
   8   4   8       1666.10       1642.37        31.51 o                         
   9   4   8         76.19         71.71         5.36 o                         
  10   4   8       4479.30       4498.77        80.67 o                         
  11   4   8          0.63         -0.50         4.15 o                         
  12   4   8       2568.84       2547.83        47.90 o                         
  13   4   8         48.38         49.51         9.66 o                         
 -14   5   8         27.62         30.53        14.68 o                         
 -13   5   8       3225.01       3373.75        81.33 o                         
 -12   5   8         14.64         12.48         5.81 o                         
 -11   5   8       1914.77       1992.99        38.84 o                         
 -10   5   8          6.51          1.47         4.69 o                         
  -9   5   8       3765.40       3747.56        67.42 o                         
  -8   5   8        407.95        340.84        15.31 o                         
  -7   5   8      10885.44      10946.16       194.27 o                         
  -6   5   8         21.53         18.81         3.76 o                         
  -5   5   8       2200.20       2347.28        39.23 o                         
  -4   5   8        423.24        438.35        11.40 o                         
  -3   5   8      10522.04      10796.06       181.56 o                         
  -2   5   8         51.58         41.55         3.46 o                         
  -1   5   8       8781.68       8724.43       130.64 o                         
   0   5   8          8.22          5.70         2.29 o                         
   1   5   8       3713.87       3689.50        58.43 o                         
   2   5   8        183.66        184.34         7.12 o                         
   3   5   8      10289.48      10470.96       201.88 o                         
   4   5   8         30.90         29.75         4.02 o                         
   5   5   8       3376.10       3409.05        64.49 o                         
   6   5   8         38.95         42.07         4.00 o                         
   7   5   8       4135.75       4133.53        81.71 o                         
   8   5   8         20.65         19.21         3.98 o                         
   9   5   8       7958.64       8018.17       140.60 o                         
  10   5   8         65.80         69.39         5.28 o                         
  11   5   8       1647.56       1701.37        35.37 o                         
  12   5   8          5.44         13.52         5.91 o                         
  13   5   8       2036.76       2096.34        61.14 o                         
 -14   6   8       1920.82       1988.53        60.25 o                         
 -13   6   8          0.68          3.41         7.81 o                         
 -12   6   8       1200.09       1181.87        30.47 o                         
 -11   6   8        101.34         83.14         7.30 o                         
 -10   6   8       7995.85       8102.99       132.75 o                         
  -9   6   8         54.09         39.75         5.68 o                         
  -8   6   8       3433.39       3294.42        86.35 o                         
  -7   6   8        494.15        488.65        15.28 o                         
  -6   6   8       6154.06       6175.38       150.80 o                         
  -5   6   8        171.19        127.71         9.17 o                         
  -4   6   8       7880.95       8182.07       155.19 o                         
  -3   6   8         92.72         83.49         4.16 o                         
  -2   6   8       1615.25       1661.76        26.29 o                         
  -1   6   8         31.09         32.80         3.17 o                         
   0   6   8      13705.64      13642.06       218.27 o                         
   1   6   8        693.79        727.21        13.58 o                         
   2   6   8       4986.17       4954.30        87.70 o                         
   3   6   8          9.15         13.69         3.72 o                         
   4   6   8       2228.86       2181.39        42.87 o                         
   5   6   8        443.93        454.29        12.95 o                         
   6   6   8       8562.70       8822.37       162.44 o                         
   7   6   8         13.33         14.04         3.89 o                         
   8   6   8       3500.01       3480.78        66.17 o                         
   9   6   8         42.95         52.45         4.85 o                         
  10   6   8       3999.73       4154.01        78.90 o                         
  11   6   8         39.22         31.90         4.77 o                         
  12   6   8       2450.81       2536.77        67.67 o                         
  13   6   8          2.40         -4.41        12.14 o                         
 -14   7   8         17.18         35.64        13.58 o                         
 -13   7   8       3192.55       3204.03        86.79 o                         
 -12   7   8         30.31         28.92         7.11 o                         
 -11   7   8       1898.75       1865.92        42.98 o                         
 -10   7   8          7.29         -1.49         5.98 o                         
  -9   7   8       3694.47       3739.85        73.24 o                         
  -8   7   8         30.69         10.84         4.83 o                         
  -7   7   8       7021.77       7116.52       171.50 o                         
  -6   7   8         13.15         20.04         5.15 o                         
  -5   7   8       5331.84       5182.42       140.03 o                         
  -4   7   8        767.78        806.37        18.38 o                         
  -3   7   8      11954.93      12297.29       196.52 o                         
  -2   7   8       3584.58       3711.43        55.59 o                         
  -1   7   8      14052.50      14505.18       208.95 o                         
   0   7   8         98.24         95.80         5.37 o                         
   1   7   8       5058.04       5059.66        79.67 o                         
   2   7   8        234.06        242.49         9.11 o                         
   3   7   8       8486.74       8622.23       159.06 o                         
   4   7   8       2074.25       2203.85        41.54 o                         
   5   7   8       2040.99       2098.15        39.73 o                         
   6   7   8          1.76          8.67         4.03 o                         
   7   7   8       2433.78       2417.92        45.41 o                         
   8   7   8          8.21          9.41         3.74 o                         
   9   7   8       5151.06       5150.09        92.16 o                         
  10   7   8         13.87         16.11         4.47 o                         
  11   7   8       1076.84       1128.11        28.19 o                         
  12   7   8          4.32         28.06        12.22 o                         
 -13   8   8         67.35         60.59        13.71 o                         
 -12   8   8       1469.81       1497.85        40.30 o                         
 -11   8   8         51.26         39.01         6.84 o                         
 -10   8   8       5940.73       5649.22       168.95 o                         
  -9   8   8          1.61         -3.08         5.52 o                         
  -8   8   8       1380.34       1287.81        31.64 o                         
  -7   8   8         44.28         28.17         5.18 o                         
  -6   8   8       4616.57       4570.80       139.88 o                         
  -5   8   8        203.54        181.91         9.99 o                         
  -4   8   8       9847.04      10139.00       214.91 o                         
  -3   8   8        122.17        100.61         5.08 o                         
  -2   8   8       1711.55       1679.03        31.33 o                         
  -1   8   8         12.80         11.31         3.43 o                         
   0   8   8      11172.56      11551.46       178.52 o                         
   1   8   8       1572.08       1628.16        27.84 o                         
   2   8   8       2856.90       2872.34        50.64 o                         
   3   8   8          0.01         -1.91         3.75 o                         
   4   8   8       5937.66       6264.27       116.78 o                         
   5   8   8         27.22         34.42         4.37 o                         
   6   8   8       6960.63       7130.59       126.45 o                         
   7   8   8        129.56        125.66         7.14 o                         
   8   8   8       2309.63       2400.58        43.44 o                         
   9   8   8          0.18          4.75         3.83 o                         
  10   8   8       4017.56       4242.42        77.65 o                         
  11   8   8          2.24          0.07        11.19 o                         
  12   8   8       2401.61       2549.04        76.84 o                         
 -13   9   8       3316.77       3252.22        98.64 o                         
 -12   9   8          7.52          3.77         8.38 o                         
 -11   9   8       2461.23       2417.32        60.87 o                         
 -10   9   8          2.88         -6.93         6.93 o                         
  -9   9   8       2995.55       2830.02        57.12 o                         
  -8   9   8          2.86          3.48         5.39 o                         
  -7   9   8       8255.25       8196.49       165.30 o                         
  -6   9   8          4.81         -1.39         4.79 o                         
  -5   9   8       3675.73       3865.87        86.06 o                         
  -4   9   8         81.10         52.08         4.55 o                         
  -3   9   8       7807.75       7858.23       169.77 o                         
  -2   9   8         14.62          8.15         3.81 o                         
  -1   9   8       6180.57       6245.28       117.59 o                         
   0   9   8          9.86          9.48         3.54 o                         
   1   9   8       2010.80       1998.12        32.50 o                         
   2   9   8         88.22         87.03         4.48 o                         
   3   9   8       6665.13       6802.44       120.71 o                         
   4   9   8         89.44         86.40         5.64 o                         
   5   9   8       2596.12       2665.48        49.96 o                         
   6   9   8         34.33         30.95         4.74 o                         
   7   9   8       2664.50       2748.39        51.75 o                         
   8   9   8         26.86         33.25         4.93 o                         
   9   9   8       4985.10       5156.38       103.44 o                         
  10   9   8          9.63         14.15         6.83 o                         
  11   9   8        863.43        835.97        32.18 o                         
 -12  10   8       1022.62        999.17        43.96 o                         
 -11  10   8        758.58        822.62        28.41 o                         
 -10  10   8       4020.19       3727.26        87.08 o                         
  -9  10   8          5.47         15.50         7.76 o                         
  -8  10   8       1174.54       1123.49        31.19 o                         
  -7  10   8         35.25         31.84         6.23 o                         
  -6  10   8       4154.32       4120.89        73.16 o                         
  -5  10   8        267.78        228.87        11.52 o                         
  -4  10   8       6081.71       6242.35       110.06 o                         
  -3  10   8         47.19         38.49         4.38 o                         
  -2  10   8       3944.30       3975.35        64.38 o                         
  -1  10   8          7.49         -1.43         3.87 o                         
   0  10   8       8772.27       8934.92       139.21 o                         
   1  10   8         30.02         35.51         4.30 o                         
   2  10   8       4446.84       4600.26        76.05 o                         
   3  10   8          7.22          0.76         4.86 o                         
   4  10   8       1310.50       1311.59        29.44 o                         
   5  10   8         32.33         22.57         5.46 o                         
   6  10   8       5256.61       5411.91       102.30 o                         
   7  10   8         86.93         87.45         6.88 o                         
   8  10   8       1633.86       1704.31        32.98 o                         
   9  10   8         17.63         36.03         7.02 o                         
  10  10   8       2907.90       3030.45        88.76 o                         
  11  10   8         64.60         70.60        19.67 o                         
 -12  11   8          1.01         15.08        20.69 o                         
 -11  11   8       2725.22       2614.52        67.03 o                         
 -10  11   8          3.93          6.48         8.01 o                         
  -9  11   8       2133.81       1992.56        46.16 o                         
  -8  11   8         92.96         77.38         8.88 o                         
  -7  11   8       7124.28       6819.94       137.13 o                         
  -6  11   8         31.69         31.24         6.35 o                         
  -5  11   8       1796.57       1754.53        34.97 o                         
  -4  11   8          2.74         -2.59         4.28 o                         
  -3  11   8       6619.19       6798.83       119.91 o                         
  -2  11   8          0.38          5.11         4.47 o                         
  -1  11   8       6578.88       6582.81       108.91 o                         
   0  11   8         70.07         60.65         5.31 o                         
   1  11   8       3531.88       3558.40        57.44 o                         
   2  11   8         82.77         86.29         6.53 o                         
   3  11   8       6266.65       6483.86       121.38 o                         
   4  11   8        142.80        159.10         9.37 o                         
   5  11   8       2850.49       2990.31        59.28 o                         
   6  11   8         13.24         25.29         5.42 o                         
   7  11   8       2921.17       3032.46        63.53 o                         
   8  11   8          2.97         -2.66         7.70 o                         
   9  11   8       3728.10       3888.71        99.25 o                         
  10  11   8        127.67        145.79        13.86 o                         
 -11  12   8          0.68         10.29        16.31 o                         
 -10  12   8       3704.55       3452.89        88.04 o                         
  -9  12   8          1.53         -8.36         8.36 o                         
  -8  12   8       1902.01       1754.23        44.83 o                         
  -7  12   8         98.20         77.27         9.04 o                         
  -6  12   8       4100.14       3893.13        80.41 o                         
  -5  12   8          6.96          4.51         5.48 o                         
  -4  12   8       6306.94       6051.57       122.83 o                         
  -3  12   8          2.26         -3.34         4.57 o                         
  -2  12   8        926.93        921.30        21.00 o                         
  -1  12   8         42.82         37.10         5.33 o                         
   0  12   8       7454.31       7691.87       145.99 o                         
   1  12   8         10.04          9.02         4.30 o                         
   2  12   8       1856.22       1914.80        38.08 o                         
   3  12   8          0.59          1.46         5.71 o                         
   4  12   8       2035.69       2083.88        46.28 o                         
   5  12   8          0.73          5.41         6.36 o                         
   6  12   8       4082.16       4181.91        85.66 o                         
   7  12   8         29.55         31.10         7.62 o                         
   8  12   8       1322.11       1325.60        46.81 o                         
   9  12   8         31.32         20.22        12.60 o                         
 -10  13   8         33.38         36.42        11.36 o                         
  -9  13   8       1752.10       1565.76        47.67 o                         
  -8  13   8          3.33         -9.39         9.39 o                         
  -7  13   8       4044.83       3700.69        88.54 o                         
  -6  13   8          4.47          1.21         8.93 o                         
  -5  13   8       2066.28       1953.23        44.44 o                         
  -4  13   8          8.56          1.57         5.52 o                         
  -3  13   8       5041.79       4931.81       113.41 o                         
  -2  13   8         65.45         71.45         7.39 o                         
  -1  13   8       5064.05       4927.36        90.38 o                         
   0  13   8          0.10          2.38         5.35 o                         
   1  13   8       2267.86       2267.96        40.33 o                         
   2  13   8          8.47          9.05         6.24 o                         
   3  13   8       4470.05       4647.60        88.59 o                         
   4  13   8          5.65          2.42         7.81 o                         
   5  13   8       1714.36       1760.57        46.57 o                         
   6  13   8          1.50         -1.75        11.30 o                         
   7  13   8       1224.67       1291.94        46.74 o                         
   8  13   8         22.71         38.02        13.38 o                         
   9  13   8       3921.54       4257.46       120.57 o                         
  -9  14   8          0.99         -9.27        12.23 o                         
  -8  14   8       1343.27       1301.16        40.26 o                         
  -7  14   8          8.92          3.60         9.29 o                         
  -6  14   8       2700.31       2594.37        65.13 o                         
  -5  14   8        101.34        109.38        10.67 o                         
  -4  14   8       3300.82       3062.51        68.95 o                         
  -3  14   8          1.83          5.12        11.37 o                         
  -2  14   8       1374.52       1360.30        36.00 o                         
  -1  14   8         59.81         56.01         8.62 o                         
   0  14   8       5597.28       5640.07       101.76 o                         
   1  14   8          0.79          3.62         6.58 o                         
   2  14   8       2170.85       2256.57        49.42 o                         
   3  14   8          0.41         -7.05         7.05 o                         
   4  14   8       1742.15       1807.77        51.87 o                         
   5  14   8          0.03         -2.83        14.17 o                         
   6  14   8       3683.94       3794.01       108.33 o                         
   7  14   8         72.41        100.96        15.83 o                         
   8  14   8       1125.78       1217.96       109.06 o                         
  -8  15   8        160.04         98.47        22.01 o                         
  -7  15   8       4380.86       4130.25        98.77 o                         
  -6  15   8          2.55        -11.81        11.81 o                         
  -5  15   8       1605.00       1506.37        47.44 o                         
  -4  15   8         14.07         16.78         8.44 o                         
  -3  15   8       3919.11       3733.58        96.51 o                         
  -2  15   8          0.45         -5.64         9.37 o                         
  -1  15   8       4125.35       4027.00       102.11 o                         
   0  15   8          0.67          1.52         7.89 o                         
   1  15   8       1995.48       1936.36        48.03 o                         
   2  15   8         45.07         18.88        10.18 o                         
   3  15   8       3144.31       3116.94        90.72 o                         
   4  15   8         13.22          9.26        17.07 o                         
   5  15   8       1338.53       1303.67        55.26 o                         
   6  15   8          5.72         15.29        17.25 o                         
  -6  16   8       2141.84       2027.69        60.94 o                         
  -5  16   8          0.30         -8.22        12.42 o                         
  -4  16   8       3798.06       3639.40        95.57 o                         
  -3  16   8          0.51         -9.42        11.64 o                         
  -2  16   8       1245.41       1195.32        37.37 o                         
  -1  16   8         69.62         35.39        10.80 o                         
   0  16   8       3536.93       3425.77        97.99 o                         
   1  16   8         37.25         19.31        13.48 o                         
   2  16   8       1655.26       1666.01        55.08 o                         
   3  16   8          0.28         -2.02        15.86 o                         
   4  16   8       1256.17       1206.85        53.92 o                         
  -3  17   8       2656.21       2496.67        70.75 o                         
  -2  17   8         25.25         28.27        15.13 o                         
  -1  17   8       2234.11       2068.77        65.83 o                         
   0  17   8         22.81         19.14        16.94 o                         
   1  17   8        541.68        548.44        35.05 o                         
   2  17   8         57.57         57.08        18.28 o                         
 -13   0   9       1267.51       1300.11        45.18 o                         
 -11   0   9       9533.57      10100.07       263.84 o                         
  -9   0   9       3027.55       3179.13        87.68 o                         
  -7   0   9       2884.97       2912.22        81.19 o                         
  -5   0   9      19012.37      19076.91       462.88 o                         
  -3   0   9       2732.26       2707.04        67.30 o                         
  -1   0   9      11587.24      11320.63       267.37 o                         
   1   0   9      10120.88      10187.72       263.92 o                         
   3   0   9       3121.48       3211.60        96.60 o                         
   5   0   9       7836.85       7463.37       217.08 o                         
   7   0   9       4431.19       4219.66       126.58 o                         
   9   0   9       2741.27       2742.69        75.91 o                         
  11   0   9       3697.34       3764.03       102.31 o                         
  13   0   9        411.02        322.92        35.19 o                         
 -14   1   9       1219.32       1188.97        36.87 o                         
 -13   1   9         56.61         49.56         7.22 o                         
 -12   1   9       2673.45       2724.50        61.87 o                         
 -11   1   9          5.68         -5.76         5.76 o                         
 -10   1   9       2568.54       2675.44        49.39 o                         
  -9   1   9         26.59         13.08         7.83 o                         
  -8   1   9       8658.36       9120.49       160.74 o                         
  -7   1   9          1.35          1.84         4.04 o                         
  -6   1   9       4191.00       4361.69        75.58 o                         
  -5   1   9        375.12        346.69        11.16 o                         
  -4   1   9       8866.99       9173.61       159.33 o                         
  -3   1   9        137.07        109.74         7.45 o                         
  -2   1   9      14677.84      14955.50       250.89 o                         
  -1   1   9          9.75          9.29         3.39 o                         
   0   1   9       2021.44       2045.52        36.34 o                         
   1   1   9         86.04         78.48         4.75 o                         
   2   1   9       9825.76      10138.65       195.88 o                         
   3   1   9        348.52        363.18        11.45 o                         
   4   1   9       5675.54       5778.78       119.27 o                         
   5   1   9          5.07         -3.06         3.06 o                         
   6   1   9       3451.94       3334.83        60.19 o                         
   7   1   9        330.94        341.33        10.76 o                         
   8   1   9       8005.86       7903.84       145.95 o                         
   9   1   9         29.90         24.79         4.76 o                         
  10   1   9       2646.82       2746.68        53.95 o                         
  11   1   9          6.00         13.26         5.27 o                         
  12   1   9       1579.90       1543.08        33.70 o                         
  13   1   9         33.60         17.25         8.48 o                         
 -14   2   9        202.78        169.89        16.35 o                         
 -13   2   9       1341.17       1399.21        47.73 o                         
 -12   2   9          4.49         -0.35         7.75 o                         
 -11   2   9       7944.52       8277.12       162.83 o                         
 -10   2   9          9.69          7.17         4.48 o                         
  -9   2   9       4861.83       5220.91        90.27 o                         
  -8   2   9          6.26          4.70         4.20 o                         
  -7   2   9       5012.78       5238.35        86.49 o                         
  -6   2   9         15.66         14.67         3.76 o                         
  -5   2   9      11157.56      11227.36       187.88 o                         
  -4   2   9         79.96         66.52         4.55 o                         
  -3   2   9       3964.40       3936.74        68.69 o                         
  -2   2   9        625.73        625.63        13.81 o                         
  -1   2   9      11354.04      11021.02       184.17 o                         
   0   2   9         51.55         49.71         3.30 o                         
   1   2   9       4265.76       4097.47        82.96 o                         
   2   2   9         14.25          9.13         4.13 o                         
   3   2   9       3350.44       3424.73        72.20 o                         
   4   2   9         47.60         32.30         3.30 o                         
   5   2   9       9959.52       9808.10       179.51 o                         
   6   2   9        524.83        490.30        12.87 o                         
   7   2   9       3386.91       3218.30        61.46 o                         
   8   2   9         24.85         10.46         3.71 o                         
   9   2   9       4592.89       4766.13        85.19 o                         
  10   2   9         29.55         23.31         4.28 o                         
  11   2   9       3863.57       3943.99        71.48 o                         
  12   2   9          1.39         -0.44         5.57 o                         
  13   2   9        466.72        447.79        32.84 o                         
 -14   3   9       2852.66       2986.13        80.03 o                         
 -13   3   9          0.87          5.92        14.29 o                         
 -12   3   9       2415.80       2526.64        62.40 o                         
 -11   3   9         32.46         16.76         6.09 o                         
 -10   3   9       2789.38       2976.03        51.85 o                         
  -9   3   9         31.87         25.94         4.92 o                         
  -8   3   9       3448.52       3587.14        66.25 o                         
  -7   3   9          0.93         -3.79         3.79 o                         
  -6   3   9       3702.98       3765.03        71.63 o                         
  -5   3   9         54.34         44.19         3.95 o                         
  -4   3   9       7608.72       7870.70       129.21 o                         
  -3   3   9         68.41         59.48         3.93 o                         
  -2   3   9      10772.39      10985.20       183.16 o                         
  -1   3   9         47.47         35.73         3.14 o                         
   0   3   9       4324.18       4397.66        71.98 o                         
   1   3   9          4.47          0.16         3.07 o                         
   2   3   9      11055.75      11285.96       196.44 o                         
   3   3   9          4.67          0.25         3.23 o                         
   4   3   9       6058.66       6106.38       112.72 o                         
   5   3   9          5.38         -0.29         3.79 o                         
   6   3   9       3714.17       3653.64        72.75 o                         
   7   3   9        173.04        174.54         9.15 o                         
   8   3   9       7968.77       8003.34       140.92 o                         
   9   3   9        109.24         92.15         5.27 o                         
  10   3   9       1318.99       1300.41        26.55 o                         
  11   3   9          2.63          2.55         4.37 o                         
  12   3   9       1435.36       1442.23        33.58 o                         
  13   3   9          0.56         -9.63         9.63 o                         
 -14   4   9         45.54         25.06        11.32 o                         
 -13   4   9        937.98        970.73        40.24 o                         
 -12   4   9        107.54         94.63         8.41 o                         
 -11   4   9       7799.77       8049.48       158.42 o                         
 -10   4   9         34.81         18.80         5.46 o                         
  -9   4   9       4842.66       5141.50        77.72 o                         
  -8   4   9         25.51         16.69         4.28 o                         
  -7   4   9       3326.14       3291.78        77.88 o                         
  -6   4   9        385.96        412.56        13.86 o                         
  -5   4   9      25518.78      27191.38       563.62 o                         
  -4   4   9        163.23        148.25         7.30 o                         
  -3   4   9       4247.34       4290.55        65.85 o                         
  -2   4   9         91.46         85.14         4.79 o                         
  -1   4   9      11194.14      11332.52       174.83 o                         
   0   4   9          5.33          2.44         2.66 o                         
   1   4   9       3975.68       3953.50        70.76 o                         
   2   4   9         58.99         59.28         5.46 o                         
   3   4   9       2737.33       2749.02        47.59 o                         
   4   4   9          1.77         -2.60         2.60 o                         
   5   4   9       8817.06       8566.08       157.07 o                         
   6   4   9         16.69         13.65         3.73 o                         
   7   4   9       2610.13       2573.31        49.89 o                         
   8   4   9          0.23          4.12         3.61 o                         
   9   4   9       3494.93       3424.81        68.74 o                         
  10   4   9          4.92          8.27         5.07 o                         
  11   4   9       3578.87       3666.43        76.38 o                         
  12   4   9         68.48         53.61         9.17 o                         
 -14   5   9       2387.64       2484.35        78.51 o                         
 -13   5   9          0.64          0.24         9.38 o                         
 -12   5   9       2732.25       2771.31        59.72 o                         
 -11   5   9          5.20          2.79         6.19 o                         
 -10   5   9       2360.78       2468.86        49.03 o                         
  -9   5   9         16.39         -0.12         4.62 o                         
  -8   5   9       5921.29       5811.58       100.53 o                         
  -7   5   9         19.46         12.06         4.53 o                         
  -6   5   9       2072.56       2148.32        39.74 o                         
  -5   5   9        618.84        586.27        18.69 o                         
  -4   5   9       6891.09       7165.53       123.42 o                         
  -3   5   9        751.06        760.85        15.01 o                         
  -2   5   9      10291.77      10513.20       157.25 o                         
  -1   5   9         18.12          8.18         2.96 o                         
   0   5   9       1343.93       1338.60        23.01 o                         
   1   5   9         43.81         43.08         3.42 o                         
   2   5   9       7399.70       7500.01       131.76 o                         
   3   5   9         74.99         42.77         4.87 o                         
   4   5   9       7379.59       7413.71       163.70 o                         
   5   5   9          0.09          1.82         4.23 o                         
   6   5   9       2922.32       2940.55        59.56 o                         
   7   5   9         16.04         10.48         4.23 o                         
   8   5   9       6720.99       6632.51       122.74 o                         
   9   5   9          0.03         -0.41         4.83 o                         
  10   5   9       1804.92       1876.13        36.37 o                         
  11   5   9          0.05          5.56         5.10 o                         
  12   5   9       1767.94       1766.63        54.49 o                         
 -14   6   9          0.15         -4.14        15.06 o                         
 -13   6   9       1064.69       1100.92        52.20 o                         
 -12   6   9         12.94          7.02         7.28 o                         
 -11   6   9       5923.41       5981.39       120.23 o                         
 -10   6   9         73.68         73.44         8.52 o                         
  -9   6   9       2280.46       2296.94        45.67 o                         
  -8   6   9         48.76         31.60         5.26 o                         
  -7   6   9       3701.55       3680.16        75.95 o                         
  -6   6   9         10.79          4.79         4.32 o                         
  -5   6   9       7283.12       7317.66       138.61 o                         
  -4   6   9         19.06         18.02         3.81 o                         
  -3   6   9       4083.96       4172.24        67.30 o                         
  -2   6   9       1340.67       1361.75        26.02 o                         
  -1   6   9       7844.38       8038.75       130.08 o                         
   0   6   9        684.10        665.15        13.68 o                         
   1   6   9       8350.95       8430.01       141.57 o                         
   2   6   9        250.50        256.74         9.70 o                         
   3   6   9       2941.72       3074.80        62.09 o                         
   4   6   9         47.02         32.06         4.76 o                         
   5   6   9       7511.41       7636.52       148.89 o                         
   6   6   9          8.01          7.81         4.39 o                         
   7   6   9       5361.38       5543.98       108.76 o                         
   8   6   9         15.98         14.24         4.21 o                         
   9   6   9       2315.33       2393.86        41.76 o                         
  10   6   9          4.72          0.10         5.06 o                         
  11   6   9       2803.43       2861.70        63.48 o                         
  12   6   9         81.13         70.33        12.30 o                         
 -13   7   9          0.64         12.25        17.57 o                         
 -12   7   9       2612.70       2641.69        67.28 o                         
 -11   7   9        363.84        389.38        17.17 o                         
 -10   7   9       1958.47       1935.25        50.91 o                         
  -9   7   9         34.60         18.17         8.49 o                         
  -8   7   9      10573.67      11301.61       235.48 o                         
  -7   7   9          0.22         -1.58         4.81 o                         
  -6   7   9       3927.11       3995.64       110.93 o                         
  -5   7   9          1.19         -4.12         4.12 o                         
  -4   7   9       8143.67       8358.60       202.80 o                         
  -3   7   9        151.84        140.26         7.63 o                         
  -2   7   9      13626.18      14102.62       259.54 o                         
  -1   7   9        180.21        154.83        12.65 o                         
   0   7   9       1030.50       1004.04        18.88 o                         
   1   7   9          2.21          5.85         2.92 o                         
   2   7   9       7675.74       7871.24       138.36 o                         
   3   7   9          6.07          7.07         3.84 o                         
   4   7   9       1758.66       1756.71        34.16 o                         
   5   7   9         25.07         26.12         4.97 o                         
   6   7   9       2990.19       2920.09        69.28 o                         
   7   7   9         11.54          3.55         5.03 o                         
   8   7   9       6259.17       6550.93       122.29 o                         
   9   7   9         25.05         20.72         4.58 o                         
  10   7   9       1440.60       1461.15        30.44 o                         
  11   7   9          1.30          7.10         7.44 o                         
  12   7   9       1720.45       1841.57        68.69 o                         
 -13   8   9        653.05        584.78        35.07 o                         
 -12   8   9          1.28          0.11         8.58 o                         
 -11   8   9       3910.95       3742.90        89.17 o                         
 -10   8   9         11.16         -1.75         8.09 o                         
  -9   8   9       2541.69       2493.15        71.40 o                         
  -8   8   9          3.10         -5.48         9.45 o                         
  -7   8   9       2901.42       2874.63        72.98 o                         
  -6   8   9        176.91        152.08        10.91 o                         
  -5   8   9       5931.60       6170.66       179.03 o                         
  -4   8   9          3.52         -4.27         4.27 o                         
  -3   8   9       4104.88       4188.58        70.20 o                         
  -2   8   9        312.30        325.29        10.35 o                         
  -1   8   9       6159.56       6324.83       107.41 o                         
   0   8   9          8.78          7.84         3.84 o                         
   1   8   9       6451.67       6798.22       120.75 o                         
   2   8   9          1.98          0.14         4.03 o                         
   3   8   9       2471.79       2648.32        49.48 o                         
   4   8   9         29.77         25.18         4.64 o                         
   5   8   9       9091.39       9502.46       185.30 o                         
   6   8   9         42.34         38.68         5.44 o                         
   7   8   9       1983.98       2032.47        41.60 o                         
   8   8   9          2.38          3.36         4.82 o                         
   9   8   9       2933.32       3059.88        57.27 o                         
  10   8   9          1.60          7.66         6.79 o                         
  11   8   9       2745.35       2958.46        79.03 o                         
 -12   9   9       2155.16       2132.03        62.74 o                         
 -11   9   9          1.30          7.03         8.11 o                         
 -10   9   9       2296.59       2222.45        52.49 o                         
  -9   9   9          0.66         -6.63         6.63 o                         
  -8   9   9       7492.90       7455.30       218.37 o                         
  -7   9   9          0.79          0.13         5.68 o                         
  -6   9   9       1784.44       1748.12        43.10 o                         
  -5   9   9         85.26         56.25         6.83 o                         
  -4   9   9       6069.59       6403.95       133.33 o                         
  -3   9   9        188.61        181.68         9.58 o                         
  -2   9   9       4178.48       4025.08        83.12 o                         
  -1   9   9          1.07         -1.06         3.97 o                         
   0   9   9       3210.25       3217.48        52.42 o                         
   1   9   9         98.16         86.55         4.66 o                         
   2   9   9       6063.28       6105.10       114.03 o                         
   3   9   9        223.03        231.48        10.86 o                         
   4   9   9       3377.26       3329.38        65.13 o                         
   5   9   9          3.39          6.20         5.04 o                         
   6   9   9       2762.01       2841.00        59.28 o                         
   7   9   9          3.83          6.74         8.53 o                         
   8   9   9       5248.94       5414.94        97.79 o                         
   9   9   9         32.50         18.87         6.44 o                         
  10   9   9        888.72        926.17        30.23 o                         
  11   9   9         14.14         19.05        20.24 o                         
 -12  10   9        204.23        174.26        17.64 o                         
 -11  10   9       2540.80       2253.02        52.16 o                         
 -10  10   9         73.96         67.38         8.67 o                         
  -9  10   9       3030.27       2813.73        71.68 o                         
  -8  10   9          3.81         -6.66         6.66 o                         
  -7  10   9       2628.39       2566.05        74.03 o                         
  -6  10   9         11.95          3.01         6.66 o                         
  -5  10   9       7346.91       7530.13       229.66 o                         
  -4  10   9         12.16          3.40         3.99 o                         
  -3  10   9       2997.65       3077.13        62.72 o                         
  -2  10   9         95.43         83.05         5.97 o                         
  -1  10   9       5787.04       5986.30       116.33 o                         
   0  10   9         90.30         78.06         5.37 o                         
   1  10   9       4673.37       4826.77        86.85 o                         
   2  10   9         42.19         37.82         5.48 o                         
   3  10   9        847.72        927.72        22.83 o                         
   4  10   9         23.25          6.06         5.06 o                         
   5  10   9       5244.38       5381.09       107.55 o                         
   6  10   9        136.16        158.77         8.75 o                         
   7  10   9       3216.92       3426.62        67.68 o                         
   8  10   9          0.06          4.82         5.95 o                         
   9  10   9       2629.18       2791.89        69.21 o                         
  10  10   9         76.40         72.04        11.88 o                         
 -11  11   9         83.00         65.86        13.37 o                         
 -10  11   9       1332.13       1304.48        39.17 o                         
  -9  11   9         14.89          8.60         9.24 o                         
  -8  11   9       6884.51       6602.58       140.98 o                         
  -7  11   9          2.29         -3.03         7.53 o                         
  -6  11   9       1351.32       1308.76        48.24 o                         
  -5  11   9        289.59        327.67        14.21 o                         
  -4  11   9       4165.09       3971.92        85.70 o                         
  -3  11   9         11.34          5.38         5.75 o                         
  -2  11   9       9132.52       9509.78       190.72 o                         
  -1  11   9          6.71         -0.44         4.65 o                         
   0  11   9       1371.90       1364.50        26.82 o                         
   1  11   9        182.73        153.19         7.32 o                         
   2  11   9       4903.56       5005.39        82.90 o                         
   3  11   9          3.87          6.98         6.00 o                         
   4  11   9       3353.13       3414.86        67.20 o                         
   5  11   9          2.66         13.13         5.98 o                         
   6  11   9       1949.13       1881.67        47.92 o                         
   7  11   9          5.53          5.82         7.82 o                         
   8  11   9       3861.26       4046.69        88.35 o                         
   9  11   9          4.04         10.32         9.60 o                         
 -10  12   9          1.90        -10.18        10.18 o                         
  -9  12   9       1545.98       1491.94        38.96 o                         
  -8  12   9        103.83         90.59         9.94 o                         
  -7  12   9       2592.42       2481.06        59.02 o                         
  -6  12   9          5.07         10.94         7.58 o                         
  -5  12   9       5166.58       4919.84       107.96 o                         
  -4  12   9         19.61         10.31         5.73 o                         
  -3  12   9       2059.76       1938.63        44.16 o                         
  -2  12   9         18.59         20.12         6.17 o                         
  -1  12   9       3955.30       4037.80        85.10 o                         
   0  12   9          0.04         -2.51         5.80 o                         
   1  12   9       4089.84       4076.64        74.94 o                         
   2  12   9          0.11          0.17         4.88 o                         
   3  12   9       1564.72       1619.39        37.66 o                         
   4  12   9         10.13          2.89         6.98 o                         
   5  12   9       5520.80       5749.57       115.20 o                         
   6  12   9          7.66          8.98        11.74 o                         
   7  12   9       2130.95       2217.20        61.85 o                         
   8  12   9          2.03         20.42        10.07 o                         
   9  12   9       1293.12       1265.18        54.53 o                         
  -9  13   9          6.85         14.49        10.43 o                         
  -8  13   9       3896.76       3603.02        93.11 o                         
  -7  13   9          7.38         -8.74         8.74 o                         
  -6  13   9       2231.37       2138.45        59.67 o                         
  -5  13   9         12.19         -0.52         6.93 o                         
  -4  13   9       3975.90       3718.59        73.13 o                         
  -3  13   9         24.44         10.23         7.32 o                         
  -2  13   9       4082.56       3922.47        80.85 o                         
  -1  13   9         15.27         10.73         6.60 o                         
   0  13   9        850.76        809.39        20.58 o                         
   1  13   9        107.68        109.06         7.77 o                         
   2  13   9       3622.94       3745.26        72.60 o                         
   3  13   9          1.40         -2.44         7.89 o                         
   4  13   9       1540.64       1564.03        42.87 o                         
   5  13   9          1.98         11.03         9.76 o                         
   6  13   9       2158.24       2171.88        61.42 o                         
   7  13   9          2.41        -14.57        14.57 o                         
   8  13   9       3675.33       3830.54       109.79 o                         
  -8  14   9         37.18         16.70        11.87 o                         
  -7  14   9       1717.01       1569.04        46.85 o                         
  -6  14   9         10.91         -4.12         8.59 o                         
  -5  14   9       2934.40       2702.49        68.79 o                         
  -4  14   9          0.72          3.15         8.22 o                         
  -3  14   9       2277.60       2256.75        54.06 o                         
  -2  14   9         11.70         12.46         7.68 o                         
  -1  14   9       4309.91       4311.15       100.71 o                         
   0  14   9         11.56         11.75         6.64 o                         
   1  14   9       2757.97       2718.86        62.31 o                         
   2  14   9          0.41         -7.56         7.56 o                         
   3  14   9       1391.53       1435.79        41.15 o                         
   4  14   9         25.85         32.96        10.91 o                         
   5  14   9       3963.88       3946.65       112.40 o                         
   6  14   9         11.34         -1.46        15.06 o                         
  -6  15   9       1393.57       1316.58        46.02 o                         
  -5  15   9         45.90         25.08        12.94 o                         
  -4  15   9       2552.18       2316.16        65.88 o                         
  -3  15   9          0.60         -4.13        10.25 o                         
  -2  15   9       4372.35       4248.45        94.65 o                         
  -1  15   9          3.59          1.98         9.41 o                         
   0  15   9       1342.69       1328.95        43.01 o                         
   1  15   9          8.00         23.41        10.21 o                         
   2  15   9       2751.69       2648.58        73.26 o                         
   3  15   9          3.76          8.10        15.26 o                         
   4  15   9       1610.21       1693.83        69.96 o                         
   5  15   9          0.13          8.05        16.66 o                         
  -4  16   9          0.51          3.21        13.31 o                         
  -3  16   9        784.31        743.49        33.84 o                         
  -2  16   9         24.07          4.98        13.41 o                         
  -1  16   9       2259.23       2160.94        67.91 o                         
   0  16   9         76.40         33.60        13.95 o                         
   1  16   9       2382.59       2425.63        82.97 o                         
   2  16   9         11.53          5.27        17.79 o                         
   3  16   9        469.63        430.32        40.50 o                         
 -14   0  10       1148.76       1321.98        93.82 o                         
 -12   0  10       3305.74       3523.31       110.17 o                         
 -10   0  10       4387.38       4675.26       126.21 o                         
  -8   0  10       1202.54       1291.17        37.50 o                         
  -6   0  10      14980.56      15922.85       375.51 o                         
  -4   0  10       4443.43       4564.44       111.09 o                         
  -2   0  10       4439.56       4398.15       107.06 o                         
   0   0  10       6860.34       6883.37       164.01 o                         
   2   0  10       1627.15       1515.88        44.04 o                         
   4   0  10       8987.98       8886.88       298.93 o                         
   6   0  10       2946.94       2766.65        75.45 o                         
   8   0  10       1236.66       1202.64        37.68 o                         
  10   0  10       3161.24       3132.80        86.55 o                         
  12   0  10       1075.40       1139.48        38.02 o                         
 -14   1  10         21.44         20.88        14.01 o                         
 -13   1  10       3389.92       3538.47        84.50 o                         
 -12   1  10        441.75        514.80        23.95 o                         
 -11   1  10       1371.59       1379.69        38.14 o                         
 -10   1  10          9.50          7.32         5.51 o                         
  -9   1  10      11097.89      11538.85       193.97 o                         
  -8   1  10          1.36          1.12         4.72 o                         
  -7   1  10       2966.55       2994.44        61.83 o                         
  -6   1  10         60.97         44.89         5.02 o                         
  -5   1  10       6178.30       6315.71       103.25 o                         
  -4   1  10          1.16         -2.79         3.33 o                         
  -3   1  10      15639.77      15844.81       275.66 o                         
  -2   1  10        113.97         91.03         5.14 o                         
  -1   1  10       2180.18       2230.48        41.87 o                         
   0   1  10         26.59         18.32         3.09 o                         
   1   1  10       5719.04       5834.96       108.49 o                         
   2   1  10         31.00         23.99         4.38 o                         
   3   1  10      13218.26      13326.71       291.38 o                         
   4   1  10         64.64         38.18         5.20 o                         
   5   1  10       4196.22       4147.38        82.07 o                         
   6   1  10        291.29        281.02         9.64 o                         
   7   1  10       7562.84       7455.45       125.83 o                         
   8   1  10         33.60         27.36         4.79 o                         
   9   1  10       2086.55       2062.36        41.98 o                         
  10   1  10          0.60         -5.97         5.97 o                         
  11   1  10       1999.54       2166.22        44.13 o                         
  12   1  10          7.11          2.39         8.10 o                         
 -14   2  10        949.63       1050.32        48.04 o                         
 -13   2  10         39.28         34.45         9.46 o                         
 -12   2  10       2393.92       2399.79        57.14 o                         
 -11   2  10         22.09         26.31         6.87 o                         
 -10   2  10       4202.73       4472.66        90.85 o                         
  -9   2  10          5.37         -5.49         5.49 o                         
  -8   2  10       3036.99       3251.67        55.93 o                         
  -7   2  10          1.77         -0.11         4.64 o                         
  -6   2  10       3321.40       3393.35        62.64 o                         
  -5   2  10          3.21         -1.35         3.40 o                         
  -4   2  10       4830.81       5082.87        87.08 o                         
  -3   2  10        492.96        477.60        13.47 o                         
  -2   2  10       5519.18       5456.19        93.10 o                         
  -1   2  10         19.40         14.95         3.54 o                         
   0   2  10       4624.44       4640.25        75.90 o                         
   1   2  10         49.89         43.85         4.70 o                         
   2   2  10       3256.08       3326.08        66.67 o                         
   3   2  10        591.69        587.75        16.99 o                         
   4   2  10       9514.78       9418.55       193.21 o                         
   5   2  10          0.71         -3.06         3.06 o                         
   6   2  10       5636.69       5542.12       103.10 o                         
   7   2  10          8.66         -3.54         4.02 o                         
   8   2  10       1964.15       1893.83        34.83 o                         
   9   2  10         48.73         42.92         4.40 o                         
  10   2  10       4206.30       4373.02        75.56 o                         
  11   2  10          3.76          3.10         5.53 o                         
  12   2  10       1160.30       1180.09        29.67 o                         
 -14   3  10         76.51         77.77        17.17 o                         
 -13   3  10       3366.56       3444.93        85.45 o                         
 -12   3  10          7.62         -7.06         7.06 o                         
 -11   3  10       1448.21       1441.18        40.18 o                         
 -10   3  10         48.67         34.64         5.90 o                         
  -9   3  10       9670.93      10371.62       162.57 o                         
  -8   3  10         10.35          2.31         4.36 o                         
  -7   3  10       4939.69       4907.46        88.85 o                         
  -6   3  10          4.32          2.00         4.08 o                         
  -5   3  10       7813.56       8146.89       134.87 o                         
  -4   3  10         30.39         19.04         3.58 o                         
  -3   3  10      13424.77      14094.99       225.77 o                         
  -2   3  10         19.89         10.52         3.30 o                         
  -1   3  10       3069.32       3165.59        52.99 o                         
   0   3  10          4.66          3.47         2.86 o                         
   1   3  10       8670.54       8830.57       162.42 o                         
   2   3  10         36.53         26.94         4.44 o                         
   3   3  10       6876.27       6844.24       140.91 o                         
   4   3  10        165.58        149.32         8.59 o                         
   5   3  10       2021.93       1934.60        36.21 o                         
   6   3  10        193.34        158.46         9.77 o                         
   7   3  10       7718.95       7741.85       136.33 o                         
   8   3  10          0.37         -3.79         3.79 o                         
   9   3  10        824.08        798.78        20.18 o                         
  10   3  10         54.12         33.57         4.82 o                         
  11   3  10       1849.42       1869.56        41.60 o                         
  12   3  10         12.52         14.28         7.45 o                         
 -13   4  10         16.41          7.37        10.22 o                         
 -12   4  10       3398.95       3421.24        89.60 o                         
 -11   4  10         96.41         76.98         7.38 o                         
 -10   4  10       3520.53       3705.15        76.99 o                         
  -9   4  10          3.87         -5.47         5.47 o                         
  -8   4  10       2830.30       2877.81        56.74 o                         
  -7   4  10          2.11         -3.30         4.46 o                         
  -6   4  10       8154.60       8400.87       176.40 o                         
  -5   4  10         22.92         17.92         4.18 o                         
  -4   4  10       2695.88       2749.36        52.86 o                         
  -3   4  10        537.56        586.48        13.37 o                         
  -2   4  10       4624.93       4638.49        79.59 o                         
  -1   4  10          0.30         -1.81         3.07 o                         
   0   4  10       4557.04       4609.77        72.78 o                         
   1   4  10          0.85         -3.36         3.36 o                         
   2   4  10       2475.36       2472.94        51.08 o                         
   3   4  10          0.05         -3.00         3.00 o                         
   4   4  10      10886.63      10526.22       183.44 o                         
   5   4  10          8.65          5.18         3.53 o                         
   6   4  10       4083.04       3934.17        74.15 o                         
   7   4  10          0.42         -3.72         3.72 o                         
   8   4  10       2453.62       2535.48        47.49 o                         
   9   4  10         15.40         -2.22         4.83 o                         
  10   4  10       4209.22       4289.55        81.77 o                         
  11   4  10         29.22         27.90         7.22 o                         
  12   4  10        780.45        862.00        34.75 o                         
 -13   5  10       2768.12       2759.37        76.46 o                         
 -12   5  10         80.46         68.60         8.70 o                         
 -11   5  10       1380.70       1413.88        46.71 o                         
 -10   5  10         69.91         64.25         8.16 o                         
  -9   5  10       8837.69       9004.42       177.11 o                         
  -8   5  10         93.77         76.48         5.59 o                         
  -7   5  10       3875.94       4069.01        84.55 o                         
  -6   5  10        981.54       1048.14        27.63 o                         
  -5   5  10       3200.75       3339.57        82.40 o                         
  -4   5  10         74.04         81.63         5.30 o                         
  -3   5  10      13309.70      13999.57       219.06 o                         
  -2   5  10        356.20        366.54        11.29 o                         
  -1   5  10       2071.48       2110.45        36.66 o                         
   0   5  10        239.96        248.22         7.63 o                         
   1   5  10       5341.40       5456.12       101.88 o                         
   2   5  10         45.75         40.37         4.87 o                         
   3   5  10       8639.16       8723.61       179.83 o                         
   4   5  10         12.00         11.74         4.12 o                         
   5   5  10       2995.30       3043.15        65.73 o                         
   6   5  10         53.22         40.99         4.57 o                         
   7   5  10       4156.03       4121.21        78.14 o                         
   8   5  10          0.68         -0.78         4.15 o                         
   9   5  10       2660.94       2776.00        51.92 o                         
  10   5  10          2.55         13.62         5.83 o                         
  11   5  10       1389.06       1438.76        36.26 o                         
 -13   6  10          0.16         -5.65        11.60 o                         
 -12   6  10       2921.14       2974.88        73.92 o                         
 -11   6  10         29.69         23.80         7.80 o                         
 -10   6  10       3361.15       3485.87        69.74 o                         
  -9   6  10         32.77         26.06         8.47 o                         
  -8   6  10       1681.90       1672.39        35.52 o                         
  -7   6  10         38.90         33.88         5.25 o                         
  -6   6  10       7833.23       7883.07       154.61 o                         
  -5   6  10          0.06         -3.66         4.43 o                         
  -4   6  10       4076.07       4285.14        75.79 o                         
  -3   6  10        778.53        815.21        18.58 o                         
  -2   6  10       4084.12       4152.45        74.86 o                         
  -1   6  10        148.95        142.10         7.20 o                         
   0   6  10      10904.41      10979.54       176.56 o                         
   1   6  10        107.89         89.87         5.54 o                         
   2   6  10       2040.32       2040.96        40.52 o                         
   3   6  10        130.93        109.72         9.44 o                         
   4   6  10       6697.33       6622.28       137.87 o                         
   5   6  10         95.80         87.72         6.83 o                         
   6   6  10       5019.42       5048.54       100.24 o                         
   7   6  10          0.00         -1.75         5.75 o                         
   8   6  10       1467.40       1459.29        31.41 o                         
   9   6  10         12.14         21.67         5.03 o                         
  10   6  10       3073.54       3226.82        75.85 o                         
  11   6  10          0.44         12.65         8.68 o                         
 -13   7  10       2465.76       2535.97       171.66 o                         
 -12   7  10          7.85          6.30        16.07 o                         
 -11   7  10       1363.04       1399.20        44.20 o                         
 -10   7  10          6.99          2.31         8.02 o                         
  -9   7  10       6570.20       6593.38       131.89 o                         
  -8   7  10          2.74         -3.98         6.73 o                         
  -7   7  10       2708.48       2697.38        80.76 o                         
  -6   7  10        339.18        369.03        13.82 o                         
  -5   7  10       4973.38       5202.89       103.64 o                         
  -4   7  10         16.00         19.16         4.00 o                         
  -3   7  10       6218.21       6383.29       112.70 o                         
  -2   7  10         89.79         77.27         5.59 o                         
  -1   7  10       1220.27       1255.14        25.56 o                         
   0   7  10        641.22        672.99        15.30 o                         
   1   7  10       4358.11       4306.72        85.45 o                         
   2   7  10        194.42        175.77        10.58 o                         
   3   7  10       5760.23       6012.57       126.39 o                         
   4   7  10          0.92          0.97         4.97 o                         
   5   7  10       3382.59       3439.76        74.02 o                         
   6   7  10         11.65          6.12         5.24 o                         
   7   7  10       6576.22       6746.46       140.97 o                         
   8   7  10          0.63          0.32         5.08 o                         
   9   7  10       1662.91       1741.69        39.35 o                         
  10   7  10         13.65         15.23         6.99 o                         
  11   7  10       1400.62       1603.75        61.80 o                         
 -12   8  10       3727.36       3725.04        97.62 o                         
 -11   8  10         47.80         48.88        10.14 o                         
 -10   8  10       3434.82       3386.58        82.31 o                         
  -9   8  10         54.23         29.23         8.23 o                         
  -8   8  10       2270.39       2217.46        85.97 o                         
  -7   8  10         12.64          2.72         6.67 o                         
  -6   8  10      10511.52      10696.67       319.73 o                         
  -5   8  10         49.12         45.10         5.22 o                         
  -4   8  10       3666.80       3850.48        79.50 o                         
  -3   8  10         54.43         54.10         5.87 o                         
  -2   8  10       6604.80       6744.75       110.28 o                         
  -1   8  10         20.83         11.58         4.11 o                         
   0   8  10       3836.67       3896.07        68.66 o                         
   1   8  10         46.73         33.78         4.43 o                         
   2   8  10       1939.21       1956.25        44.00 o                         
   3   8  10        124.43        102.34         7.81 o                         
   4   8  10       8450.19       9048.54       167.21 o                         
   5   8  10         10.88          3.67         4.98 o                         
   6   8  10       1749.14       1749.87        38.71 o                         
   7   8  10          2.69         19.60         6.12 o                         
   8   8  10       1167.62       1144.11        26.58 o                         
   9   8  10          1.24         21.40         7.04 o                         
  10   8  10       3122.20       3289.73        85.77 o                         
 -12   9  10         28.35          6.92        21.87 o                         
 -11   9  10       1363.97       1386.41        36.93 o                         
 -10   9  10         95.73         89.17         9.58 o                         
  -9   9  10       1239.96       1070.21        36.47 o                         
  -8   9  10          1.92         -3.95         7.15 o                         
  -7   9  10       3104.58       3096.88        84.36 o                         
  -6   9  10         17.99          7.82         6.28 o                         
  -5   9  10       2094.47       2072.50        63.32 o                         
  -4   9  10         11.01         10.59         4.86 o                         
  -3   9  10       5656.09       5660.39        92.69 o                         
  -2   9  10          9.27          7.74         4.14 o                         
  -1   9  10       1822.39       1922.10        35.05 o                         
   0   9  10          2.37          3.62         4.00 o                         
   1   9  10       5245.18       5184.17       104.53 o                         
   2   9  10         99.79         83.49         8.07 o                         
   3   9  10       5998.18       6099.06       108.99 o                         
   4   9  10         21.81         25.88         5.46 o                         
   5   9  10       2557.49       2669.17        53.40 o                         
   6   9  10        256.83        261.37        11.76 o                         
   7   9  10       4443.89       4582.29        87.75 o                         
   8   9  10         26.18         44.67        10.22 o                         
   9   9  10       1535.62       1614.09        52.34 o                         
  10   9  10          2.19          6.59        10.30 o                         
 -11  10  10         59.35         59.28        10.34 o                         
 -10  10  10       2848.16       2783.88        62.01 o                         
  -9  10  10        246.08        213.58        12.00 o                         
  -8  10  10       2232.51       2180.17        50.62 o                         
  -7  10  10          2.39         -5.18         6.64 o                         
  -6  10  10       9043.02       9064.70       175.26 o                         
  -5  10  10          0.87         -1.79         7.05 o                         
  -4  10  10       2238.15       2208.49        66.65 o                         
  -3  10  10         28.83         35.41         5.75 o                         
  -2  10  10       3422.37       3613.51        93.23 o                         
  -1  10  10          3.39         -3.17         5.30 o                         
   0  10  10       4709.48       4821.56        81.55 o                         
   1  10  10         15.03         12.34         4.11 o                         
   2  10  10       1819.25       1874.04        41.77 o                         
   3  10  10         38.77         33.46         5.74 o                         
   4  10  10       4838.16       4961.38        90.05 o                         
   5  10  10         25.98         19.61         6.15 o                         
   6  10  10       4770.11       5147.52        98.45 o                         
   7  10  10          2.59          8.83         7.65 o                         
   8  10  10       1476.55       1592.26        51.49 o                         
   9  10  10         26.79         14.49        10.84 o                         
 -10  11  10         37.48         44.23        16.00 o                         
  -9  11  10       4028.91       3852.57        87.47 o                         
  -8  11  10         28.16         32.16         8.52 o                         
  -7  11  10       2554.14       2459.75        62.35 o                         
  -6  11  10         41.79         36.59         8.17 o                         
  -5  11  10       2020.44       2012.69        61.51 o                         
  -4  11  10          1.49          4.66         5.36 o                         
  -3  11  10       7202.68       6883.68       136.65 o                         
  -2  11  10         24.30         22.11         5.69 o                         
  -1  11  10        841.94        832.21        21.13 o                         
   0  11  10         35.78         43.70         5.66 o                         
   1  11  10       3372.06       3375.19        64.29 o                         
   2  11  10         23.73         15.40         6.51 o                         
   3  11  10       3154.11       3154.97        70.19 o                         
   4  11  10          3.78         -6.35         6.35 o                         
   5  11  10       1444.92       1413.35        33.96 o                         
   6  11  10          0.00          0.45         7.75 o                         
   7  11  10       3053.09       3154.24        82.93 o                         
   8  11  10         20.91         22.36        11.35 o                         
  -9  12  10         51.96         45.64        10.07 o                         
  -8  12  10       1229.96       1130.16        39.54 o                         
  -7  12  10          1.58          5.73         7.79 o                         
  -6  12  10       5931.54       5741.89       123.50 o                         
  -5  12  10          1.05         -7.27         7.27 o                         
  -4  12  10       1937.97       1871.80        45.26 o                         
  -3  12  10          0.24         -3.38         6.96 o                         
  -2  12  10       2633.90       2520.16        54.68 o                         
  -1  12  10          6.88         13.36         6.50 o                         
   0  12  10       6930.52       7213.99       134.95 o                         
   1  12  10         16.23         18.35         5.70 o                         
   2  12  10       1549.55       1587.85        39.67 o                         
   3  12  10         84.33         63.50         8.22 o                         
   4  12  10       5418.77       5554.67       118.89 o                         
   5  12  10          0.80         -8.63         8.63 o                         
   6  12  10       2169.69       2243.93        69.32 o                         
   7  12  10         15.19         11.25        11.54 o                         
  -8  13  10         19.12         22.44        10.23 o                         
  -7  13  10       2268.28       2123.61        61.81 o                         
  -6  13  10         66.56         56.85        12.63 o                         
  -5  13  10       2509.00       2500.61        65.05 o                         
  -4  13  10         71.93         63.56        10.70 o                         
  -3  13  10       1751.67       1619.50        39.39 o                         
  -2  13  10         31.40         41.52         8.11 o                         
  -1  13  10       1198.05       1242.51        31.89 o                         
   0  13  10          0.46         11.29         6.10 o                         
   1  13  10       2742.18       2702.44        64.41 o                         
   2  13  10          4.23         -5.12         8.65 o                         
   3  13  10       2482.66       2409.48        60.74 o                         
   4  13  10         12.28          5.56        12.16 o                         
   5  13  10       1756.21       1786.82        59.18 o                         
   6  13  10         35.47         30.95        12.51 o                         
  -7  14  10         12.08         23.04        14.35 o                         
  -6  14  10       4658.20       4395.67       105.88 o                         
  -5  14  10          0.35        -11.07        11.07 o                         
  -4  14  10       1922.47       1848.23        47.51 o                         
  -3  14  10         15.41          0.82         9.16 o                         
  -2  14  10       3037.95       3040.63        74.65 o                         
  -1  14  10         18.84         12.36         9.09 o                         
   0  14  10       3887.15       3912.48        92.36 o                         
   1  14  10         14.61         30.44        11.01 o                         
   2  14  10       1041.45       1069.29        42.68 o                         
   3  14  10          1.68         -4.95        13.34 o                         
   4  14  10       3699.73       3803.07       109.12 o                         
   5  14  10          1.45         23.79        13.31 o                         
  -5  15  10       1158.68       1055.61        38.69 o                         
  -4  15  10          8.65         -1.49        11.98 o                         
  -3  15  10       3290.90       3094.91        77.90 o                         
  -2  15  10         54.60         37.95        12.93 o                         
  -1  15  10        680.41        627.24        31.08 o                         
   0  15  10         31.50         28.90        16.52 o                         
   1  15  10       3036.41       2974.20       100.54 o                         
   2  15  10         24.74          2.74        15.09 o                         
   3  15  10       1816.28       1824.21        62.11 o                         
 -13   0  11       3128.39       3280.58       129.23 o                         
 -11   0  11       3108.39       3330.86       104.97 o                         
  -9   0  11       1737.99       1846.43        50.32 o                         
  -7   0  11      11306.63      11656.80       277.49 o                         
  -5   0  11       4807.29       4751.63       115.61 o                         
  -3   0  11       1370.19       1321.90        37.64 o                         
  -1   0  11      13751.39      13739.70       324.24 o                         
   1   0  11       2503.57       2431.26        67.82 o                         
   3   0  11       9141.93       9179.51       309.45 o                         
   5   0  11       4103.74       3809.79       132.79 o                         
   7   0  11       2143.49       2097.10        53.96 o                         
   9   0  11       3615.10       3482.77       106.70 o                         
  11   0  11       1729.77       1828.37        54.62 o                         
 -13   1  11         61.64         53.03         9.29 o                         
 -12   1  11       1528.16       1648.95        42.10 o                         
 -11   1  11          3.77          4.55         9.22 o                         
 -10   1  11       4884.24       5176.32       104.31 o                         
  -9   1  11         23.91         16.34         6.84 o                         
  -8   1  11       6015.07       6351.23       105.31 o                         
  -7   1  11          2.35          2.58         5.17 o                         
  -6   1  11       2134.55       2111.04        40.69 o                         
  -5   1  11          3.73         -3.73         3.73 o                         
  -4   1  11       7045.32       7172.69       116.76 o                         
  -3   1  11        142.21        121.21         6.28 o                         
  -2   1  11       2715.55       2714.91        54.33 o                         
  -1   1  11         28.49         19.59         4.13 o                         
   0   1  11       4362.60       4441.65        79.86 o                         
   1   1  11          0.21         -1.56         4.28 o                         
   2   1  11       8420.29       8564.88       158.19 o                         
   3   1  11        574.37        563.91        20.77 o                         
   4   1  11       3063.87       3140.15        78.43 o                         
   5   1  11        370.45        339.22        13.11 o                         
   6   1  11       3653.98       3581.68        65.18 o                         
   7   1  11         33.94         30.46         6.15 o                         
   8   1  11       2844.40       2854.59        55.69 o                         
   9   1  11         31.45         29.89         4.89 o                         
  10   1  11       1164.88       1200.32        29.13 o                         
  11   1  11         37.61         36.13         6.87 o                         
 -13   2  11       2000.23       2004.94        49.69 o                         
 -12   2  11         77.72         73.57        10.47 o                         
 -11   2  11       3114.61       3167.41        77.33 o                         
 -10   2  11         44.92         55.82        13.18 o                         
  -9   2  11       1815.65       1987.89        46.99 o                         
  -8   2  11          9.57         14.40         5.47 o                         
  -7   2  11       6724.75       6874.43       118.01 o                         
  -6   2  11        427.18        395.08        13.59 o                         
  -5   2  11       3634.62       3711.21        67.80 o                         
  -4   2  11        246.57        237.46        11.18 o                         
  -3   2  11       4010.69       4035.93        83.52 o                         
  -2   2  11          4.87         -1.79         4.08 o                         
  -1   2  11      11735.14      11952.18       191.85 o                         
   0   2  11        289.16        290.73        10.63 o                         
   1   2  11       3015.77       3018.97        61.41 o                         
   2   2  11         17.07          9.04         4.46 o                         
   3   2  11       9316.94       9308.59       204.57 o                         
   4   2  11          4.21         -4.22         5.05 o                         
   5   2  11       7304.16       7124.07       138.96 o                         
   6   2  11          5.46          0.23         3.56 o                         
   7   2  11       1172.26       1123.29        24.53 o                         
   8   2  11        170.94        140.93         7.76 o                         
   9   2  11       5021.39       5133.48        92.03 o                         
  10   2  11          7.18         14.57         8.13 o                         
  11   2  11       1352.41       1375.12        34.86 o                         
 -13   3  11         38.07         28.46        10.18 o                         
 -12   3  11       1716.42       1821.43        49.94 o                         
 -11   3  11          3.45         -3.63         9.81 o                         
 -10   3  11       4033.21       4230.61        98.54 o                         
  -9   3  11          0.04         -0.98         6.14 o                         
  -8   3  11       5216.16       5400.18        97.92 o                         
  -7   3  11          0.30         -1.00         4.39 o                         
  -6   3  11       4852.62       4914.53        81.65 o                         
  -5   3  11         76.33         74.02         6.16 o                         
  -4   3  11       6566.74       6837.20       119.19 o                         
  -3   3  11        182.08        157.14         7.85 o                         
  -2   3  11       2048.41       2099.64        42.09 o                         
  -1   3  11         27.66         20.02         3.94 o                         
   0   3  11       6251.47       6205.24       121.62 o                         
   1   3  11          0.34         -0.36         4.14 o                         
   2   3  11       5728.41       5699.40       112.04 o                         
   3   3  11         17.01         14.19         5.39 o                         
   4   3  11       2761.10       2766.14        56.51 o                         
   5   3  11        162.25        137.48         7.83 o                         
   6   3  11       4343.37       4217.58        79.39 o                         
   7   3  11          0.00         -3.44         3.44 o                         
   8   3  11       1912.05       1995.57        37.84 o                         
   9   3  11          0.05         -4.80         4.80 o                         
  10   3  11       1340.86       1374.24        35.03 o                         
  11   3  11         10.89          3.89         7.08 o                         
 -13   4  11       2788.80       2833.28        77.80 o                         
 -12   4  11         23.51         16.12        12.32 o                         
 -11   4  11       3525.17       3729.75        89.10 o                         
 -10   4  11          2.82         -1.59         8.42 o                         
  -9   4  11       1450.84       1509.09        36.59 o                         
  -8   4  11         11.60          5.78         5.92 o                         
  -7   4  11       7275.44       7331.11       112.54 o                         
  -6   4  11        116.60         89.25         7.26 o                         
  -5   4  11       3729.47       3834.86        78.95 o                         
  -4   4  11         96.52         71.06         4.84 o                         
  -3   4  11       1879.02       1876.29        34.99 o                         
  -2   4  11          0.02         -3.04         3.63 o                         
  -1   4  11       7158.80       7165.91       121.00 o                         
   0   4  11          0.11         -4.07         4.07 o                         
   1   4  11       2430.62       2428.58        56.27 o                         
   2   4  11        442.75        418.29        13.86 o                         
   3   4  11       9668.76       9539.97       179.68 o                         
   4   4  11          0.03         -5.11         5.11 o                         
   5   4  11       4601.06       4419.38        82.48 o                         
   6   4  11         45.78         37.90         3.94 o                         
   7   4  11       1219.91       1184.57        23.75 o                         
   8   4  11         24.88         23.02         4.24 o                         
   9   4  11       3468.20       3457.69        61.37 o                         
  10   4  11          5.06          7.79         6.44 o                         
  11   4  11       1318.67       1377.44        37.88 o                         
 -12   5  11        850.62        861.64        31.82 o                         
 -11   5  11          2.08         -2.07         8.75 o                         
 -10   5  11       4212.71       4424.41       111.40 o                         
  -9   5  11         86.96         94.10         8.17 o                         
  -8   5  11       4388.86       4523.70        87.24 o                         
  -7   5  11         28.40         16.61         5.94 o                         
  -6   5  11       2076.36       2143.67        46.82 o                         
  -5   5  11         12.35         11.92         4.33 o                         
  -4   5  11       9700.38      10371.41       184.79 o                         
  -3   5  11        380.71        402.67        12.35 o                         
  -2   5  11       3180.07       3275.39        57.55 o                         
  -1   5  11        377.91        354.21        11.61 o                         
   0   5  11       3059.61       3093.26        56.34 o                         
   1   5  11          2.00         -4.57         4.57 o                         
   2   5  11      11158.92      11162.82       245.21 o                         
   3   5  11          0.84         -5.40         5.40 o                         
   4   5  11       2607.63       2543.26        61.00 o                         
   5   5  11         65.54         45.30         4.97 o                         
   6   5  11       4158.17       4212.61        79.96 o                         
   7   5  11          4.67          9.43         4.48 o                         
   8   5  11       2476.65       2482.64        44.86 o                         
   9   5  11          9.90         15.93         5.55 o                         
  10   5  11       1250.46       1357.37        45.72 o                         
  11   5  11          3.38          1.54         8.34 o                         
 -12   6  11         42.42         26.01        10.08 o                         
 -11   6  11       3307.70       3266.30        80.92 o                         
 -10   6  11          0.89         -3.17         8.16 o                         
  -9   6  11       1093.19       1084.52        32.06 o                         
  -8   6  11         16.73         10.45         7.14 o                         
  -7   6  11       8079.50       8597.85       191.59 o                         
  -6   6  11         52.41         46.69         5.74 o                         
  -5   6  11       3272.61       3369.49        69.51 o                         
  -4   6  11         45.33         33.58         4.82 o                         
  -3   6  11       2811.00       2911.62        46.67 o                         
  -2   6  11         27.09         20.70         4.59 o                         
  -1   6  11       8508.93       8595.30       144.72 o                         
   0   6  11        219.47        216.25        10.24 o                         
   1   6  11       2669.66       2688.51        52.72 o                         
   2   6  11        415.80        420.19        26.78 o                         
   3   6  11       4662.42       4491.62       110.42 o                         
   4   6  11         62.30         52.84         5.17 o                         
   5   6  11       5082.29       5031.95       100.78 o                         
   6   6  11         46.85         41.45         5.49 o                         
   7   6  11       1326.53       1368.61        31.81 o                         
   8   6  11          4.52         -2.09         6.08 o                         
   9   6  11       3051.05       3121.53        74.10 o                         
  10   6  11          0.67        -10.04        11.38 o                         
 -12   7  11       1142.47       1146.04        41.35 o                         
 -11   7  11         23.47         12.29        11.45 o                         
 -10   7  11       4182.29       4210.47       108.46 o                         
  -9   7  11          4.15         -8.46         9.94 o                         
  -8   7  11       4131.57       4189.06       105.93 o                         
  -7   7  11        105.76         89.20        10.26 o                         
  -6   7  11       1633.10       1607.06        53.53 o                         
  -5   7  11         19.52         11.80         5.20 o                         
  -4   7  11       5217.43       5303.73       105.99 o                         
  -3   7  11          3.65          2.37         4.53 o                         
  -2   7  11       1873.08       1946.15        40.37 o                         
  -1   7  11         22.01         13.55         5.06 o                         
   0   7  11       4135.63       4190.86        72.87 o                         
   1   7  11          3.33         -2.15         4.51 o                         
   2   7  11       7444.00       7584.85       177.33 o                         
   3   7  11         28.52         23.75         6.25 o                         
   4   7  11       2392.94       2385.95        48.06 o                         
   5   7  11        154.32        130.70         7.59 o                         
   6   7  11       4827.89       4842.43        97.42 o                         
   7   7  11          3.55          4.03         6.42 o                         
   8   7  11       1645.72       1700.57        42.38 o                         
   9   7  11         46.85         64.93        14.05 o                         
  10   7  11        966.89        948.48        35.89 o                         
 -11   8  11       3245.51       3292.83        87.42 o
[truncated: 75,574 more chars]
